# Supplementary material for: Short k-mer abundance profiles yield robust machine learning features and accurate classifiers for RNA viruses
Source: PLoS One. 2020 Sep 18;15(9):e0239381. doi: 10.1371/journal.pone.0239381 (PMC7500682; doi:10.1371/journal.pone.0239381)
Supplement: S1 Table — (XLSX) [file pone.0239381.s002.xlsx]

## Sheet: Sheet1
Supplementary Table 1. All k-meric features ranked by feature importance instated by our feature selection flow-chart.
Summed Feature Importance	Features
6	TTGACG, TAGCGT, ATACGC, CAAT, AAAAA, CCAAT, CATACG, TGAT, CGATA, AAAAAA, TCAATC, CAATTG, CGGTAA, GTTGA, GTTGAC, CGATAG, CCAATT, GGTTGA, ACCAAT, TCAA, TTGTCG, CGTCAA, CGGTTA, CAATCG, CGTTGA, TGTCGA, CGCAAT, CAAC, GTCGAA, GGTA, GTTG, GGTT
5	CAATC, TCCAAT, GCAATC, TTGAC, CGTAGT, ACGGTT, TTGA, GTTGGT, CATCAA, ATACGG, ATCGTA, CGATAA, CGATTA, GTTGAT, CGAT, CGATC, CGGTT, GCGTAC, CGCGTT, TTGCG, CGTCGA, CAATCT, ATCAAC, ATTGG, ATAGCG, GATC, TTGCGC, GGTTG, TCGGTT, GTCAAT, ATCAAT, TTCGAC, CCGTTA, CCGATA, TCGA, GCGTTA
4	ATCATA, ACAATC, CGTA, TCGT, ATGGTA, GGTAGT, TGGT, CTGT, GTCGA, AGCTG, GTCAA, AAATAA, TCCTG, CAGC, TATCCG, CTGGA, CAATT, TCGGTA, AGGAA, ATCAA, ATAACG, TCCAAC, AATTGG, AAATG, TGGTTC, AACC, TTGATG, GGCGTA, TGGTT, CGTTGC, GTCGAC, TCAAC, CAGA, TCAATT, CAGAG, TCAAT, AGGTTG, TCAACC, CGCGTA, ATCCAA, GGTACG, GTCATA, ATTGGT, GCATAC, GGTATG, GATTGG, GTACGC, AACCGA, TCGCAA, TTTTTA, ACATCG, GCGTAA, TTTTTT, AC…
3	GAT, CCAATC, TCGTAG, TACC, TTGGT, CAA, TACCAC, TATGCG, AC, TCGTTG, GGTAC, ATGCGA, CGCTAA, CCATAC, CGACCA, AGCAG, ATCGGT, GGTTGT, ATATCG, GTTGCG, TAGCGA, GT, CACAAC, GATAGG, CATACC, CCGTAA, CTGCA, TTGAG, CAATTA, CGATCG, CAG, CGATGT, TTCCT, AACCGT, TATCG, GAAGA, CGTACC, CGTAT, CTGAG, GGTAG, CGTAAT, CGCAAA, GGGTTA, TTGCGA, TCGATA, AGCCT
2	TCAAAA, ACGTA, GAGCAT, AGAG, ACCAGA, GCAACT, ATCA, CAATAG, ATAGAT, GTAGGT, GTGTCT, TTTTAG, ACGTTG, TACAC, GTCGAT, TCTGTA, TCGACG, CATAG, CCGTCA, AGTTGA, TCCTGA, GAAGT, ACTA, GTCGTA, TGTTG, ATCT, AGGA, GTCCAT, CATAGC, ATGACG, TCTTGA, TCAGC, CTCGAC, ACAACC, CTTGA, GCGCGG, CTATCA, TGCGAC, CTGAAG, GAAG, TACGTC, GTCAAG, ACCCAA, ATTCGC, CTCAG, TACAAT, GCCCAG, AGCCA, CACTAG, CGTAA, CAGTTT, TTCAGT, CACAA…
1	TGCTGT, GGTGTA, GGTTTA, TTGGCA, CGTACA, GCGCGC, AG, TGCGTT, ACCAC, GTCGT, TCGTAT, AATCGC, CATCA, CAT, GAAAC, GAGG, CGATAT, TACGCT, GTAGT, GGA, CAGAT, CTG, CGTTCA, CAAAAG, GTAACG, GAGCTG, AAGGTA, TTGC, CACGAT, ACAACG, CATTT, TAGATA, GATG, CTGCAG, TGGATG, TACGGT, CAACG, TACGAT, CATC, ACTTAC, TGTTGG, CCT, GAGA, TGTCGC, ACGATC, TTGGC, TATGG, CGCCAA, GGATTT, AACTCG, GTTACG, ACGGT, AAAAAG, ACACAA, AGC,…
