# Supplementary material for: Short k-mer abundance profiles yield robust machine learning features and accurate classifiers for RNA viruses
Source: PLoS One. 2020 Sep 18;15(9):e0239381. doi: 10.1371/journal.pone.0239381 (PMC7500682; doi:10.1371/journal.pone.0239381)
Supplement: S2 Table — (XLSX) [file pone.0239381.s003.xlsx]

## Sheet: Sheet1
Supplementary Table 2: Complete Results for Leave-One-Family-Out Cross-Validation Procedure
Cassifier	Feature Number	Family	Total	Correct/TP	False Positives	True Negatives	False Negatives	f1bin	f1mac
Logistic Regression	5460	alphaflexiviridae	110	110	9	4634	0	0.960699	0.979864
Logistic Regression	5460	alphatetraviridae	8	8	9	4634	0	0.64	0.819515
Logistic Regression	5460	alvernaviridae	2	2	9	4634	0	0.307692	0.653361
Logistic Regression	5460	arteriviridae	48	48	9	4634	0	0.914286	0.956658
Logistic Regression	5460	artoviridae	2	2	9	4634	0	0.307692	0.653361
Logistic Regression	5460	aspiviridae	4	4	9	4634	0	0.470588	0.734809
Logistic Regression	5460	astroviridae	104	104	9	4634	0	0.958525	0.978778
Logistic Regression	5460	barnaviridae	2	2	9	4634	0	0.307692	0.653361
Logistic Regression	5460	benyviridae	2	2	9	4634	0	0.307692	0.653361
Logistic Regression	5460	betaflexiviridae	220	220	10	4633	0	0.977778	0.98835
Logistic Regression	5460	bornaviridae	24	24	9	4634	0	0.842105	0.920568
Logistic Regression	5460	bromoviridae	30	30	9	4634	0	0.869565	0.934298
Logistic Regression	5460	caliciviridae	320	320	9	4634	0	0.986133	0.992581
Logistic Regression	5460	carmotetraviridae	2	2	9	4634	0	0.307692	0.653361
Logistic Regression	5460	chuviridae	4	4	9	4634	0	0.470588	0.734809
Logistic Regression	5460	closteroviridae	90	90	9	4634	0	0.952381	0.975705
Logistic Regression	5460	coronaviridae	258	258	9	4634	0	0.982857	0.990944
Logistic Regression	5460	deltaflexiviridae	4	4	9	4634	0	0.470588	0.734809
Logistic Regression	5460	dicistroviridae	40	40	9	4634	0	0.898876	0.948953
Logistic Regression	5460	endornaviridae	58	58	9	4634	0	0.928	0.963515
Logistic Regression	5460	filoviridae	24	24	9	4634	0	0.842105	0.920568
Logistic Regression	5460	fimoviridae	8	8	9	4634	0	0.64	0.819515
Logistic Regression	5460	flaviviridae	340	324	7	4636	16	0.965723	0.981624
Logistic Regression	5460	gammaflexiviridae	2	2	9	4634	0	0.307692	0.653361
Logistic Regression	5460	hantaviridae	12	12	9	4634	0	0.727273	0.863151
Logistic Regression	5460	hepeviridae	30	30	9	4634	0	0.869565	0.934298
Logistic Regression	5460	hypoviridae	24	24	9	4634	0	0.842105	0.920568
Logistic Regression	5460	iflaviridae	74	74	9	4634	0	0.942675	0.970853
Logistic Regression	5460	kitaviridae	2	2	9	4634	0	0.307692	0.653361
Logistic Regression	5460	leviviridae	24	24	9	4634	0	0.842105	0.920568
Logistic Regression	5460	luteoviridae	100	100	9	4634	0	0.956938	0.977984
Logistic Regression	5460	marnaviridae	20	20	9	4634	0	0.816327	0.907678
Logistic Regression	5460	matonaviridae	4	4	9	4634	0	0.470588	0.734809
Logistic Regression	5460	mesoniviridae	20	20	9	4634	0	0.816327	0.907678
Logistic Regression	5460	mononiviridae	2	2	9	4634	0	0.307692	0.653361
Logistic Regression	5460	mymonaviridae	2	2	9	4634	0	0.307692	0.653361
Logistic Regression	5460	nairoviridae	2	2	9	4634	0	0.307692	0.653361
Logistic Regression	5460	narnaviridae	72	70	10	4633	2	0.921053	0.95988
Logistic Regression	5460	nodaviridae	20	20	9	4634	0	0.816327	0.907678
Logistic Regression	5460	nyamiviridae	6	3	10	4633	3	0.315789	0.657194
Logistic Regression	5460	paramyxoviridae	158	158	9	4634	0	0.972308	0.985669
Logistic Regression	5460	peribunyaviridae	4	4	9	4634	0	0.470588	0.734809
Logistic Regression	5460	permutotetraviridae	2	2	9	4634	0	0.307692	0.653361
Logistic Regression	5460	picornaviridae	780	773	7	4636	7	0.991026	0.994759
Logistic Regression	5460	pneumoviridae	24	24	9	4634	0	0.842105	0.920568
Logistic Regression	5460	polycipiviridae	10	10	9	4634	0	0.689655	0.844343
Logistic Regression	5460	potyviridae	340	340	9	4634	0	0.986938	0.992984
Logistic Regression	5460	rhabdoviridae	212	212	9	4634	0	0.979215	0.989122
Logistic Regression	5460	roniviridae	4	4	9	4634	0	0.470588	0.734809
Logistic Regression	5460	secoviridae	36	36	11	4632	0	0.86747	0.933142
Logistic Regression	5460	solemoviridae	38	38	9	4634	0	0.894118	0.946574
Logistic Regression	5460	sunviridae	2	2	9	4634	0	0.307692	0.653361
Logistic Regression	5460	tobaniviridae	16	16	9	4634	0	0.780488	0.889759
Logistic Regression	5460	togaviridae	74	74	9	4634	0	0.942675	0.970853
Logistic Regression	5460	tombusviridae	132	132	9	4634	0	0.967033	0.983031
Logistic Regression	5460	tymoviridae	80	79	10	4633	1	0.934911	0.966863
Logistic Regression	5460	virgaviridae	82	82	9	4634	0	0.947977	0.973503
Logistic Regression	194	alphaflexiviridae	110	110	0	4643	0	1	1
Logistic Regression	194	alphatetraviridae	8	8	0	4643	0	1	1
Logistic Regression	194	alvernaviridae	2	2	0	4643	0	1	1
Logistic Regression	194	arteriviridae	48	48	0	4643	0	1	1
Logistic Regression	194	artoviridae	2	2	0	4643	0	1	1
Logistic Regression	194	aspiviridae	4	4	0	4643	0	1	1
Logistic Regression	194	astroviridae	132	132	0	4643	0	1	1
Logistic Regression	194	barnaviridae	2	2	0	4643	0	1	1
Logistic Regression	194	benyviridae	2	2	0	4643	0	1	1
Logistic Regression	194	betaflexiviridae	222	222	0	4643	0	1	1
Logistic Regression	194	bornaviridae	24	24	0	4643	0	1	1
Logistic Regression	194	bromoviridae	30	30	0	4643	0	1	1
Logistic Regression	194	caliciviridae	1762	1762	0	4643	0	1	1
Logistic Regression	194	carmotetraviridae	2	2	0	4643	0	1	1
Logistic Regression	194	chuviridae	4	4	0	4643	0	1	1
Logistic Regression	194	closteroviridae	90	90	0	4643	0	1	1
Logistic Regression	194	coronaviridae	690	690	0	4643	0	1	1
Logistic Regression	194	deltaflexiviridae	4	4	0	4643	0	1	1
Logistic Regression	194	dicistroviridae	40	40	0	4643	0	1	1
Logistic Regression	194	endornaviridae	60	60	0	4643	0	1	1
Logistic Regression	194	filoviridae	32	32	0	4643	0	1	1
Logistic Regression	194	fimoviridae	8	8	0	4643	0	1	1
Logistic Regression	194	flaviviridae	390	387	0	4643	3	0.996139	0.997908
Logistic Regression	194	gammaflexiviridae	2	2	0	4643	0	1	1
Logistic Regression	194	hantaviridae	12	12	0	4643	0	1	1
Logistic Regression	194	hepeviridae	32	32	0	4643	0	1	1
Logistic Regression	194	hypoviridae	24	24	0	4643	0	1	1
Logistic Regression	194	iflaviridae	76	76	0	4643	0	1	1
Logistic Regression	194	kitaviridae	2	2	0	4643	0	1	1
Logistic Regression	194	leviviridae	24	24	0	4643	0	1	1
Logistic Regression	194	luteoviridae	106	106	0	4643	0	1	1
Logistic Regression	194	marnaviridae	20	20	0	4643	0	1	1
Logistic Regression	194	matonaviridae	4	4	0	4643	0	1	1
Logistic Regression	194	mesoniviridae	26	26	0	4643	0	1	1
Logistic Regression	194	mononiviridae	2	2	0	4643	0	1	1
Logistic Regression	194	mymonaviridae	2	2	0	4643	0	1	1
Logistic Regression	194	nairoviridae	2	2	0	4643	0	1	1
Logistic Regression	194	narnaviridae	72	72	0	4643	0	1	1
Logistic Regression	194	nodaviridae	20	20	0	4643	0	1	1
Logistic Regression	194	nyamiviridae	6	6	0	4643	0	1	1
Logistic Regression	194	paramyxoviridae	214	214	0	4643	0	1	1
Logistic Regression	194	peribunyaviridae	4	4	0	4643	0	1	1
Logistic Regression	194	permutotetraviridae	2	2	0	4643	0	1	1
Logistic Regression	194	picornaviridae	864	863	0	4643	1	0.999421	0.999657
Logistic Regression	194	pneumoviridae	30	30	0	4643	0	1	1
Logistic Regression	194	polycipiviridae	10	10	0	4643	0	1	1
Logistic Regression	194	potyviridae	362	362	0	4643	0	1	1
Logistic Regression	194	rhabdoviridae	220	220	0	4643	0	1	1
Logistic Regression	194	roniviridae	4	4	0	4643	0	1	1
Logistic Regression	194	secoviridae	36	36	0	4643	0	1	1
Logistic Regression	194	solemoviridae	38	38	0	4643	0	1	1
Logistic Regression	194	sunviridae	2	2	0	4643	0	1	1
Logistic Regression	194	tobaniviridae	16	16	0	4643	0	1	1
Logistic Regression	194	togaviridae	84	84	0	4643	0	1	1
Logistic Regression	194	tombusviridae	136	136	0	4643	0	1	1
Logistic Regression	194	tymoviridae	82	82	0	4643	0	1	1
Logistic Regression	194	virgaviridae	86	86	0	4643	0	1	1
Logistic Regression	68	alphaflexiviridae	110	109	17	4626	1	0.923729	0.960894
Logistic Regression	68	alphatetraviridae	8	8	17	4626	0	0.484848	0.741507
Logistic Regression	68	alvernaviridae	2	2	17	4626	0	0.190476	0.594321
Logistic Regression	68	arteriviridae	48	48	17	4626	0	0.849558	0.923862
Logistic Regression	68	artoviridae	2	2	17	4626	0	0.190476	0.594321
Logistic Regression	68	aspiviridae	4	3	17	4626	1	0.25	0.624029
Logistic Regression	68	astroviridae	132	132	17	4626	0	0.939502	0.968834
Logistic Regression	68	barnaviridae	2	2	17	4626	0	0.190476	0.594321
Logistic Regression	68	benyviridae	2	2	17	4626	0	0.190476	0.594321
Logistic Regression	68	betaflexiviridae	222	221	18	4625	1	0.958785	0.978368
Logistic Regression	68	bornaviridae	24	24	17	4626	0	0.738462	0.868314
Logistic Regression	68	bromoviridae	30	30	17	4626	0	0.779221	0.888693
Logistic Regression	68	caliciviridae	1762	1760	19	4624	2	0.994069	0.995902
Logistic Regression	68	carmotetraviridae	2	2	17	4626	0	0.190476	0.594321
Logistic Regression	68	chuviridae	4	4	17	4626	0	0.32	0.659083
Logistic Regression	68	closteroviridae	90	90	17	4626	0	0.913706	0.955936
Logistic Regression	68	coronaviridae	690	690	17	4626	0	0.987831	0.992998
Logistic Regression	68	deltaflexiviridae	4	4	17	4626	0	0.32	0.659083
Logistic Regression	68	dicistroviridae	40	40	17	4626	0	0.824742	0.911454
Logistic Regression	68	endornaviridae	60	60	17	4626	0	0.875912	0.937039
Logistic Regression	68	filoviridae	32	32	17	4626	0	0.790123	0.894145
Logistic Regression	68	fimoviridae	8	6	18	4625	2	0.375	0.686421
Logistic Regression	68	flaviviridae	390	342	15	4628	48	0.915663	0.954451
Logistic Regression	68	gammaflexiviridae	2	2	17	4626	0	0.190476	0.594321
Logistic Regression	68	hantaviridae	12	11	17	4626	1	0.55	0.774029
Logistic Regression	68	hepeviridae	32	32	17	4626	0	0.790123	0.894145
Logistic Regression	68	hypoviridae	24	24	17	4626	0	0.738462	0.868314
Logistic Regression	68	iflaviridae	76	76	17	4626	0	0.899408	0.948787
Logistic Regression	68	kitaviridae	2	2	17	4626	0	0.190476	0.594321
Logistic Regression	68	leviviridae	24	24	17	4626	0	0.738462	0.868314
Logistic Regression	68	luteoviridae	106	106	17	4626	0	0.925764	0.961965
Logistic Regression	68	marnaviridae	20	20	17	4626	0	0.701754	0.84996
Logistic Regression	68	matonaviridae	4	4	17	4626	0	0.32	0.659083
Logistic Regression	68	mesoniviridae	26	26	17	4626	0	0.753623	0.875895
Logistic Regression	68	mononiviridae	2	2	17	4626	0	0.190476	0.594321
Logistic Regression	68	mymonaviridae	2	2	17	4626	0	0.190476	0.594321
Logistic Regression	68	nairoviridae	2	2	17	4626	0	0.190476	0.594321
Logistic Regression	68	narnaviridae	72	68	19	4624	4	0.855346	0.926433
Logistic Regression	68	nodaviridae	20	20	17	4626	0	0.701754	0.84996
Logistic Regression	68	nyamiviridae	6	3	16	4627	3	0.24	0.618976
Logistic Regression	68	paramyxoviridae	214	214	17	4626	0	0.961798	0.979982
Logistic Regression	68	peribunyaviridae	4	3	17	4626	1	0.25	0.624029
Logistic Regression	68	permutotetraviridae	2	2	17	4626	0	0.190476	0.594321
Logistic Regression	68	picornaviridae	864	849	21	4622	15	0.979239	0.98768
Logistic Regression	68	pneumoviridae	30	29	17	4626	1	0.763158	0.880608
Logistic Regression	68	polycipiviridae	10	10	17	4626	0	0.540541	0.769353
Logistic Regression	68	potyviridae	362	361	18	4625	1	0.974359	0.986155
Logistic Regression	68	rhabdoviridae	220	219	17	4626	1	0.960526	0.979292
Logistic Regression	68	roniviridae	4	4	17	4626	0	0.32	0.659083
Logistic Regression	68	secoviridae	36	35	17	4626	1	0.795455	0.896756
Logistic Regression	68	solemoviridae	38	38	17	4626	0	0.817204	0.907685
Logistic Regression	68	sunviridae	2	1	17	4626	1	0.1	0.549029
Logistic Regression	68	tobaniviridae	16	16	17	4626	0	0.653061	0.825614
Logistic Regression	68	togaviridae	84	84	17	4626	0	0.908108	0.953137
Logistic Regression	68	tombusviridae	136	136	17	4626	0	0.941176	0.969671
Logistic Regression	68	tymoviridae	82	72	14	4629	10	0.857143	0.927279
Logistic Regression	68	virgaviridae	86	86	17	4626	0	0.910053	0.954109
Linear SVM	5460	alphaflexiviridae	110	110	8	4635	0	0.964912	0.982025
Linear SVM	5460	alphatetraviridae	8	8	9	4634	0	0.64	0.819515
Linear SVM	5460	alvernaviridae	2	2	9	4634	0	0.307692	0.653361
Linear SVM	5460	arteriviridae	48	48	9	4634	0	0.914286	0.956658
Linear SVM	5460	artoviridae	2	2	9	4634	0	0.307692	0.653361
Linear SVM	5460	aspiviridae	4	4	9	4634	0	0.470588	0.734809
Linear SVM	5460	astroviridae	104	104	9	4634	0	0.958525	0.978778
Linear SVM	5460	barnaviridae	2	2	9	4634	0	0.307692	0.653361
Linear SVM	5460	benyviridae	2	2	9	4634	0	0.307692	0.653361
Linear SVM	5460	betaflexiviridae	220	220	8	4635	0	0.982143	0.99064
Linear SVM	5460	bornaviridae	24	24	9	4634	0	0.842105	0.920568
Linear SVM	5460	bromoviridae	30	30	9	4634	0	0.869565	0.934298
Linear SVM	5460	caliciviridae	320	320	9	4634	0	0.986133	0.992581
Linear SVM	5460	carmotetraviridae	2	2	9	4634	0	0.307692	0.653361
Linear SVM	5460	chuviridae	4	4	9	4634	0	0.470588	0.734809
Linear SVM	5460	closteroviridae	90	90	9	4634	0	0.952381	0.975705
Linear SVM	5460	coronaviridae	258	258	9	4634	0	0.982857	0.990944
Linear SVM	5460	deltaflexiviridae	4	4	9	4634	0	0.470588	0.734809
Linear SVM	5460	dicistroviridae	40	40	9	4634	0	0.898876	0.948953
Linear SVM	5460	endornaviridae	58	58	9	4634	0	0.928	0.963515
Linear SVM	5460	filoviridae	24	24	9	4634	0	0.842105	0.920568
Linear SVM	5460	fimoviridae	8	8	9	4634	0	0.64	0.819515
Linear SVM	5460	flaviviridae	340	323	6	4637	17	0.96562	0.981573
Linear SVM	5460	gammaflexiviridae	2	2	9	4634	0	0.307692	0.653361
Linear SVM	5460	hantaviridae	12	12	8	4635	0	0.75	0.874569
Linear SVM	5460	hepeviridae	30	30	9	4634	0	0.869565	0.934298
Linear SVM	5460	hypoviridae	24	24	9	4634	0	0.842105	0.920568
Linear SVM	5460	iflaviridae	74	74	9	4634	0	0.942675	0.970853
Linear SVM	5460	kitaviridae	2	2	9	4634	0	0.307692	0.653361
Linear SVM	5460	leviviridae	24	24	9	4634	0	0.842105	0.920568
Linear SVM	5460	luteoviridae	100	100	9	4634	0	0.956938	0.977984
Linear SVM	5460	marnaviridae	20	20	9	4634	0	0.816327	0.907678
Linear SVM	5460	matonaviridae	4	4	9	4634	0	0.470588	0.734809
Linear SVM	5460	mesoniviridae	20	20	9	4634	0	0.816327	0.907678
Linear SVM	5460	mononiviridae	2	2	9	4634	0	0.307692	0.653361
Linear SVM	5460	mymonaviridae	2	2	9	4634	0	0.307692	0.653361
Linear SVM	5460	nairoviridae	2	2	9	4634	0	0.307692	0.653361
Linear SVM	5460	narnaviridae	72	70	8	4635	2	0.933333	0.966128
Linear SVM	5460	nodaviridae	20	20	9	4634	0	0.816327	0.907678
Linear SVM	5460	nyamiviridae	6	3	9	4634	3	0.333333	0.66602
Linear SVM	5460	paramyxoviridae	158	158	9	4634	0	0.972308	0.985669
Linear SVM	5460	peribunyaviridae	4	4	9	4634	0	0.470588	0.734809
Linear SVM	5460	permutotetraviridae	2	2	9	4634	0	0.307692	0.653361
Linear SVM	5460	picornaviridae	780	771	7	4636	9	0.98973	0.994004
Linear SVM	5460	pneumoviridae	24	24	7	4636	0	0.872727	0.935986
Linear SVM	5460	polycipiviridae	10	10	9	4634	0	0.689655	0.844343
Linear SVM	5460	potyviridae	340	340	9	4634	0	0.986938	0.992984
Linear SVM	5460	rhabdoviridae	212	212	9	4634	0	0.979215	0.989122
Linear SVM	5460	roniviridae	4	4	9	4634	0	0.470588	0.734809
Linear SVM	5460	secoviridae	36	36	9	4634	0	0.888889	0.943959
Linear SVM	5460	solemoviridae	38	38	9	4634	0	0.894118	0.946574
Linear SVM	5460	sunviridae	2	2	9	4634	0	0.307692	0.653361
Linear SVM	5460	tobaniviridae	16	16	9	4634	0	0.780488	0.889759
Linear SVM	5460	togaviridae	74	74	9	4634	0	0.942675	0.970853
Linear SVM	5460	tombusviridae	132	132	9	4634	0	0.967033	0.983031
Linear SVM	5460	tymoviridae	80	80	8	4635	0	0.952381	0.975759
Linear SVM	5460	virgaviridae	82	82	7	4636	0	0.959064	0.979155
Linear SVM	194	alphaflexiviridae	110	110	0	4643	0	1	1
Linear SVM	194	alphatetraviridae	8	8	1	4642	0	0.941176	0.970534
Linear SVM	194	alvernaviridae	2	2	1	4642	0	0.8	0.899946
Linear SVM	194	arteriviridae	48	48	1	4642	0	0.989691	0.994792
Linear SVM	194	artoviridae	2	2	1	4642	0	0.8	0.899946
Linear SVM	194	aspiviridae	4	4	1	4642	0	0.888889	0.944391
Linear SVM	194	astroviridae	132	132	1	4642	0	0.996226	0.998059
Linear SVM	194	barnaviridae	2	2	1	4642	0	0.8	0.899946
Linear SVM	194	benyviridae	2	2	1	4642	0	0.8	0.899946
Linear SVM	194	betaflexiviridae	222	222	1	4642	0	0.997753	0.998823
Linear SVM	194	bornaviridae	24	24	1	4642	0	0.979592	0.989742
Linear SVM	194	bromoviridae	30	30	1	4642	0	0.983607	0.991749
Linear SVM	194	caliciviridae	1762	1762	1	4642	0	0.999716	0.999804
Linear SVM	194	carmotetraviridae	2	2	1	4642	0	0.8	0.899946
Linear SVM	194	chuviridae	4	4	1	4642	0	0.888889	0.944391
Linear SVM	194	closteroviridae	90	90	1	4642	0	0.994475	0.997184
Linear SVM	194	coronaviridae	690	690	1	4642	0	0.999276	0.999584
Linear SVM	194	deltaflexiviridae	4	4	1	4642	0	0.888889	0.944391
Linear SVM	194	dicistroviridae	40	40	1	4642	0	0.987654	0.993773
Linear SVM	194	endornaviridae	60	60	1	4642	0	0.991736	0.995814
Linear SVM	194	filoviridae	32	32	1	4642	0	0.984615	0.992254
Linear SVM	194	fimoviridae	8	8	1	4642	0	0.941176	0.970534
Linear SVM	194	flaviviridae	390	386	0	4643	4	0.994845	0.997207
Linear SVM	194	gammaflexiviridae	2	2	1	4642	0	0.8	0.899946
Linear SVM	194	hantaviridae	12	12	1	4642	0	0.96	0.979946
Linear SVM	194	hepeviridae	32	32	1	4642	0	0.984615	0.992254
Linear SVM	194	hypoviridae	24	24	1	4642	0	0.979592	0.989742
Linear SVM	194	iflaviridae	76	76	1	4642	0	0.993464	0.996678
Linear SVM	194	kitaviridae	2	2	1	4642	0	0.8	0.899946
Linear SVM	194	leviviridae	24	24	1	4642	0	0.979592	0.989742
Linear SVM	194	luteoviridae	106	106	1	4642	0	0.995305	0.997599
Linear SVM	194	marnaviridae	20	20	1	4642	0	0.97561	0.987751
Linear SVM	194	matonaviridae	4	4	1	4642	0	0.888889	0.944391
Linear SVM	194	mesoniviridae	26	26	1	4642	0	0.981132	0.990512
Linear SVM	194	mononiviridae	2	2	1	4642	0	0.8	0.899946
Linear SVM	194	mymonaviridae	2	2	1	4642	0	0.8	0.899946
Linear SVM	194	nairoviridae	2	2	1	4642	0	0.8	0.899946
Linear SVM	194	narnaviridae	72	72	1	4642	0	0.993103	0.996498
Linear SVM	194	nodaviridae	20	20	1	4642	0	0.97561	0.987751
Linear SVM	194	nyamiviridae	6	6	1	4642	0	0.923077	0.961485
Linear SVM	194	paramyxoviridae	214	214	1	4642	0	0.997669	0.998781
Linear SVM	194	peribunyaviridae	4	4	1	4642	0	0.888889	0.944391
Linear SVM	194	permutotetraviridae	2	2	1	4642	0	0.8	0.899946
Linear SVM	194	picornaviridae	864	862	3	4640	2	0.997108	0.998285
Linear SVM	194	pneumoviridae	30	30	1	4642	0	0.983607	0.991749
Linear SVM	194	polycipiviridae	10	10	1	4642	0	0.952381	0.976137
Linear SVM	194	potyviridae	362	362	1	4642	0	0.998621	0.999256
Linear SVM	194	rhabdoviridae	220	220	1	4642	0	0.997732	0.998812
Linear SVM	194	roniviridae	4	4	1	4642	0	0.888889	0.944391
Linear SVM	194	secoviridae	36	36	1	4642	0	0.986301	0.993097
Linear SVM	194	solemoviridae	38	38	1	4642	0	0.987013	0.993453
Linear SVM	194	sunviridae	2	2	1	4642	0	0.8	0.899946
Linear SVM	194	tobaniviridae	16	16	1	4642	0	0.969697	0.984795
Linear SVM	194	togaviridae	84	84	1	4642	0	0.994083	0.996988
Linear SVM	194	tombusviridae	136	136	1	4642	0	0.996337	0.998115
Linear SVM	194	tymoviridae	82	82	1	4642	0	0.993939	0.996916
Linear SVM	194	virgaviridae	86	86	0	4643	0	1	1
Linear SVM	68	alphaflexiviridae	110	109	19	4624	1	0.915966	0.956904
Linear SVM	68	alphatetraviridae	8	8	19	4624	0	0.457143	0.727546
Linear SVM	68	alvernaviridae	2	2	19	4624	0	0.173913	0.585931
Linear SVM	68	arteriviridae	48	48	19	4624	0	0.834783	0.916366
Linear SVM	68	artoviridae	2	2	19	4624	0	0.173913	0.585931
Linear SVM	68	aspiviridae	4	3	20	4623	1	0.222222	0.609978
Linear SVM	68	astroviridae	132	132	20	4623	0	0.929577	0.96371
Linear SVM	68	barnaviridae	2	2	19	4624	0	0.173913	0.585931
Linear SVM	68	benyviridae	2	2	19	4624	0	0.173913	0.585931
Linear SVM	68	betaflexiviridae	222	221	19	4624	1	0.95671	0.977276
Linear SVM	68	bornaviridae	24	24	19	4624	0	0.716418	0.857184
Linear SVM	68	bromoviridae	30	30	19	4624	0	0.759494	0.878722
Linear SVM	68	caliciviridae	1762	1760	19	4624	2	0.994069	0.995902
Linear SVM	68	carmotetraviridae	2	2	19	4624	0	0.173913	0.585931
Linear SVM	68	chuviridae	4	4	19	4624	0	0.296296	0.647123
Linear SVM	68	closteroviridae	90	90	19	4624	0	0.904523	0.951236
Linear SVM	68	coronaviridae	690	690	19	4624	0	0.986419	0.992184
Linear SVM	68	deltaflexiviridae	4	4	19	4624	0	0.296296	0.647123
Linear SVM	68	dicistroviridae	40	40	19	4624	0	0.808081	0.903015
Linear SVM	68	endornaviridae	60	60	19	4624	0	0.863309	0.93063
Linear SVM	68	filoviridae	32	32	19	4624	0	0.771084	0.884517
Linear SVM	68	fimoviridae	8	5	19	4624	3	0.3125	0.655063
Linear SVM	68	flaviviridae	390	338	16	4627	52	0.908602	0.950654
Linear SVM	68	gammaflexiviridae	2	2	19	4624	0	0.173913	0.585931
Linear SVM	68	hantaviridae	12	11	20	4623	1	0.511628	0.754681
Linear SVM	68	hepeviridae	32	32	19	4624	0	0.771084	0.884517
Linear SVM	68	hypoviridae	24	24	19	4624	0	0.716418	0.857184
Linear SVM	68	iflaviridae	76	76	19	4624	0	0.888889	0.943419
Linear SVM	68	kitaviridae	2	2	19	4624	0	0.173913	0.585931
Linear SVM	68	leviviridae	24	24	19	4624	0	0.716418	0.857184
Linear SVM	68	luteoviridae	106	106	19	4624	0	0.917749	0.957849
Linear SVM	68	marnaviridae	20	20	19	4624	0	0.677966	0.837958
Linear SVM	68	matonaviridae	4	4	19	4624	0	0.296296	0.647123
Linear SVM	68	mesoniviridae	26	26	19	4624	0	0.732394	0.865172
Linear SVM	68	mononiviridae	2	2	19	4624	0	0.173913	0.585931
Linear SVM	68	mymonaviridae	2	2	19	4624	0	0.173913	0.585931
Linear SVM	68	nairoviridae	2	2	19	4624	0	0.173913	0.585931
Linear SVM	68	narnaviridae	72	63	15	4628	9	0.84	0.918707
Linear SVM	68	nodaviridae	20	20	19	4624	0	0.677966	0.837958
Linear SVM	68	nyamiviridae	6	3	17	4626	3	0.230769	0.614306
Linear SVM	68	paramyxoviridae	214	214	19	4624	0	0.957494	0.977722
Linear SVM	68	peribunyaviridae	4	3	19	4624	1	0.230769	0.614306
Linear SVM	68	permutotetraviridae	2	2	19	4624	0	0.173913	0.585931
Linear SVM	68	picornaviridae	864	851	15	4628	13	0.983815	0.9904
Linear SVM	68	pneumoviridae	30	29	16	4627	1	0.773333	0.88575
Linear SVM	68	polycipiviridae	10	10	19	4624	0	0.512821	0.755385
Linear SVM	68	potyviridae	362	361	19	4624	1	0.973046	0.985444
Linear SVM	68	rhabdoviridae	220	218	18	4625	2	0.95614	0.976991
Linear SVM	68	roniviridae	4	4	19	4624	0	0.296296	0.647123
Linear SVM	68	secoviridae	36	34	21	4622	2	0.747253	0.872385
Linear SVM	68	solemoviridae	38	38	19	4624	0	0.8	0.898975
Linear SVM	68	sunviridae	2	1	18	4625	1	0.095238	0.546594
Linear SVM	68	tobaniviridae	16	16	19	4624	0	0.627451	0.8127
Linear SVM	68	togaviridae	84	84	19	4624	0	0.898396	0.948173
Linear SVM	68	tombusviridae	136	136	19	4624	0	0.934708	0.966329
Linear SVM	68	tymoviridae	82	67	18	4625	15	0.802395	0.89942
Linear SVM	68	virgaviridae	86	86	19	4624	0	0.900524	0.949237
RBF Kernel SVM	5460	alphaflexiviridae	110	110	1	4642	0	0.995475	0.997684
RBF Kernel SVM	5460	alphatetraviridae	8	8	1	4642	0	0.941176	0.970534
RBF Kernel SVM	5460	alvernaviridae	2	2	1	4642	0	0.8	0.899946
RBF Kernel SVM	5460	arteriviridae	48	48	1	4642	0	0.989691	0.994792
RBF Kernel SVM	5460	artoviridae	2	2	1	4642	0	0.8	0.899946
RBF Kernel SVM	5460	aspiviridae	4	4	1	4642	0	0.888889	0.944391
RBF Kernel SVM	5460	astroviridae	104	104	1	4642	0	0.995215	0.997554
RBF Kernel SVM	5460	barnaviridae	2	2	1	4642	0	0.8	0.899946
RBF Kernel SVM	5460	benyviridae	2	2	1	4642	0	0.8	0.899946
RBF Kernel SVM	5460	betaflexiviridae	220	219	2	4641	1	0.993197	0.996437
RBF Kernel SVM	5460	bornaviridae	24	24	1	4642	0	0.979592	0.989742
RBF Kernel SVM	5460	bromoviridae	30	30	1	4642	0	0.983607	0.991749
RBF Kernel SVM	5460	caliciviridae	320	320	1	4642	0	0.99844	0.999166
RBF Kernel SVM	5460	carmotetraviridae	2	2	1	4642	0	0.8	0.899946
RBF Kernel SVM	5460	chuviridae	4	4	1	4642	0	0.888889	0.944391
RBF Kernel SVM	5460	closteroviridae	90	90	1	4642	0	0.994475	0.997184
RBF Kernel SVM	5460	coronaviridae	258	258	1	4642	0	0.998066	0.998979
RBF Kernel SVM	5460	deltaflexiviridae	4	4	1	4642	0	0.888889	0.944391
RBF Kernel SVM	5460	dicistroviridae	40	40	1	4642	0	0.987654	0.993773
RBF Kernel SVM	5460	endornaviridae	58	58	1	4642	0	0.991453	0.995673
RBF Kernel SVM	5460	filoviridae	24	24	1	4642	0	0.979592	0.989742
RBF Kernel SVM	5460	fimoviridae	8	7	1	4642	1	0.875	0.937392
RBF Kernel SVM	5460	flaviviridae	340	332	1	4642	8	0.986627	0.992829
RBF Kernel SVM	5460	gammaflexiviridae	2	2	1	4642	0	0.8	0.899946
RBF Kernel SVM	5460	hantaviridae	12	7	1	4642	5	0.7	0.849677
RBF Kernel SVM	5460	hepeviridae	30	30	1	4642	0	0.983607	0.991749
RBF Kernel SVM	5460	hypoviridae	24	24	1	4642	0	0.979592	0.989742
RBF Kernel SVM	5460	iflaviridae	74	74	1	4642	0	0.993289	0.99659
RBF Kernel SVM	5460	kitaviridae	2	2	1	4642	0	0.8	0.899946
RBF Kernel SVM	5460	leviviridae	24	24	1	4642	0	0.979592	0.989742
RBF Kernel SVM	5460	luteoviridae	100	100	1	4642	0	0.995025	0.997459
RBF Kernel SVM	5460	marnaviridae	20	20	1	4642	0	0.97561	0.987751
RBF Kernel SVM	5460	matonaviridae	4	0	1	4642	4	0	0.499731
RBF Kernel SVM	5460	mesoniviridae	20	20	1	4642	0	0.97561	0.987751
RBF Kernel SVM	5460	mononiviridae	2	2	1	4642	0	0.8	0.899946
RBF Kernel SVM	5460	mymonaviridae	2	2	1	4642	0	0.8	0.899946
RBF Kernel SVM	5460	nairoviridae	2	0	1	4642	2	0	0.499838
RBF Kernel SVM	5460	narnaviridae	72	68	1	4642	4	0.964539	0.982
RBF Kernel SVM	5460	nodaviridae	20	14	1	4642	6	0.8	0.899623
RBF Kernel SVM	5460	nyamiviridae	6	3	1	4642	3	0.6	0.799785
RBF Kernel SVM	5460	paramyxoviridae	158	154	1	4642	4	0.984026	0.991744
RBF Kernel SVM	5460	peribunyaviridae	4	4	1	4642	0	0.888889	0.944391
RBF Kernel SVM	5460	permutotetraviridae	2	2	1	4642	0	0.8	0.899946
RBF Kernel SVM	5460	picornaviridae	780	762	1	4642	18	0.987686	0.992822
RBF Kernel SVM	5460	pneumoviridae	24	24	1	4642	0	0.979592	0.989742
RBF Kernel SVM	5460	polycipiviridae	10	10	1	4642	0	0.952381	0.976137
RBF Kernel SVM	5460	potyviridae	340	340	1	4642	0	0.998532	0.999212
RBF Kernel SVM	5460	rhabdoviridae	212	211	1	4642	1	0.995283	0.997534
RBF Kernel SVM	5460	roniviridae	4	4	1	4642	0	0.888889	0.944391
RBF Kernel SVM	5460	secoviridae	36	36	1	4642	0	0.986301	0.993097
RBF Kernel SVM	5460	solemoviridae	38	38	1	4642	0	0.987013	0.993453
RBF Kernel SVM	5460	sunviridae	2	2	1	4642	0	0.8	0.899946
RBF Kernel SVM	5460	tobaniviridae	16	16	1	4642	0	0.969697	0.984795
RBF Kernel SVM	5460	togaviridae	74	74	1	4642	0	0.993289	0.99659
RBF Kernel SVM	5460	tombusviridae	132	130	1	4642	2	0.988593	0.994135
RBF Kernel SVM	5460	tymoviridae	80	72	1	4642	8	0.941176	0.970104
RBF Kernel SVM	5460	virgaviridae	82	82	1	4642	0	0.993939	0.996916
RBF Kernel SVM	194	alphaflexiviridae	110	110	0	4643	0	1	1
RBF Kernel SVM	194	alphatetraviridae	8	8	0	4643	0	1	1
RBF Kernel SVM	194	alvernaviridae	2	2	0	4643	0	1	1
RBF Kernel SVM	194	arteriviridae	48	48	0	4643	0	1	1
RBF Kernel SVM	194	artoviridae	2	2	0	4643	0	1	1
RBF Kernel SVM	194	aspiviridae	4	4	0	4643	0	1	1
RBF Kernel SVM	194	astroviridae	132	132	0	4643	0	1	1
RBF Kernel SVM	194	barnaviridae	2	2	0	4643	0	1	1
RBF Kernel SVM	194	benyviridae	2	2	0	4643	0	1	1
RBF Kernel SVM	194	betaflexiviridae	222	222	0	4643	0	1	1
RBF Kernel SVM	194	bornaviridae	24	24	0	4643	0	1	1
RBF Kernel SVM	194	bromoviridae	30	30	0	4643	0	1	1
RBF Kernel SVM	194	caliciviridae	1762	1762	0	4643	0	1	1
RBF Kernel SVM	194	carmotetraviridae	2	2	0	4643	0	1	1
RBF Kernel SVM	194	chuviridae	4	4	0	4643	0	1	1
RBF Kernel SVM	194	closteroviridae	90	90	0	4643	0	1	1
RBF Kernel SVM	194	coronaviridae	690	690	0	4643	0	1	1
RBF Kernel SVM	194	deltaflexiviridae	4	4	0	4643	0	1	1
RBF Kernel SVM	194	dicistroviridae	40	40	0	4643	0	1	1
RBF Kernel SVM	194	endornaviridae	60	60	0	4643	0	1	1
RBF Kernel SVM	194	filoviridae	32	32	0	4643	0	1	1
RBF Kernel SVM	194	fimoviridae	8	8	0	4643	0	1	1
RBF Kernel SVM	194	flaviviridae	390	387	0	4643	3	0.996139	0.997908
RBF Kernel SVM	194	gammaflexiviridae	2	2	0	4643	0	1	1
RBF Kernel SVM	194	hantaviridae	12	11	0	4643	1	0.956522	0.978207
RBF Kernel SVM	194	hepeviridae	32	32	0	4643	0	1	1
RBF Kernel SVM	194	hypoviridae	24	24	0	4643	0	1	1
RBF Kernel SVM	194	iflaviridae	76	76	0	4643	0	1	1
RBF Kernel SVM	194	kitaviridae	2	2	0	4643	0	1	1
RBF Kernel SVM	194	leviviridae	24	22	0	4643	2	0.956522	0.978153
RBF Kernel SVM	194	luteoviridae	106	106	0	4643	0	1	1
RBF Kernel SVM	194	marnaviridae	20	20	0	4643	0	1	1
RBF Kernel SVM	194	matonaviridae	4	4	0	4643	0	1	1
RBF Kernel SVM	194	mesoniviridae	26	26	0	4643	0	1	1
RBF Kernel SVM	194	mononiviridae	2	2	0	4643	0	1	1
RBF Kernel SVM	194	mymonaviridae	2	2	0	4643	0	1	1
RBF Kernel SVM	194	nairoviridae	2	2	0	4643	0	1	1
RBF Kernel SVM	194	narnaviridae	72	71	0	4643	1	0.993007	0.99645
RBF Kernel SVM	194	nodaviridae	20	12	0	4643	8	0.75	0.87457
RBF Kernel SVM	194	nyamiviridae	6	4	0	4643	2	0.8	0.899892
RBF Kernel SVM	194	paramyxoviridae	214	211	0	4643	3	0.992941	0.996309
RBF Kernel SVM	194	peribunyaviridae	4	4	0	4643	0	1	1
RBF Kernel SVM	194	permutotetraviridae	2	2	0	4643	0	1	1
RBF Kernel SVM	194	picornaviridae	864	859	0	4643	5	0.997098	0.99828
RBF Kernel SVM	194	pneumoviridae	30	30	0	4643	0	1	1
RBF Kernel SVM	194	polycipiviridae	10	10	0	4643	0	1	1
RBF Kernel SVM	194	potyviridae	362	362	0	4643	0	1	1
RBF Kernel SVM	194	rhabdoviridae	220	219	0	4643	1	0.997722	0.998807
RBF Kernel SVM	194	roniviridae	4	4	0	4643	0	1	1
RBF Kernel SVM	194	secoviridae	36	36	0	4643	0	1	1
RBF Kernel SVM	194	solemoviridae	38	38	0	4643	0	1	1
RBF Kernel SVM	194	sunviridae	2	2	0	4643	0	1	1
RBF Kernel SVM	194	tobaniviridae	16	16	0	4643	0	1	1
RBF Kernel SVM	194	togaviridae	84	84	0	4643	0	1	1
RBF Kernel SVM	194	tombusviridae	136	135	0	4643	1	0.99631	0.998101
RBF Kernel SVM	194	tymoviridae	82	81	0	4643	1	0.993865	0.996879
RBF Kernel SVM	194	virgaviridae	86	86	0	4643	0	1	1
RBF Kernel SVM	68	alphaflexiviridae	110	110	0	4643	0	1	1
RBF Kernel SVM	68	alphatetraviridae	8	8	0	4643	0	1	1
RBF Kernel SVM	68	alvernaviridae	2	2	0	4643	0	1	1
RBF Kernel SVM	68	arteriviridae	48	48	0	4643	0	1	1
RBF Kernel SVM	68	artoviridae	2	2	0	4643	0	1	1
RBF Kernel SVM	68	aspiviridae	4	4	0	4643	0	1	1
RBF Kernel SVM	68	astroviridae	132	132	0	4643	0	1	1
RBF Kernel SVM	68	barnaviridae	2	2	0	4643	0	1	1
RBF Kernel SVM	68	benyviridae	2	2	0	4643	0	1	1
RBF Kernel SVM	68	betaflexiviridae	222	222	0	4643	0	1	1
RBF Kernel SVM	68	bornaviridae	24	24	0	4643	0	1	1
RBF Kernel SVM	68	bromoviridae	30	30	0	4643	0	1	1
RBF Kernel SVM	68	caliciviridae	1762	1762	0	4643	0	1	1
RBF Kernel SVM	68	carmotetraviridae	2	2	0	4643	0	1	1
RBF Kernel SVM	68	chuviridae	4	4	0	4643	0	1	1
RBF Kernel SVM	68	closteroviridae	90	90	0	4643	0	1	1
RBF Kernel SVM	68	coronaviridae	690	690	0	4643	0	1	1
RBF Kernel SVM	68	deltaflexiviridae	4	4	0	4643	0	1	1
RBF Kernel SVM	68	dicistroviridae	40	40	0	4643	0	1	1
RBF Kernel SVM	68	endornaviridae	60	60	0	4643	0	1	1
RBF Kernel SVM	68	filoviridae	32	32	0	4643	0	1	1
RBF Kernel SVM	68	fimoviridae	8	8	0	4643	0	1	1
RBF Kernel SVM	68	flaviviridae	390	385	0	4643	5	0.993548	0.996505
RBF Kernel SVM	68	gammaflexiviridae	2	2	0	4643	0	1	1
RBF Kernel SVM	68	hantaviridae	12	12	0	4643	0	1	1
RBF Kernel SVM	68	hepeviridae	32	32	0	4643	0	1	1
RBF Kernel SVM	68	hypoviridae	24	24	0	4643	0	1	1
RBF Kernel SVM	68	iflaviridae	76	76	0	4643	0	1	1
RBF Kernel SVM	68	kitaviridae	2	2	0	4643	0	1	1
RBF Kernel SVM	68	leviviridae	24	22	0	4643	2	0.956522	0.978153
RBF Kernel SVM	68	luteoviridae	106	106	0	4643	0	1	1
RBF Kernel SVM	68	marnaviridae	20	20	0	4643	0	1	1
RBF Kernel SVM	68	matonaviridae	4	4	0	4643	0	1	1
RBF Kernel SVM	68	mesoniviridae	26	26	0	4643	0	1	1
RBF Kernel SVM	68	mononiviridae	2	2	0	4643	0	1	1
RBF Kernel SVM	68	mymonaviridae	2	2	0	4643	0	1	1
RBF Kernel SVM	68	nairoviridae	2	2	0	4643	0	1	1
RBF Kernel SVM	68	narnaviridae	72	71	0	4643	1	0.993007	0.99645
RBF Kernel SVM	68	nodaviridae	20	12	0	4643	8	0.75	0.87457
RBF Kernel SVM	68	nyamiviridae	6	3	0	4643	3	0.666667	0.833172
RBF Kernel SVM	68	paramyxoviridae	214	211	0	4643	3	0.992941	0.996309
RBF Kernel SVM	68	peribunyaviridae	4	4	0	4643	0	1	1
RBF Kernel SVM	68	permutotetraviridae	2	2	0	4643	0	1	1
RBF Kernel SVM	68	picornaviridae	864	861	0	4643	3	0.998261	0.998969
RBF Kernel SVM	68	pneumoviridae	30	30	0	4643	0	1	1
RBF Kernel SVM	68	polycipiviridae	10	10	0	4643	0	1	1
RBF Kernel SVM	68	potyviridae	362	362	0	4643	0	1	1
RBF Kernel SVM	68	rhabdoviridae	220	219	0	4643	1	0.997722	0.998807
RBF Kernel SVM	68	roniviridae	4	4	0	4643	0	1	1
RBF Kernel SVM	68	secoviridae	36	36	0	4643	0	1	1
RBF Kernel SVM	68	solemoviridae	38	38	0	4643	0	1	1
RBF Kernel SVM	68	sunviridae	2	2	0	4643	0	1	1
RBF Kernel SVM	68	tobaniviridae	16	16	0	4643	0	1	1
RBF Kernel SVM	68	togaviridae	84	84	0	4643	0	1	1
RBF Kernel SVM	68	tombusviridae	136	135	0	4643	1	0.99631	0.998101
RBF Kernel SVM	68	tymoviridae	82	81	0	4643	1	0.993865	0.996879
RBF Kernel SVM	68	virgaviridae	86	86	0	4643	0	1	1
Decision Tree	5460	alphaflexiviridae	110	108	2	4641	2	0.981818	0.990694
Decision Tree	5460	alphatetraviridae	8	8	2	4641	0	0.888889	0.944337
Decision Tree	5460	alvernaviridae	2	2	2	4641	0	0.666667	0.833226
Decision Tree	5460	arteriviridae	48	48	1	4642	0	0.989691	0.994792
Decision Tree	5460	artoviridae	2	2	1	4642	0	0.8	0.899946
Decision Tree	5460	aspiviridae	4	3	1	4642	1	0.75	0.874892
Decision Tree	5460	astroviridae	104	104	2	4641	0	0.990476	0.99513
Decision Tree	5460	barnaviridae	2	2	2	4641	0	0.666667	0.833226
Decision Tree	5460	benyviridae	2	2	1	4642	0	0.8	0.899946
Decision Tree	5460	betaflexiviridae	220	198	2	4641	22	0.942857	0.970139
Decision Tree	5460	bornaviridae	24	24	2	4641	0	0.96	0.979892
Decision Tree	5460	bromoviridae	30	30	2	4641	0	0.967742	0.983763
Decision Tree	5460	caliciviridae	320	259	3	4640	61	0.890034	0.941593
Decision Tree	5460	carmotetraviridae	2	2	2	4641	0	0.666667	0.833226
Decision Tree	5460	chuviridae	4	4	2	4641	0	0.8	0.899892
Decision Tree	5460	closteroviridae	90	90	2	4641	0	0.989011	0.994398
Decision Tree	5460	coronaviridae	258	258	2	4641	0	0.996139	0.997962
Decision Tree	5460	deltaflexiviridae	4	4	2	4641	0	0.8	0.899892
Decision Tree	5460	dicistroviridae	40	40	3	4640	0	0.963855	0.981766
Decision Tree	5460	endornaviridae	58	58	3	4640	0	0.97479	0.987233
Decision Tree	5460	filoviridae	24	24	2	4641	0	0.96	0.979892
Decision Tree	5460	fimoviridae	8	6	3	4640	2	0.705882	0.852672
Decision Tree	5460	flaviviridae	340	328	1	4642	12	0.980568	0.989585
Decision Tree	5460	gammaflexiviridae	2	2	3	4640	0	0.571429	0.785553
Decision Tree	5460	hantaviridae	12	4	3	4640	8	0.421053	0.709934
Decision Tree	5460	hepeviridae	30	30	3	4640	0	0.952381	0.976029
Decision Tree	5460	hypoviridae	24	24	3	4640	0	0.941176	0.970427
Decision Tree	5460	iflaviridae	74	74	2	4641	0	0.986667	0.993226
Decision Tree	5460	kitaviridae	2	2	1	4642	0	0.8	0.899946
Decision Tree	5460	leviviridae	24	24	4	4639	0	0.923077	0.961323
Decision Tree	5460	luteoviridae	100	100	3	4640	0	0.985222	0.992449
Decision Tree	5460	marnaviridae	20	20	2	4641	0	0.952381	0.976083
Decision Tree	5460	matonaviridae	4	4	3	4640	0	0.727273	0.863475
Decision Tree	5460	mesoniviridae	20	20	2	4641	0	0.952381	0.976083
Decision Tree	5460	mononiviridae	2	2	1	4642	0	0.8	0.899946
Decision Tree	5460	mymonaviridae	2	2	1	4642	0	0.8	0.899946
Decision Tree	5460	nairoviridae	2	0	2	4641	2	0	0.499785
Decision Tree	5460	narnaviridae	72	62	2	4641	10	0.911765	0.955237
Decision Tree	5460	nodaviridae	20	20	1	4642	0	0.97561	0.987751
Decision Tree	5460	nyamiviridae	6	3	3	4640	3	0.5	0.749677
Decision Tree	5460	paramyxoviridae	158	158	1	4642	0	0.996845	0.998369
Decision Tree	5460	peribunyaviridae	4	3	2	4641	1	0.666667	0.833172
Decision Tree	5460	permutotetraviridae	2	2	4	4639	0	0.5	0.749785
Decision Tree	5460	picornaviridae	780	507	1	4642	273	0.787267	0.8793
Decision Tree	5460	pneumoviridae	24	23	3	4640	1	0.92	0.959785
Decision Tree	5460	polycipiviridae	10	10	2	4641	0	0.909091	0.954438
Decision Tree	5460	potyviridae	340	340	2	4641	0	0.997067	0.998426
Decision Tree	5460	rhabdoviridae	212	209	2	4641	3	0.98818	0.993821
Decision Tree	5460	roniviridae	4	4	2	4641	0	0.8	0.899892
Decision Tree	5460	secoviridae	36	31	1	4642	5	0.911765	0.955559
Decision Tree	5460	solemoviridae	38	38	2	4641	0	0.974359	0.987072
Decision Tree	5460	sunviridae	2	2	3	4640	0	0.571429	0.785553
Decision Tree	5460	tobaniviridae	16	16	1	4642	0	0.969697	0.984795
Decision Tree	5460	togaviridae	74	74	2	4641	0	0.986667	0.993226
Decision Tree	5460	tombusviridae	132	132	1	4642	0	0.996226	0.998059
Decision Tree	5460	tymoviridae	80	72	2	4641	8	0.935065	0.966994
Decision Tree	5460	virgaviridae	82	82	3	4640	0	0.982036	0.990856
Decision Tree	194	alphaflexiviridae	110	99	86	4557	11	0.671186	0.830328
Decision Tree	194	alphatetraviridae	8	8	83	4560	0	0.161616	0.576299
Decision Tree	194	alvernaviridae	2	2	80	4563	0	0.047619	0.519465
Decision Tree	194	arteriviridae	48	48	90	4553	0	0.516129	0.753171
Decision Tree	194	artoviridae	2	2	81	4562	0	0.047059	0.51913
Decision Tree	194	aspiviridae	4	2	85	4558	2	0.043956	0.517251
Decision Tree	194	astroviridae	132	122	72	4571	10	0.748466	0.869788
Decision Tree	194	barnaviridae	2	2	75	4568	0	0.050633	0.521245
Decision Tree	194	benyviridae	2	2	85	4558	0	0.044944	0.517853
Decision Tree	194	betaflexiviridae	222	207	75	4568	15	0.821429	0.905837
Decision Tree	194	bornaviridae	24	23	87	4556	1	0.343284	0.666859
Decision Tree	194	bromoviridae	30	28	89	4554	2	0.380952	0.68553
Decision Tree	194	caliciviridae	1762	1118	82	4561	644	0.754895	0.840587
Decision Tree	194	carmotetraviridae	2	2	83	4560	0	0.045977	0.518479
Decision Tree	194	chuviridae	4	4	79	4564	0	0.091954	0.541687
Decision Tree	194	closteroviridae	90	90	89	4554	0	0.669145	0.829734
Decision Tree	194	coronaviridae	690	686	79	4564	4	0.942955	0.966972
Decision Tree	194	deltaflexiviridae	4	4	80	4563	0	0.090909	0.54111
Decision Tree	194	dicistroviridae	40	38	91	4552	2	0.449704	0.719796
Decision Tree	194	endornaviridae	60	59	89	4554	1	0.567308	0.778761
Decision Tree	194	filoviridae	32	32	86	4557	0	0.426667	0.708659
Decision Tree	194	fimoviridae	8	3	75	4568	5	0.069767	0.530543
Decision Tree	194	flaviviridae	390	318	88	4555	72	0.798995	0.890867
Decision Tree	194	gammaflexiviridae	2	2	83	4560	0	0.045977	0.518479
Decision Tree	194	hantaviridae	12	6	81	4562	6	0.121212	0.555883
Decision Tree	194	hepeviridae	32	32	90	4553	0	0.415584	0.702899
Decision Tree	194	hypoviridae	24	24	81	4562	0	0.372093	0.681647
Decision Tree	194	iflaviridae	76	76	85	4558	0	0.64135	0.816056
Decision Tree	194	kitaviridae	2	2	85	4558	0	0.044944	0.517853
Decision Tree	194	leviviridae	24	24	87	4556	0	0.355556	0.673049
Decision Tree	194	luteoviridae	106	105	87	4556	1	0.704698	0.847566
Decision Tree	194	marnaviridae	20	20	93	4550	0	0.300752	0.645318
Decision Tree	194	matonaviridae	4	4	86	4557	0	0.085106	0.537879
Decision Tree	194	mesoniviridae	26	26	87	4556	0	0.374101	0.682322
Decision Tree	194	mononiviridae	2	2	95	4548	0	0.040404	0.515034
Decision Tree	194	mymonaviridae	2	2	82	4561	0	0.046512	0.518801
Decision Tree	194	nairoviridae	2	1	74	4569	1	0.025974	0.508917
Decision Tree	194	narnaviridae	72	64	90	4553	8	0.566372	0.777862
Decision Tree	194	nodaviridae	20	20	87	4556	0	0.314961	0.652752
Decision Tree	194	nyamiviridae	6	6	82	4561	0	0.12766	0.559375
Decision Tree	194	paramyxoviridae	214	213	98	4545	1	0.811429	0.900327
Decision Tree	194	peribunyaviridae	4	2	79	4564	2	0.047059	0.519132
Decision Tree	194	permutotetraviridae	2	1	84	4559	1	0.022989	0.506876
Decision Tree	194	picornaviridae	864	654	61	4582	210	0.828372	0.899825
Decision Tree	194	pneumoviridae	30	29	73	4570	1	0.439394	0.715681
Decision Tree	194	polycipiviridae	10	9	81	4562	1	0.18	0.585546
Decision Tree	194	potyviridae	362	358	88	4555	4	0.886139	0.93807
Decision Tree	194	rhabdoviridae	220	180	75	4568	40	0.757895	0.872732
Decision Tree	194	roniviridae	4	4	81	4562	0	0.089888	0.540544
Decision Tree	194	secoviridae	36	30	80	4563	6	0.410959	0.700812
Decision Tree	194	solemoviridae	38	38	85	4558	0	0.47205	0.731406
Decision Tree	194	sunviridae	2	1	89	4554	1	0.021739	0.505977
Decision Tree	194	tobaniviridae	16	15	85	4558	1	0.258621	0.624637
Decision Tree	194	togaviridae	84	83	97	4546	1	0.628788	0.809062
Decision Tree	194	tombusviridae	136	136	83	4560	0	0.766197	0.878589
Decision Tree	194	tymoviridae	82	59	79	4564	23	0.536364	0.762656
Decision Tree	194	virgaviridae	86	86	81	4562	0	0.679842	0.835521
Decision Tree	68	alphaflexiviridae	110	100	75	4568	10	0.701754	0.846268
Decision Tree	68	alphatetraviridae	8	8	68	4575	0	0.190476	0.59155
Decision Tree	68	alvernaviridae	2	2	62	4581	0	0.060606	0.526942
Decision Tree	68	arteriviridae	48	48	71	4572	0	0.57485	0.783573
Decision Tree	68	artoviridae	2	2	72	4571	0	0.052632	0.522409
Decision Tree	68	aspiviridae	4	3	95	4548	1	0.058824	0.52419
Decision Tree	68	astroviridae	132	125	87	4556	7	0.726744	0.858267
Decision Tree	68	barnaviridae	2	2	71	4572	0	0.053333	0.522814
Decision Tree	68	benyviridae	2	2	72	4571	0	0.052632	0.522409
Decision Tree	68	betaflexiviridae	222	205	90	4553	17	0.793037	0.890711
Decision Tree	68	bornaviridae	24	23	71	4572	1	0.389831	0.691009
Decision Tree	68	bromoviridae	30	30	80	4563	0	0.428571	0.709941
Decision Tree	68	caliciviridae	1762	1485	91	4552	277	0.889754	0.925451
Decision Tree	68	carmotetraviridae	2	2	69	4574	0	0.054795	0.523654
Decision Tree	68	chuviridae	4	4	68	4575	0	0.105263	0.548943
Decision Tree	68	closteroviridae	90	89	81	4562	1	0.684615	0.837854
Decision Tree	68	coronaviridae	690	687	91	4552	3	0.935967	0.962874
Decision Tree	68	deltaflexiviridae	4	4	71	4572	0	0.101266	0.54678
Decision Tree	68	dicistroviridae	40	40	74	4569	0	0.519481	0.755724
Decision Tree	68	endornaviridae	60	60	74	4569	0	0.618557	0.805262
Decision Tree	68	filoviridae	32	31	80	4563	1	0.433566	0.712384
Decision Tree	68	fimoviridae	8	5	67	4576	3	0.125	0.558705
Decision Tree	68	flaviviridae	390	317	70	4573	73	0.815959	0.900282
Decision Tree	68	gammaflexiviridae	2	2	77	4566	0	0.049383	0.520511
Decision Tree	68	hantaviridae	12	7	65	4578	5	0.166667	0.57954
Decision Tree	68	hepeviridae	32	32	97	4546	0	0.397516	0.69348
Decision Tree	68	hypoviridae	24	24	73	4570	0	0.396694	0.694385
Decision Tree	68	iflaviridae	76	73	99	4544	3	0.58871	0.788805
Decision Tree	68	kitaviridae	2	2	76	4567	0	0.05	0.520874
Decision Tree	68	leviviridae	24	24	78	4565	0	0.380952	0.686241
Decision Tree	68	luteoviridae	106	105	70	4573	1	0.747331	0.869814
Decision Tree	68	marnaviridae	20	20	75	4568	0	0.347826	0.669842
Decision Tree	68	matonaviridae	4	2	67	4576	2	0.054795	0.523656
Decision Tree	68	mesoniviridae	26	26	104	4539	0	0.333333	0.661003
Decision Tree	68	mononiviridae	2	2	66	4577	0	0.057143	0.524992
Decision Tree	68	mymonaviridae	2	2	73	4570	0	0.051948	0.522012
Decision Tree	68	nairoviridae	2	1	69	4574	1	0.027778	0.510092
Decision Tree	68	narnaviridae	72	54	77	4566	18	0.53202	0.760862
Decision Tree	68	nodaviridae	20	20	76	4567	0	0.344828	0.668288
Decision Tree	68	nyamiviridae	6	4	63	4580	2	0.109589	0.551271
Decision Tree	68	paramyxoviridae	214	214	81	4562	0	0.840864	0.916032
Decision Tree	68	peribunyaviridae	4	2	66	4577	2	0.055556	0.524091
Decision Tree	68	permutotetraviridae	2	2	78	4565	0	0.04878	0.520155
Decision Tree	68	picornaviridae	864	659	63	4580	205	0.831021	0.901298
Decision Tree	68	pneumoviridae	30	21	67	4576	9	0.355932	0.673848
Decision Tree	68	polycipiviridae	10	10	72	4571	0	0.217391	0.604789
Decision Tree	68	potyviridae	362	361	100	4543	1	0.877278	0.933142
Decision Tree	68	rhabdoviridae	220	206	79	4564	14	0.815842	0.902878
Decision Tree	68	roniviridae	4	4	68	4575	0	0.105263	0.548943
Decision Tree	68	secoviridae	36	29	87	4556	7	0.381579	0.685684
Decision Tree	68	solemoviridae	38	38	76	4567	0	0.5	0.745874
Decision Tree	68	sunviridae	2	2	71	4572	0	0.053333	0.522814
Decision Tree	68	tobaniviridae	16	16	89	4554	0	0.264463	0.627393
Decision Tree	68	togaviridae	84	82	71	4572	2	0.691983	0.842031
Decision Tree	68	tombusviridae	136	136	69	4574	0	0.797654	0.895084
Decision Tree	68	tymoviridae	82	62	66	4577	20	0.590476	0.790584
Decision Tree	68	virgaviridae	86	83	80	4563	3	0.666667	0.828827
Random Forest	5460	alphaflexiviridae	110	108	3	4640	2	0.977376	0.988419
Random Forest	5460	alphatetraviridae	8	8	2	4641	0	0.888889	0.944337
Random Forest	5460	alvernaviridae	2	2	3	4640	0	0.571429	0.785553
Random Forest	5460	arteriviridae	48	48	1	4642	0	0.989691	0.994792
Random Forest	5460	artoviridae	2	2	1	4642	0	0.8	0.899946
Random Forest	5460	aspiviridae	4	3	2	4641	1	0.666667	0.833172
Random Forest	5460	astroviridae	132	132	1	4642	0	0.996226	0.998059
Random Forest	5460	barnaviridae	2	2	1	4642	0	0.8	0.899946
Random Forest	5460	benyviridae	2	2	2	4641	0	0.666667	0.833226
Random Forest	5460	betaflexiviridae	222	203	3	4640	19	0.948598	0.973117
Random Forest	5460	bornaviridae	24	24	1	4642	0	0.979592	0.989742
Random Forest	5460	bromoviridae	30	30	2	4641	0	0.967742	0.983763
Random Forest	5460	caliciviridae	1762	568	1	4642	1194	0.487344	0.686653
Random Forest	5460	carmotetraviridae	2	2	2	4641	0	0.666667	0.833226
Random Forest	5460	chuviridae	4	4	2	4641	0	0.8	0.899892
Random Forest	5460	closteroviridae	90	90	2	4641	0	0.989011	0.994398
Random Forest	5460	coronaviridae	690	690	3	4640	0	0.997831	0.998754
Random Forest	5460	deltaflexiviridae	4	4	1	4642	0	0.888889	0.944391
Random Forest	5460	dicistroviridae	40	40	1	4642	0	0.987654	0.993773
Random Forest	5460	endornaviridae	60	60	0	4643	0	1	1
Random Forest	5460	filoviridae	32	32	1	4642	0	0.984615	0.992254
Random Forest	5460	fimoviridae	8	6	2	4641	2	0.75	0.874785
Random Forest	5460	flaviviridae	390	377	1	4642	13	0.981771	0.990133
Random Forest	5460	gammaflexiviridae	2	2	3	4640	0	0.571429	0.785553
Random Forest	5460	hantaviridae	12	2	2	4641	10	0.25	0.624354
Random Forest	5460	hepeviridae	32	32	1	4642	0	0.984615	0.992254
Random Forest	5460	hypoviridae	24	24	2	4641	0	0.96	0.979892
Random Forest	5460	iflaviridae	76	76	1	4642	0	0.993464	0.996678
Random Forest	5460	kitaviridae	2	2	2	4641	0	0.666667	0.833226
Random Forest	5460	leviviridae	24	24	2	4641	0	0.96	0.979892
Random Forest	5460	luteoviridae	106	106	0	4643	0	1	1
Random Forest	5460	marnaviridae	20	20	1	4642	0	0.97561	0.987751
Random Forest	5460	matonaviridae	4	4	2	4641	0	0.8	0.899892
Random Forest	5460	mesoniviridae	26	26	2	4641	0	0.962963	0.981374
Random Forest	5460	mononiviridae	2	2	2	4641	0	0.666667	0.833226
Random Forest	5460	mymonaviridae	2	2	3	4640	0	0.571429	0.785553
Random Forest	5460	nairoviridae	2	0	2	4641	2	0	0.499785
Random Forest	5460	narnaviridae	72	62	1	4642	10	0.918519	0.958668
Random Forest	5460	nodaviridae	20	20	3	4640	0	0.930233	0.964955
Random Forest	5460	nyamiviridae	6	3	2	4641	3	0.545455	0.772458
Random Forest	5460	paramyxoviridae	214	214	2	4641	0	0.995349	0.997567
Random Forest	5460	peribunyaviridae	4	3	2	4641	1	0.666667	0.833172
Random Forest	5460	permutotetraviridae	2	2	2	4641	0	0.666667	0.833226
Random Forest	5460	picornaviridae	864	570	2	4641	294	0.793872	0.881484
Random Forest	5460	pneumoviridae	30	28	3	4640	2	0.918033	0.958747
Random Forest	5460	polycipiviridae	10	10	0	4643	0	1	1
Random Forest	5460	potyviridae	362	362	1	4642	0	0.998621	0.999256
Random Forest	5460	rhabdoviridae	220	218	1	4642	2	0.993166	0.996422
Random Forest	5460	roniviridae	4	4	2	4641	0	0.8	0.899892
Random Forest	5460	secoviridae	36	33	2	4641	3	0.929577	0.96452
Random Forest	5460	solemoviridae	38	38	2	4641	0	0.974359	0.987072
Random Forest	5460	sunviridae	2	2	1	4642	0	0.8	0.899946
Random Forest	5460	tobaniviridae	16	16	2	4641	0	0.941176	0.970481
Random Forest	5460	togaviridae	84	84	2	4641	0	0.988235	0.99401
Random Forest	5460	tombusviridae	136	136	2	4641	0	0.992701	0.996243
Random Forest	5460	tymoviridae	82	69	2	4641	13	0.901961	0.950174
Random Forest	5460	virgaviridae	86	86	2	4641	0	0.988506	0.994145
Random Forest	194	alphaflexiviridae	110	109	2	4641	1	0.986425	0.993051
Random Forest	194	alphatetraviridae	8	8	3	4640	0	0.842105	0.920891
Random Forest	194	alvernaviridae	2	2	2	4641	0	0.666667	0.833226
Random Forest	194	arteriviridae	48	48	1	4642	0	0.989691	0.994792
Random Forest	194	artoviridae	2	2	2	4641	0	0.666667	0.833226
Random Forest	194	aspiviridae	4	2	2	4641	2	0.5	0.749785
Random Forest	194	astroviridae	132	132	3	4640	0	0.988764	0.99422
Random Forest	194	barnaviridae	2	2	1	4642	0	0.8	0.899946
Random Forest	194	benyviridae	2	2	1	4642	0	0.8	0.899946
Random Forest	194	betaflexiviridae	222	216	2	4641	6	0.981818	0.990479
Random Forest	194	bornaviridae	24	24	3	4640	0	0.941176	0.970427
Random Forest	194	bromoviridae	30	30	1	4642	0	0.983607	0.991749
Random Forest	194	caliciviridae	1762	1141	1	4642	621	0.785813	0.861511
Random Forest	194	carmotetraviridae	2	2	2	4641	0	0.666667	0.833226
Random Forest	194	chuviridae	4	4	2	4641	0	0.8	0.899892
Random Forest	194	closteroviridae	90	90	2	4641	0	0.989011	0.994398
Random Forest	194	coronaviridae	690	690	3	4640	0	0.997831	0.998754
Random Forest	194	deltaflexiviridae	4	4	2	4641	0	0.8	0.899892
Random Forest	194	dicistroviridae	40	40	3	4640	0	0.963855	0.981766
Random Forest	194	endornaviridae	60	60	3	4640	0	0.97561	0.987643
Random Forest	194	filoviridae	32	32	2	4641	0	0.969697	0.984741
Random Forest	194	fimoviridae	8	5	1	4642	3	0.714286	0.856928
Random Forest	194	flaviviridae	390	378	2	4641	12	0.981818	0.990156
Random Forest	194	gammaflexiviridae	2	2	3	4640	0	0.571429	0.785553
Random Forest	194	hantaviridae	12	6	2	4641	6	0.6	0.799569
Random Forest	194	hepeviridae	32	32	3	4640	0	0.955224	0.97745
Random Forest	194	hypoviridae	24	24	2	4641	0	0.96	0.979892
Random Forest	194	iflaviridae	76	76	3	4640	0	0.980645	0.990161
Random Forest	194	kitaviridae	2	2	3	4640	0	0.571429	0.785553
Random Forest	194	leviviridae	24	24	1	4642	0	0.979592	0.989742
Random Forest	194	luteoviridae	106	106	2	4641	0	0.990654	0.995219
Random Forest	194	marnaviridae	20	20	1	4642	0	0.97561	0.987751
Random Forest	194	matonaviridae	4	4	2	4641	0	0.8	0.899892
Random Forest	194	mesoniviridae	26	26	3	4640	0	0.945455	0.972566
Random Forest	194	mononiviridae	2	2	3	4640	0	0.571429	0.785553
Random Forest	194	mymonaviridae	2	2	2	4641	0	0.666667	0.833226
Random Forest	194	nairoviridae	2	1	2	4641	1	0.4	0.699838
Random Forest	194	narnaviridae	72	61	2	4641	11	0.903704	0.951153
Random Forest	194	nodaviridae	20	20	1	4642	0	0.97561	0.987751
Random Forest	194	nyamiviridae	6	3	3	4640	3	0.5	0.749677
Random Forest	194	paramyxoviridae	214	214	2	4641	0	0.995349	0.997567
Random Forest	194	peribunyaviridae	4	3	1	4642	1	0.75	0.874892
Random Forest	194	permutotetraviridae	2	2	1	4642	0	0.8	0.899946
Random Forest	194	picornaviridae	864	612	2	4641	252	0.828146	0.900755
Random Forest	194	pneumoviridae	30	30	3	4640	0	0.952381	0.976029
Random Forest	194	polycipiviridae	10	10	2	4641	0	0.909091	0.954438
Random Forest	194	potyviridae	362	362	3	4640	0	0.995873	0.997775
Random Forest	194	rhabdoviridae	220	219	1	4642	1	0.995455	0.99762
Random Forest	194	roniviridae	4	4	1	4642	0	0.888889	0.944391
Random Forest	194	secoviridae	36	33	3	4640	3	0.916667	0.95801
Random Forest	194	solemoviridae	38	38	2	4641	0	0.974359	0.987072
Random Forest	194	sunviridae	2	2	2	4641	0	0.666667	0.833226
Random Forest	194	tobaniviridae	16	16	3	4640	0	0.914286	0.956981
Random Forest	194	togaviridae	84	84	2	4641	0	0.988235	0.99401
Random Forest	194	tombusviridae	136	136	1	4642	0	0.996337	0.998115
Random Forest	194	tymoviridae	82	72	1	4642	10	0.929032	0.963924
Random Forest	194	virgaviridae	86	86	1	4642	0	0.99422	0.997056
Random Forest	68	alphaflexiviridae	110	106	7	4636	4	0.950673	0.974744
Random Forest	68	alphatetraviridae	8	8	5	4638	0	0.761905	0.880683
Random Forest	68	alvernaviridae	2	2	7	4636	0	0.363636	0.681441
Random Forest	68	arteriviridae	48	48	7	4636	0	0.932039	0.965642
Random Forest	68	artoviridae	2	2	4	4639	0	0.5	0.749785
Random Forest	68	aspiviridae	4	2	6	4637	2	0.333333	0.666236
Random Forest	68	astroviridae	132	132	7	4636	0	0.97417	0.986708
Random Forest	68	barnaviridae	2	2	6	4637	0	0.4	0.699677
Random Forest	68	benyviridae	2	2	6	4637	0	0.4	0.699677
Random Forest	68	betaflexiviridae	222	220	6	4637	2	0.982143	0.99064
Random Forest	68	bornaviridae	24	24	6	4637	0	0.888889	0.944121
Random Forest	68	bromoviridae	30	30	6	4637	0	0.909091	0.954222
Random Forest	68	caliciviridae	1762	1576	5	4638	186	0.942866	0.961345
Random Forest	68	carmotetraviridae	2	2	7	4636	0	0.363636	0.681441
Random Forest	68	chuviridae	4	4	5	4638	0	0.615385	0.807423
Random Forest	68	closteroviridae	90	90	6	4637	0	0.967742	0.983548
Random Forest	68	coronaviridae	690	690	4	4639	0	0.99711	0.998339
Random Forest	68	deltaflexiviridae	4	4	5	4638	0	0.615385	0.807423
Random Forest	68	dicistroviridae	40	40	6	4637	0	0.930233	0.964793
Random Forest	68	endornaviridae	60	60	5	4638	0	0.96	0.979731
Random Forest	68	filoviridae	32	32	7	4636	0	0.901408	0.950327
Random Forest	68	fimoviridae	8	5	6	4637	3	0.526316	0.762673
Random Forest	68	flaviviridae	390	369	5	4638	21	0.965969	0.981587
Random Forest	68	gammaflexiviridae	2	2	6	4637	0	0.4	0.699677
Random Forest	68	hantaviridae	12	7	7	4636	5	0.538462	0.768584
Random Forest	68	hepeviridae	32	32	5	4638	0	0.927536	0.963499
Random Forest	68	hypoviridae	24	24	5	4638	0	0.90566	0.952561
Random Forest	68	iflaviridae	76	76	6	4637	0	0.962025	0.980689
Random Forest	68	kitaviridae	2	2	5	4638	0	0.444444	0.721953
Random Forest	68	leviviridae	24	24	6	4637	0	0.888889	0.944121
Random Forest	68	luteoviridae	106	106	7	4636	0	0.968037	0.983641
Random Forest	68	marnaviridae	20	20	6	4637	0	0.869565	0.934459
Random Forest	68	matonaviridae	4	4	6	4637	0	0.571429	0.785391
Random Forest	68	mesoniviridae	26	26	5	4638	0	0.912281	0.955871
Random Forest	68	mononiviridae	2	2	6	4637	0	0.4	0.699677
Random Forest	68	mymonaviridae	2	2	6	4637	0	0.4	0.699677
Random Forest	68	nairoviridae	2	1	7	4636	1	0.2	0.599569
Random Forest	68	narnaviridae	72	62	6	4637	10	0.885714	0.941996
Random Forest	68	nodaviridae	20	20	5	4638	0	0.888889	0.944175
Random Forest	68	nyamiviridae	6	3	6	4637	3	0.4	0.699515
Random Forest	68	paramyxoviridae	214	214	7	4636	0	0.983908	0.991577
Random Forest	68	peribunyaviridae	4	1	6	4637	3	0.181818	0.590424
Random Forest	68	permutotetraviridae	2	2	6	4637	0	0.4	0.699677
Random Forest	68	picornaviridae	864	659	3	4640	205	0.863696	0.920887
Random Forest	68	pneumoviridae	30	27	6	4637	3	0.857143	0.928087
Random Forest	68	polycipiviridae	10	10	5	4638	0	0.8	0.899731
Random Forest	68	potyviridae	362	362	5	4638	0	0.993141	0.996301
Random Forest	68	rhabdoviridae	220	215	6	4637	5	0.975057	0.986936
Random Forest	68	roniviridae	4	4	7	4636	0	0.533333	0.766289
Random Forest	68	secoviridae	36	32	7	4636	4	0.853333	0.926074
Random Forest	68	solemoviridae	38	38	7	4636	0	0.915663	0.957454
Random Forest	68	sunviridae	2	2	6	4637	0	0.4	0.699677
Random Forest	68	tobaniviridae	16	16	6	4637	0	0.842105	0.920729
Random Forest	68	togaviridae	84	83	7	4636	1	0.954023	0.97658
Random Forest	68	tombusviridae	136	136	6	4637	0	0.978417	0.988885
Random Forest	68	tymoviridae	82	73	6	4637	9	0.906832	0.952609
Random Forest	68	virgaviridae	86	86	6	4637	0	0.966292	0.982823
Naïve Bayes	5460	alphaflexiviridae	110	104	608	4035	6	0.253041	0.591168
Naïve Bayes	5460	alphatetraviridae	8	8	553	4090	0	0.02812	0.482398
Naïve Bayes	5460	alvernaviridae	2	2	547	4096	0	0.00726	0.472333
Naïve Bayes	5460	arteriviridae	48	48	570	4073	0	0.144144	0.539374
Naïve Bayes	5460	artoviridae	2	2	543	4100	0	0.007313	0.472603
Naïve Bayes	5460	aspiviridae	4	3	534	4109	1	0.011091	0.474984
Naïve Bayes	5460	astroviridae	104	100	542	4101	4	0.268097	0.602841
Naïve Bayes	5460	barnaviridae	2	2	544	4099	0	0.007299	0.472535
Naïve Bayes	5460	benyviridae	2	2	543	4100	0	0.007313	0.472603
Naïve Bayes	5460	betaflexiviridae	220	220	462	4181	0	0.487805	0.717724
Naïve Bayes	5460	bornaviridae	24	24	537	4106	0	0.082051	0.510336
Naïve Bayes	5460	bromoviridae	30	30	548	4095	0	0.098684	0.517985
Naïve Bayes	5460	caliciviridae	320	251	673	3970	69	0.403537	0.659036
Naïve Bayes	5460	carmotetraviridae	2	2	545	4098	0	0.007286	0.472468
Naïve Bayes	5460	chuviridae	4	4	545	4098	0	0.014467	0.476058
Naïve Bayes	5460	closteroviridae	90	90	521	4122	0	0.256776	0.598668
Naïve Bayes	5460	coronaviridae	258	258	318	4325	0	0.618705	0.791623
Naïve Bayes	5460	deltaflexiviridae	4	2	553	4090	2	0.007156	0.471809
Naïve Bayes	5460	dicistroviridae	40	40	504	4139	0	0.136986	0.539798
Naïve Bayes	5460	endornaviridae	58	58	507	4136	0	0.186196	0.564222
Naïve Bayes	5460	filoviridae	24	24	528	4115	0	0.083333	0.511523
Naïve Bayes	5460	fimoviridae	8	8	515	4128	0	0.030132	0.485708
Naïve Bayes	5460	flaviviridae	340	229	720	3923	111	0.355314	0.629772
Naïve Bayes	5460	gammaflexiviridae	2	2	547	4096	0	0.00726	0.472333
Naïve Bayes	5460	hantaviridae	12	12	533	4110	0	0.043088	0.491097
Naïve Bayes	5460	hepeviridae	30	16	576	4067	14	0.051447	0.491909
Naïve Bayes	5460	hypoviridae	24	24	556	4087	0	0.07947	0.507891
Naïve Bayes	5460	iflaviridae	74	74	470	4173	0	0.239482	0.593085
Naïve Bayes	5460	kitaviridae	2	2	543	4100	0	0.007313	0.472603
Naïve Bayes	5460	leviviridae	24	24	566	4077	0	0.078176	0.506634
Naïve Bayes	5460	luteoviridae	100	100	584	4059	0	0.255102	0.593996
Naïve Bayes	5460	marnaviridae	20	20	536	4107	0	0.069444	0.504094
Naïve Bayes	5460	matonaviridae	4	0	558	4085	4	0	0.46782
Naïve Bayes	5460	mesoniviridae	20	20	522	4121	0	0.071174	0.505806
Naïve Bayes	5460	mononiviridae	2	2	535	4108	0	0.007421	0.473143
Naïve Bayes	5460	mymonaviridae	2	2	543	4100	0	0.007313	0.472603
Naïve Bayes	5460	nairoviridae	2	0	544	4099	2	0	0.468779
Naïve Bayes	5460	narnaviridae	72	72	462	4181	0	0.237624	0.592633
Naïve Bayes	5460	nodaviridae	20	20	558	4085	0	0.06689	0.501479
Naïve Bayes	5460	nyamiviridae	6	2	547	4096	4	0.007207	0.472093
Naïve Bayes	5460	paramyxoviridae	158	158	603	4040	0	0.343852	0.637203
Naïve Bayes	5460	peribunyaviridae	4	4	535	4108	0	0.014733	0.476799
Naïve Bayes	5460	permutotetraviridae	2	2	545	4098	0	0.007286	0.472468
Naïve Bayes	5460	picornaviridae	780	755	309	4334	25	0.818872	0.890885
Naïve Bayes	5460	pneumoviridae	24	24	501	4142	0	0.087432	0.515201
Naïve Bayes	5460	polycipiviridae	10	10	532	4111	0	0.036232	0.48773
Naïve Bayes	5460	potyviridae	340	340	437	4206	0	0.608774	0.779695
Naïve Bayes	5460	rhabdoviridae	212	212	405	4238	0	0.51146	0.732928
Naïve Bayes	5460	roniviridae	4	4	547	4096	0	0.014414	0.475911
Naïve Bayes	5460	secoviridae	36	36	535	4108	0	0.118616	0.52874
Naïve Bayes	5460	solemoviridae	38	38	563	4080	0	0.118936	0.527197
Naïve Bayes	5460	sunviridae	2	2	538	4105	0	0.00738	0.47294
Naïve Bayes	5460	tobaniviridae	16	16	527	4116	0	0.057245	0.498539
Naïve Bayes	5460	togaviridae	74	74	607	4036	0	0.196026	0.563044
Naïve Bayes	5460	tombusviridae	132	132	622	4021	0	0.297968	0.613089
Naïve Bayes	5460	tymoviridae	80	19	682	3961	61	0.048656	0.481454
Naïve Bayes	5460	virgaviridae	82	82	514	4129	0	0.241888	0.591646
Naïve Bayes	194	alphaflexiviridae	110	110	24	4619	0	0.901639	0.949524
Naïve Bayes	194	alphatetraviridae	8	8	25	4618	0	0.390244	0.693772
Naïve Bayes	194	alvernaviridae	2	2	25	4618	0	0.137931	0.567616
Naïve Bayes	194	arteriviridae	48	48	26	4617	0	0.786885	0.892039
Naïve Bayes	194	artoviridae	2	2	25	4618	0	0.137931	0.567616
Naïve Bayes	194	aspiviridae	4	3	25	4618	1	0.1875	0.592346
Naïve Bayes	194	astroviridae	132	132	24	4619	0	0.916667	0.957038
Naïve Bayes	194	barnaviridae	2	2	25	4618	0	0.137931	0.567616
Naïve Bayes	194	benyviridae	2	2	25	4618	0	0.137931	0.567616
Naïve Bayes	194	betaflexiviridae	222	220	24	4619	2	0.944206	0.9707
Naïve Bayes	194	bornaviridae	24	24	25	4618	0	0.657534	0.827417
Naïve Bayes	194	bromoviridae	30	30	25	4618	0	0.705882	0.851591
Naïve Bayes	194	caliciviridae	1762	1423	25	4618	339	0.886604	0.924344
Naïve Bayes	194	carmotetraviridae	2	2	25	4618	0	0.137931	0.567616
Naïve Bayes	194	chuviridae	4	4	25	4618	0	0.242424	0.619862
Naïve Bayes	194	closteroviridae	90	90	26	4617	0	0.873786	0.935489
Naïve Bayes	194	coronaviridae	690	690	28	4615	0	0.980114	0.988545
Naïve Bayes	194	deltaflexiviridae	4	4	25	4618	0	0.242424	0.619862
Naïve Bayes	194	dicistroviridae	40	40	25	4618	0	0.761905	0.879603
Naïve Bayes	194	endornaviridae	60	60	25	4618	0	0.827586	0.912443
Naïve Bayes	194	filoviridae	32	32	25	4618	0	0.719101	0.858201
Naïve Bayes	194	fimoviridae	8	7	25	4618	1	0.35	0.673596
Naïve Bayes	194	flaviviridae	390	365	23	4620	25	0.938303	0.966568
Naïve Bayes	194	gammaflexiviridae	2	2	25	4618	0	0.137931	0.567616
Naïve Bayes	194	hantaviridae	12	12	25	4618	0	0.489796	0.743548
Naïve Bayes	194	hepeviridae	32	32	24	4619	0	0.727273	0.862341
Naïve Bayes	194	hypoviridae	24	24	25	4618	0	0.657534	0.827417
Naïve Bayes	194	iflaviridae	76	76	26	4617	0	0.853933	0.925562
Naïve Bayes	194	kitaviridae	2	2	25	4618	0	0.137931	0.567616
Naïve Bayes	194	leviviridae	24	24	25	4618	0	0.657534	0.827417
Naïve Bayes	194	luteoviridae	106	106	25	4618	0	0.894515	0.945908
Naïve Bayes	194	marnaviridae	20	20	25	4618	0	0.615385	0.806343
Naïve Bayes	194	matonaviridae	4	4	24	4619	0	0.25	0.623704
Naïve Bayes	194	mesoniviridae	26	26	25	4618	0	0.675325	0.836313
Naïve Bayes	194	mononiviridae	2	2	25	4618	0	0.137931	0.567616
Naïve Bayes	194	mymonaviridae	2	2	25	4618	0	0.137931	0.567616
Naïve Bayes	194	nairoviridae	2	2	25	4618	0	0.137931	0.567616
Naïve Bayes	194	narnaviridae	72	71	24	4619	1	0.850299	0.9238
Naïve Bayes	194	nodaviridae	20	20	25	4618	0	0.615385	0.806343
Naïve Bayes	194	nyamiviridae	6	3	25	4618	3	0.176471	0.586724
Naïve Bayes	194	paramyxoviridae	214	214	23	4620	0	0.949002	0.97326
Naïve Bayes	194	peribunyaviridae	4	4	25	4618	0	0.242424	0.619862
Naïve Bayes	194	permutotetraviridae	2	2	25	4618	0	0.137931	0.567616
Naïve Bayes	194	picornaviridae	864	846	24	4619	18	0.975779	0.985626
Naïve Bayes	194	pneumoviridae	30	30	25	4618	0	0.705882	0.851591
Naïve Bayes	194	polycipiviridae	10	10	25	4618	0	0.444444	0.720872
Naïve Bayes	194	potyviridae	362	360	27	4616	2	0.961282	0.979075
Naïve Bayes	194	rhabdoviridae	220	218	24	4619	2	0.943723	0.970458
Naïve Bayes	194	roniviridae	4	4	25	4618	0	0.242424	0.619862
Naïve Bayes	194	secoviridae	36	36	25	4618	0	0.742268	0.869784
Naïve Bayes	194	solemoviridae	38	38	24	4619	0	0.76	0.878704
Naïve Bayes	194	sunviridae	2	2	25	4618	0	0.137931	0.567616
Naïve Bayes	194	tobaniviridae	16	16	25	4618	0	0.561404	0.779352
Naïve Bayes	194	togaviridae	84	84	25	4618	0	0.870466	0.933883
Naïve Bayes	194	tombusviridae	136	136	25	4618	0	0.915825	0.956563
Naïve Bayes	194	tymoviridae	82	79	21	4622	3	0.868132	0.932771
Naïve Bayes	194	virgaviridae	86	86	25	4618	0	0.873096	0.935198
Naïve Bayes	68	alphaflexiviridae	110	109	142	4501	1	0.603878	0.794121
Naïve Bayes	68	alphatetraviridae	8	8	143	4500	0	0.100629	0.542494
Naïve Bayes	68	alvernaviridae	2	2	143	4500	0	0.027211	0.505785
Naïve Bayes	68	arteriviridae	48	48	144	4499	0	0.4	0.692124
Naïve Bayes	68	artoviridae	2	2	143	4500	0	0.027211	0.505785
Naïve Bayes	68	aspiviridae	4	3	143	4500	1	0.04	0.512126
Naïve Bayes	68	astroviridae	132	132	143	4500	0	0.648649	0.816504
Naïve Bayes	68	barnaviridae	2	2	143	4500	0	0.027211	0.505785
Naïve Bayes	68	benyviridae	2	2	143	4500	0	0.027211	0.505785
Naïve Bayes	68	betaflexiviridae	222	221	142	4501	1	0.755556	0.869959
Naïve Bayes	68	bornaviridae	24	24	144	4499	0	0.25	0.617124
Naïve Bayes	68	bromoviridae	30	30	145	4498	0	0.292683	0.63841
Naïve Bayes	68	caliciviridae	1762	1673	141	4502	89	0.935682	0.955387
Naïve Bayes	68	carmotetraviridae	2	2	143	4500	0	0.027211	0.505785
Naïve Bayes	68	chuviridae	4	4	143	4500	0	0.05298	0.51867
Naïve Bayes	68	closteroviridae	90	90	145	4498	0	0.553846	0.768992
Naïve Bayes	68	coronaviridae	690	690	144	4499	0	0.905512	0.94488
Naïve Bayes	68	deltaflexiviridae	4	4	143	4500	0	0.05298	0.51867
Naïve Bayes	68	dicistroviridae	40	40	145	4498	0	0.355556	0.669846
Naïve Bayes	68	endornaviridae	60	60	145	4498	0	0.45283	0.718484
Naïve Bayes	68	filoviridae	32	32	143	4500	0	0.309179	0.646769
Naïve Bayes	68	fimoviridae	8	7	143	4500	1	0.088608	0.53643
Naïve Bayes	68	flaviviridae	390	353	135	4508	37	0.8041	0.89269
Naïve Bayes	68	gammaflexiviridae	2	2	143	4500	0	0.027211	0.505785
Naïve Bayes	68	hantaviridae	12	10	143	4500	2	0.121212	0.552678
Naïve Bayes	68	hepeviridae	32	32	142	4501	0	0.31068	0.647575
Naïve Bayes	68	hypoviridae	24	24	146	4497	0	0.247423	0.615724
Naïve Bayes	68	iflaviridae	76	76	143	4500	0	0.515254	0.749807
Naïve Bayes	68	kitaviridae	2	2	143	4500	0	0.027211	0.505785
Naïve Bayes	68	leviviridae	24	24	144	4499	0	0.25	0.617124
Naïve Bayes	68	luteoviridae	106	106	146	4497	0	0.592179	0.788103
Naïve Bayes	68	marnaviridae	20	20	143	4500	0	0.218579	0.601469
Naïve Bayes	68	matonaviridae	4	4	143	4500	0	0.05298	0.51867
Naïve Bayes	68	mesoniviridae	26	26	144	4499	0	0.265306	0.624777
Naïve Bayes	68	mononiviridae	2	2	143	4500	0	0.027211	0.505785
Naïve Bayes	68	mymonaviridae	2	2	143	4500	0	0.027211	0.505785
Naïve Bayes	68	nairoviridae	2	2	143	4500	0	0.027211	0.505785
Naïve Bayes	68	narnaviridae	72	71	141	4502	1	0.5	0.742237
Naïve Bayes	68	nodaviridae	20	20	144	4499	0	0.217391	0.60082
Naïve Bayes	68	nyamiviridae	6	3	143	4500	3	0.039474	0.511755
Naïve Bayes	68	paramyxoviridae	214	214	140	4503	0	0.753521	0.869107
Naïve Bayes	68	peribunyaviridae	4	2	143	4500	2	0.026846	0.505495
Naïve Bayes	68	permutotetraviridae	2	2	143	4500	0	0.027211	0.505785
Naïve Bayes	68	picornaviridae	864	813	131	4512	51	0.899336	0.939783
Naïve Bayes	68	pneumoviridae	30	27	143	4500	3	0.27	0.627018
Naïve Bayes	68	polycipiviridae	10	10	143	4500	0	0.122699	0.55353
Naïve Bayes	68	potyviridae	362	361	146	4497	1	0.83084	0.907379
Naïve Bayes	68	rhabdoviridae	220	219	143	4500	1	0.752577	0.868415
Naïve Bayes	68	roniviridae	4	4	143	4500	0	0.05298	0.51867
Naïve Bayes	68	secoviridae	36	36	143	4500	0	0.334884	0.659622
Naïve Bayes	68	solemoviridae	38	38	145	4498	0	0.343891	0.664014
Naïve Bayes	68	sunviridae	2	2	143	4500	0	0.027211	0.505785
Naïve Bayes	68	tobaniviridae	16	16	143	4500	0	0.182857	0.583608
Naïve Bayes	68	togaviridae	84	84	144	4499	0	0.538462	0.761355
Naïve Bayes	68	tombusviridae	136	136	146	4497	0	0.650718	0.817372
Naïve Bayes	68	tymoviridae	82	82	139	4504	0	0.541254	0.763029
Naïve Bayes	68	virgaviridae	86	86	144	4499	0	0.544304	0.764276
