# Supplementary material for: Short k-mer abundance profiles yield robust machine learning features and accurate classifiers for RNA viruses
Source: PLoS One. 2020 Sep 18;15(9):e0239381. doi: 10.1371/journal.pone.0239381 (PMC7500682; doi:10.1371/journal.pone.0239381)
Supplement: S3 Table — (CSV) [file pone.0239381.s004.csv]

Supplementary Table 3: Information of Sequences Used to Test the Model's Ability to Generalize
	ID	Organism Name	MolTyp	Topology	Description	Genome Type	Length	Family
0	KU679936.1	Hepatitis B virus	DNA	circular	Hepatitis B virus isolate 075_K_Ngk, complete genome	dsDNA-RT	3215	Hepadnaviridae
1	MN336526.1	Human immunodeficiency virus 1	RNA	linear	HIV-1 isolate MSM20182722 from China, complete genome	ssRNA-RT	8977	Retroviridae
2	MH717783.2	Duck parvovirus	DNA	linear	Duck parvovirus isolate GXN45, complete genome	ssDNA(+/-)	5052	Parvoviridae
3	MN531106.1	Puma lentivirus	DNA	linear	Puma lentivirus isolate Pco732, complete genome	ssRNA-RT	8108	Retroviridae
4	MN186403.1	Grapevine red blotch virus	DNA	circular	Grapevine red blotch virus isolate MWC#130, complete genome	ssDNA(+/-)	3206	Geminiviridae
5	MN486202.1	Porcine polyomavirus	DNA	circular	Porcine polyomavirus strain P3, complete genome	dsDNA	5075	Polyomaviridae
6	MN163027.1	JC polyomavirus	DNA	circular	JC polyomavirus isolate IRN-26H, complete genome	dsDNA	5121	Polyomaviridae
7	MH016288.1	Porcine bocavirus	DNA	linear	Porcine bocavirus isolate FKI, complete genome	ssDNA(+/-)	5337	Parvoviridae
8	NC_025897.1	Yellow baboon polyomavirus 2	DNA	circular	Yellow baboon polyomavirus 2 DNA, complete genome, isolate: BS94/BK94	dsDNA	5181	Polyomaviridae
9	MN560970.1	Equine infectious anemia virus	RNA	linear	Equine infectious anemia virus strain POCONE-BRA1, complete genome	ssRNA-RT	8016	Retroviridae
10	MN272071.1	Torque teno sus virus k2a	DNA	circular	Torque teno sus virus k2a isolate TTV_LV05, complete genome	ssDNA(-)	2824	Anelloviridae
11	MN272072.1	Torque teno sus virus 1a	DNA	circular	Torque teno sus virus 1a isolate TTV_LV04, complete genome	ssDNA(-)	2886	Anelloviridae
12	MN862728.1	Aleutian mink disease virus	DNA	linear	Aleutian mink disease virus isolate MIVI-71, complete genome	ssDNA(+/-)	4173	Parvoviridae
13	MN862741.1	Canine parvovirus	DNA	linear	Canine parvovirus isolate CPV-2/American mink/MIVI-73/BC_2019, complete genome	ssDNA(+/-)	4450	Parvoviridae
14	MN862743.1	Feline panleukopenia virus	DNA	linear	Feline panleukopenia virus isolate FPV/American mink/MIVI-34/BC_2018, complete genome	ssDNA(+/-)	4458	Parvoviridae
15	MN161849.1	Jaagsiekte sheep retrovirus	DNA	linear	Jaagsiekte sheep retrovirus strain DL37, complete genome	ssRNA-RT	7460	Retroviridae
16	LC513651.1	HBV genotype E	DNA	circular	HBV genotype E 18025-BUR DNA, complete genome	dsDNA-RT	3212	Hepadnaviridae
17	LC513653.1	HBV recombinant A/E	DNA	circular	HBV recombinant A/E 18142-BUR DNA, complete genome	dsDNA-RT	3215	Hepadnaviridae
18	MN103402.1	Chicken anemia virus	DNA	circular	Chicken anemia virus isolate GX1904A, complete genome	ssDNA(-)	2298	Anelloviridae
19	AF382829.1	Simian immunodeficiency virus	RNA	linear	Simian immunodeficiency virus isolate SIVrcmGAB1, complete genome	ssRNA-RT	9465	Retroviridae
20	MN095716.1	Southern tomato virus	RNA	linear	Southern tomato virus isolate Antioquia/May5, complete genome	dsRNA	3437	Amalgaviridae
21	MN418974.1	Leishmania RNA virus 2	RNA	linear	Leishmania RNA virus 2 isolate Lmj-Uzb1, complete genome	dsRNA	5222	Totiviridae
22	MK080568.2	Human papillomavirus	DNA	circular	Human papillomavirus isolate ICB2, complete genome	dsDNA	7441	Papillomaviridae
23	MK424788.1	Canine circovirus	DNA	linear	Canine circovirus isolate CanineCV D1056, complete genome	ssDNA(+/-)	2063	Circoviridae
24	MN075128.1	Porcine circovirus 3	DNA	circular	Porcine circovirus 3 isolate FJ1, complete genome	ssDNA(+/-)	2000	Circoviridae
25	MK341738.1	Chickpea chlorotic dwarf virus	DNA	circular	Chickpea chlorotic dwarf virus strain F isolate IR:Kas:Fab70:16, complete genome	ssDNA(+/-)	2572	Geminiviridae
26	LC433846.1	Bovine leukemia virus	DNA	linear	Bovine leukemia virus BLV_BL2M3 proviral DNA, complete genome	ssRNA-RT	7071	Retroviridae
27	LC519787.1	HBV genotype D	DNA	circular	HBV genotype D B-061-Ban DNA, complete genome	dsDNA-RT	3116	Hepadnaviridae
28	LC519788.1	HBV genotype A	DNA	circular	HBV genotype A B-065-Ban DNA, complete genome	dsDNA-RT	3221	Hepadnaviridae
29	LC519790.1	HBV genotype C	DNA	circular	HBV genotype C B-092-Ban DNA, complete genome	dsDNA-RT	3200	Hepadnaviridae
30	MN594280.1	Wheat dwarf virus	DNA	circular	Wheat dwarf virus strain WDV isolate b1, complete genome	ssDNA(+/-)	2761	Geminiviridae
31	JF304937.1	Torque teno felis virus-Fc-TTV1	DNA	circular	Torque teno felis virus-Fc-TTV1 isolate VS4300006, complete genome	ssDNA(-)	2039	Anelloviridae
32	JF304938.1	Torque teno felis virus-Fc-TTV2	DNA	circular	Torque teno felis virus-Fc-TTV2 isolate VS4300008, complete genome	ssDNA(-)	2012	Anelloviridae
33	MK452766.1	Torque teno virus	DNA	circular	Torque teno virus isolate M265, complete genome	ssDNA(-)	3817	Anelloviridae
34	LC484862.1	Human T-cell leukemia virus type I	DNA	linear	Human T-cell leukemia virus type I ED proviral DNA, complete genome	ssRNA-RT	9037	Retroviridae
35	MK951779.1	Avian leukosis virus	RNA	linear	Avian leukosis virus isolate S0322B, complete genome	ssRNA-RT	7524	Retroviridae
36	LC511686.1	Human papillomavirus type 66	DNA	circular	Human papillomavirus type 66 TK130 DNA, complete genome	dsDNA	7818	Papillomaviridae
37	LC511105.1	Human papillomavirus type 16	DNA	circular	Human papillomavirus type 16 SW061 genomic DNA, complete genome	dsDNA	7688	Papillomaviridae
38	LC510606.1	Bovine foamy virus	DNA	linear	Bovine foamy virus strain Ibaraki proviral DNA, complete genome	ssRNA-RT	12001	Retroviridae
39	MN127776.1	Feline bocavirus	DNA	linear	Feline bocavirus isolate 18R217C/THA/2018, complete genome	ssDNA(+/-)	5106	Parvoviridae
40	MK825573.1	Porcine parvovirus 6	DNA	linear	UNVERIFIED: Porcine parvovirus 6 isolate AH, complete genome	ssDNA(+/-)	6180	Parvoviridae
41	KR492908.1	Fenneropenaeus chinensis hepandensovirus	DNA	linear	Fenneropenaeus chinensis hepandensovirus isolate egdb5, complete genome	ssDNA(+/-)	6085	Parvoviridae
42	KR492910.1	Penaeus monodon hepandensovirus 1	DNA	linear	Penaeus monodon hepandensovirus 1 isolate egdb7, complete genome	ssDNA(+/-)	6321	Parvoviridae
43	KT316249.1	Decapod penstyldensovirus 1	DNA	linear	Decapod penstyldensovirus 1 isolate Bardawil4, complete genome	ssDNA(+/-)	3530	Parvoviridae
44	MK802081.1	Sweet potato symptomless virus 1	ss-DNA	circular	Sweet potato symptomless virus 1 isolate lu-17-14, complete genome	ssDNA(+/-)	2602	Geminiviridae
45	MG365906.1	Ungulate tetraparvovirus 4	DNA	linear	Ungulate tetraparvovirus 4 strain CHN/GS/O-PARV-1, complete genome	ssDNA(+/-)	5059	Parvoviridae
46	MG365914.1	Ungulate tetraparvovirus 2	DNA	linear	Ungulate tetraparvovirus 2 strain CHN/GS/2016/1, complete genome	ssDNA(+/-)	4951	Parvoviridae
47	MK803280.1	Beet curly top virus	DNA	linear	Beet curly top virus isolate BCTV-Can, complete genome	ssDNA(+/-)	2931	Geminiviridae
48	MN535988.1	Maize striate mosaic virus	DNA	linear	Maize striate mosaic virus isolate DF EEB JB-LVV-05, complete genome	ssDNA(+/-)	2746	Geminiviridae
49	NC_019850.1	Piliocolobus rufomitratus polyomavirus 1	DNA	circular	Piliocolobus rufomitratus polyomavirus 1 isolate 4601, complete genome	dsDNA	5140	Polyomaviridae
50	NC_019855.1	Pan troglodytes polyomavirus 4	DNA	circular	Pan troglodytes polyomavirus 4 isolate 3161, complete genome	dsDNA	5333	Polyomaviridae
51	NC_019856.1	Pan troglodytes polyomavirus 5	DNA	circular	Pan troglodytes polyomavirus 5 isolate 3147, complete genome	dsDNA	5349	Polyomaviridae
52	NC_019857.1	Pan troglodytes polyomavirus 6	DNA	circular	Pan troglodytes polyomavirus 6 isolate 5743, complete genome	dsDNA	4994	Polyomaviridae
53	NC_019858.1	Pan troglodytes polyomavirus 7	DNA	circular	Pan troglodytes polyomavirus 7 isolate 6350, complete genome	dsDNA	4970	Polyomaviridae
54	NC_025892.1	Cercopithecus erythrotis polyomavirus 1	DNA	circular	Cercopithecus erythrotis polyomavirus 1 isolate 4077, complete genome	dsDNA	5189	Polyomaviridae
55	MK690474.1	Grapevine geminivirus A	DNA	circular	Grapevine geminivirus A isolate VID280, complete genome	ssDNA(+/-)	2905	Geminiviridae
56	MK902920.1	Domestic cat hepadnavirus	DNA	circular	Domestic cat hepadnavirus isolate UPM_CHV04, complete genome	dsDNA-RT	3184	Hepadnaviridae
57	KR065723.1	Rattus norvegicus polyomavirus 1	DNA	circular	Rattus norvegicus polyomavirus 1 isolate 3671, complete genome	dsDNA	5318	Polyomaviridae
58	KU865500.1	Pan troglodytes verus polyomavirus 8	DNA	circular	Pan troglodytes verus polyomavirus 8 isolate PtrovPyV8 #4699, complete genome	dsDNA	5164	Polyomaviridae
59	MG701354.1	Panthera leo polyomavirus 1	DNA	circular	Panthera leo polyomavirus 1 isolate 3887, complete genome	dsDNA	5018	Polyomaviridae
60	MN164462.1	Equus caballus papillomavirus 1	DNA	linear	Equus caballus papillomavirus 1 isolate G2, complete genome	dsDNA	7611	Papillomaviridae
61	MK993540.1	Porcine parvovirus	DNA	linear	Porcine parvovirus isolate China-XY, complete genome	ssDNA(+/-)	5074	Parvoviridae
62	LC385828.1	Bat mastadenovirus A	DNA	linear	Bat mastadenovirus A Mm32 DNA, complete genome	dsDNA	31750	Adenoviridae
63	LC333380.1	Deltapapillomavirus 4	DNA	circular	Deltapapillomavirus 4 1347768929 DNA, complete genome	dsDNA	7947	Papillomaviridae
64	LC363559.1	Canis familiaris papillomavirus 2	DNA	circular	Canis familiaris papillomavirus 2 C170322 DNA, complete genome	dsDNA	8102	Papillomaviridae
65	MK671304.1	Carnivore bocaparvovirus 6	DNA	linear	Carnivore bocaparvovirus 6 isolate CBV6/18CC0716, complete genome	ssDNA(+/-)	5330	Parvoviridae
66	NC_044936.1	Tree shrew adenovirus 1	DNA	linear	Tree shrew adenovirus 1, complete genome	dsDNA	33501	Adenoviridae
67	MH633409.1	Feline foamy virus	DNA	linear	Feline foamy virus isolate X132, complete genome	ssRNA-RT	11680	Retroviridae
68	MK613869.1	Camellia chlorotic dwarf-associated virus	DNA	circular	Camellia chlorotic dwarf-associated virus isolate Hangzhou1 clone HZ1, complete genome	ssDNA(+/-)	3696	Geminiviridae
69	MK559457.1	Enzootic nasal tumour virus of goats	RNA	linear	Enzootic nasal tumour virus of goats isolate ENTV-2FJ, complete genome	ssRNA-RT	7469	Retroviridae
70	LC500247.1	HBV genotype B	DNA	circular	HBV genotype B BRJT2019-1 DNA, complete genome	dsDNA-RT	3215	Hepadnaviridae
71	MK530648.1	Rodent protoparvovirus 1	DNA	linear	Rodent protoparvovirus 1 isolate LG/HN/CHN/2016, complete genome	ssDNA(+/-)	4691	Parvoviridae
72	NC_040317.1	Gopherus associated genomovirus 1	ss-DNA	circular	Gopherus associated genomovirus 1 isolate Tor2_591165, complete genome	ssDNA	2213	Genomoviridae
73	NC_040327.1	Alces alces faeces associated circular virus MP65	DNA	circular	Alces alces faeces associated circular virus MP65, complete genome	ssDNA	2826	Genomoviridae
74	NC_040328.1	Alces alces faeces associated microvirus MP12 5423	DNA	circular	Alces alces faeces associated microvirus MP12 5423, complete genome	ssDNA(+)	5360	Microviridae
75	NC_040329.1	Lynx canadensis associated microvirus CLP 9413	DNA	circular	Lynx canadensis associated microvirus CLP 9413, complete genome	ssDNA(+)	5312	Microviridae
76	NC_040330.1	Termite associated circular virus 2	DNA	circular	Termite associated circular virus 2 isolate I1514, complete genome	ssDNA	2222	Genomoviridae
77	NC_040339.1	Euphorbia heterophylla associated gemycircularvirus	DNA	circular	Euphorbia heterophylla associated gemycircularvirus isolate Br1, complete genome	ssDNA	2125	Genomoviridae
78	NC_040340.1	Lepus americanus faeces associated genomovirus SHP7	DNA	circular	Lepus americanus faeces associated genomovirus SHP7, complete genome	ssDNA	2142	Genomoviridae
79	NC_040341.1	Lepus americanus faeces associated microvirus SHP1 6472	DNA	circular	Lepus americanus faeces associated microvirus SHP1 6472, complete genome	ssDNA(+)	6357	Microviridae
80	NC_040342.1	Alces alces faeces associated microvirus MP11 5517	DNA	circular	Alces alces faeces associated microvirus MP11 5517, complete genome	ssDNA(+)	5398	Microviridae
81	NC_040347.1	Bark beetle-associated genomovirus 1	ss-DNA	circular	Bark beetle-associated genomovirus 1 isolate BbaGV-1_US-AB02_739-2014, complete genome	ssDNA	2123	Genomoviridae
82	NC_040348.1	Lepus americanus faeces associated genomovirus SHP111	DNA	circular	Lepus americanus faeces associated genomovirus SHP111, complete genome	ssDNA	2134	Genomoviridae
83	NC_040349.1	Alces alces faeces associated microvirus MP21 4718	DNA	circular	Alces alces faeces associated microvirus MP21 4718, complete genome	ssDNA(+)	4662	Microviridae
84	NC_040350.1	Alces alces faeces associated microvirus MP10 5560	DNA	circular	Alces alces faeces associated microvirus MP10 5560, complete genome	ssDNA(+)	5497	Microviridae
85	NC_040351.1	Cattle blood-associated gemycircularvirus	DNA	linear	Cattle blood-associated gemycircularvirus strain BGmv002, complete genome	ssDNA	2734	Genomoviridae
86	NC_040359.1	Alces alces faeces associated smacovirus MP78	DNA	circular	Alces alces faeces associated smacovirus MP78, complete genome	ssDNA	3028	Smacoviridae
87	NC_040362.1	Meles meles circovirus-like virus	DNA	circular	Meles meles circovirus-like virus, complete genome	ssDNA(+/-)	2218	Circoviridae
88	NC_040370.1	Bark beetle-associated genomovirus 5	ss-DNA	circular	Bark beetle-associated genomovirus 5 isolate BbaGV-5_US-AB01_6-2014, complete genome	ssDNA	2205	Genomoviridae
89	NC_040371.1	Lynx canadensis faeces associated genomovirus CL1 148	DNA	circular	Lynx canadensis faeces associated genomovirus CL1 148, complete genome	ssDNA	2188	Genomoviridae
90	NC_040372.1	Lynx canadensis faeces associated genomovirus CL1 48	DNA	circular	Lynx canadensis faeces associated genomovirus CL1 48, complete genome	ssDNA	2309	Genomoviridae
91	NC_040373.1	Alces alces faeces associated microvirus MP18 4940	DNA	circular	Alces alces faeces associated microvirus MP18 4940, complete genome	ssDNA(+)	4892	Microviridae
92	NC_040374.1	Alces alces faeces associated microvirus MP15 5067	DNA	circular	Alces alces faeces associated microvirus MP15 5067, complete genome	ssDNA(+)	5004	Microviridae
93	NC_040375.1	Alces alces faeces associated microvirus MP3 6497	DNA	circular	Alces alces faeces associated microvirus MP3 6497, complete genome	ssDNA(+)	6434	Microviridae
94	NC_040379.1	Gemycircularvirus sp.	ss-DNA	circular	Gemycircularvirus sp. isolate yc-18, complete genome	ssDNA	2277	Genomoviridae
95	NC_040380.1	Molossus molossus circovirus 3	DNA	circular	Molossus molossus circovirus 3 isolate MmoCV_MF_180744, complete genome	ssDNA(+/-)	2055	Circoviridae
96	NC_040381.1	Feline stool-associated circular virus KU14	DNA	circular	Feline stool-associated circular virus KU14 DNA, complete genome	ssDNA(+/-)	2046	Circoviridae
97	NC_040382.1	Molossus molossus circovirus 2	DNA	circular	Molossus molossus circovirus 2 isolate MmoCV_MF_110233, complete genome	ssDNA(+/-)	3156	Circoviridae
98	NC_040429.1	Diatom colony associated dsRNA virus 4 genome type A	RNA	linear	Diatom colony associated dsRNA virus 4 genome type A genomic RNA, complete genome	dsRNA	4982	Totiviridae']
99	NC_040430.1	Diatom colony associated dsRNA virus 8	RNA	linear	Diatom colony associated dsRNA virus 8 genomic RNA, complete genome	dsRNA	4660	Totiviridae']
100	NC_040431.1	Diatom colony associated dsRNA virus 13	RNA	linear	Diatom colony associated dsRNA virus 13 genomic RNA, complete genome	dsRNA	4671	Totiviridae']
101	NC_040467.1	Diatom colony associated dsRNA virus 4 genome type B	RNA	linear	Diatom colony associated dsRNA virus 4 genome type B genomic RNA, complete genome	dsRNA	4979	Totiviridae']
102	NC_040468.1	Diatom colony associated dsRNA virus 9 genome type A	RNA	linear	Diatom colony associated dsRNA virus 9 genome type A genomic RNA, complete genome	dsRNA	4844	Totiviridae']
103	NC_040528.1	Apteryx rowi circovirus-like virus	DNA	circular	Apteryx rowi circovirus-like virus isolate JWNM 090913, complete genome	ssDNA(+/-)	2085	Circoviridae
104	NC_040530.1	Eimeria stiedai RNA virus 1	RNA	linear	Eimeria stiedai RNA virus 1 isolate TQCBD-12/0909, complete genome	dsRNA	6219	Totiviridae']
105	NC_040531.1	Lesser panda anellovirus	DNA	circular	Lesser panda anellovirus isolate chengdu-1, complete genome	ssDNA(-)	2603	Anelloviridae
106	NC_040533.1	Lupine bocavirus	DNA	linear	Lupine bocavirus isolate South Douro, complete genome	ssDNA(+/-)	5228	Parvoviridae
107	NC_040537.1	Rice latent virus 2	ss-DNA	circular	Rice latent virus 2 isolate AU-NA24-2015, complete genome	ssDNA(+/-)	2843	Geminiviridae
108	NC_040538.1	Rhinolophus blasii polyomavirus 2	DNA	circular	Rhinolophus blasii polyomavirus 2 DNA, complete genome, strain: SUB13#14	dsDNA	5215	Polyomaviridae
109	NC_040546.1	Rodent Torque teno virus 3	DNA	circular	Rodent Torque teno virus 3 isolate 250, complete genome	ssDNA(-)	2538	Anelloviridae
110	NC_040547.1	Rodent Torque teno virus 4	DNA	circular	Rodent Torque teno virus 4 isolate 319, complete genome	ssDNA(-)	2536	Anelloviridae
111	NC_040548.1	Serinus canaria papillomavirus 1	DNA	circular	Serinus canaria papillomavirus 1 strain York1, complete genome	dsDNA	8071	Papillomaviridae
112	NC_040550.1	Gammapapillomavirus sp.	DNA	linear	Gammapapillomavirus sp. isolate Gamma_w34c04a, complete genome	dsDNA	7226	Papillomaviridae
113	NC_040551.1	Panax notoginseng virus B	RNA	linear	Panax notoginseng virus B isolate YNSL1212, complete genome	dsRNA	4993	Totiviridae']
114	NC_040552.1	Cacao swollen shoot Ghana L virus	DNA	circular	Cacao swollen shoot Ghana L virus isolate GCR329-14, complete genome	dsDNA-RT	6994	Caulimoviridae
115	NC_040553.1	Cattle blood-associated circovirus-like virus	DNA	linear	Cattle blood-associated circovirus-like virus strain Bvch001, complete genome	ssDNA	2717	Smacoviridae
116	NC_040562.1	Porcine parvovirus 7	DNA	linear	Porcine parvovirus 7 isolate GX49, complete genome	ssDNA(+/-)	3999	Parvoviridae
117	NC_040566.1	Tupaia glis polyomavirus 1	DNA	circular	Tupaia glis polyomavirus 1 isolate 4373 Thai 87, complete genome	dsDNA	5234	Polyomaviridae
118	NC_040569.1	Macaca mulatta papillomavirus 4	DNA	circular	Macaca mulatta papillomavirus 4 isolate PM084S3c176982, complete genome	dsDNA	7424	Papillomaviridae
119	NC_040573.1	Myocastor coypus polyomavirus 1	DNA	circular	Myocastor coypus polyomavirus 1, complete genome	dsDNA	5422	Polyomaviridae
120	NC_040576.1	Culex circovirus-like virus	DNA	linear	Culex circovirus-like virus strain CCirVL/Butte, complete genome	ssDNA(+/-)	2104	Circoviridae
121	NC_040578.1	Canine papillomavirus 21	DNA	circular	Canine papillomavirus 21 strain Lab_P1, complete genome	dsDNA	8225	Papillomaviridae
122	NC_040579.1	Canine papillomavirus 22	DNA	circular	Canine papillomavirus 22 strain Mas_P6, complete genome	dsDNA	8300	Papillomaviridae
123	NC_040580.1	Erethizon dorsatum papillomavirus 2	DNA	circular	Erethizon dorsatum papillomavirus 2 isolate AZ-SWCC-2016, complete genome	dsDNA	8809	Papillomaviridae
124	NC_040583.1	Boa constrictor papillomavirus 1	DNA	circular	Boa constrictor papillomavirus 1 isolate CH_2018_UZH, complete genome	dsDNA	7126	Papillomaviridae
125	NC_040598.1	Sus scrofa polyomavirus 1	DNA	circular	Sus scrofa polyomavirus 1 isolate 471, complete genome	dsDNA	5068	Polyomaviridae
126	NC_040600.1	Bat polyomavirus	DNA	circular	Bat polyomavirus isolate KSA403, complete genome	dsDNA	4696	Polyomaviridae
127	NC_040603.1	Red-crowned crane parvovirus	ss-DNA	linear	Red-crowned crane parvovirus isolate yc-7, complete genome	ssDNA(+/-)	5515	Parvoviridae
128	NC_040604.1	Rodent papillomavirus	DNA	circular	Rodent papillomavirus isolate RtRn-PV/GD2014, complete genome	dsDNA	7373	Papillomaviridae
129	NC_040607.1	Rhinolophus simulator polyomavirus 1	DNA	circular	Rhinolophus simulator polyomavirus 1 DNA, complete genome, strain: SUB13#17	dsDNA	5249	Polyomaviridae
130	NC_040608.1	Pythium polare RNA virus 1	RNA	linear	Pythium polare RNA virus 1 PpRV1-OPU1176 genomic RNA, complete genome	dsRNA	5397	Totiviridae']
131	NC_040618.1	Rodent Torque teno virus 6	DNA	circular	Rodent Torque teno virus 6 isolate 2404, complete genome	ssDNA(-)	2505	Anelloviridae
132	NC_040622.1	Cacao swollen shoot Ghana N virus	DNA	circular	Cacao swollen shoot Ghana N virus isolate Gha63-15, complete genome	dsDNA-RT	7173	Caulimoviridae
133	NC_040623.1	Rhinolophus pusillus bocaparvovirus 1	DNA	linear	Rhinolophus pusillus bocaparvovirus 1 strain Rp-BtBoV1_48C_MJ_YN_2012, complete genome	ssDNA(+/-)	4880	Parvoviridae
134	NC_040626.1	Bombus cryptarum densovirus	DNA	linear	Bombus cryptarum densovirus isolate bcry3, complete genome	ssDNA(+/-)	3977	Parvoviridae
135	NC_040632.1	Gigaspora margarita giardia-like virus 1	RNA	linear	Gigaspora margarita giardia-like virus 1 isolate GmGlV1-BEG34, complete genome	dsRNA	4947	Totiviridae
136	NC_040633.1	Sogatella furcifera totivirus 1	RNA	linear	Sogatella furcifera totivirus 1, complete genome	dsRNA	6310	Totiviridae']
137	NC_040634.1	Potamochoerus porcus polyomavirus 1	DNA	circular	Potamochoerus porcus polyomavirus 1 isolate 9780 PI225, complete genome	dsDNA	4825	Polyomaviridae
138	NC_040635.1	Birch leaf roll-associated virus	DNA	circular	Birch leaf roll-associated virus isolate BpubFin407507, complete genome	dsDNA-RT	7864	Caulimoviridae
139	NC_040638.1	Trematomus bernacchii polyomavirus 1	DNA	circular	Trematomus bernacchii polyomavirus 1 isolate BIS330, complete genome	dsDNA	5541	Polyomaviridae']
140	NC_040640.1	Human papillomavirus type 203	DNA	circular	Human papillomavirus type 203 isolate SE369, complete genome	dsDNA	7372	Papillomaviridae
141	NC_040653.1	Fusarium asiaticum victorivirus 1	RNA	linear	Fusarium asiaticum victorivirus 1 isolate F16176, complete genome	dsRNA	5281	Totiviridae
142	NC_040655.1	Macaca mulatta papillomavirus 5	DNA	circular	Macaca mulatta papillomavirus 5, complete genome	dsDNA	7408	Papillomaviridae
143	NC_040657.1	Diatom colony associated dsRNA virus 5	RNA	linear	Diatom colony associated dsRNA virus 5 genomic RNA, complete genome	dsRNA	5252	Totiviridae']
144	NC_040658.1	Diatom colony associated dsRNA virus 6	RNA	linear	Diatom colony associated dsRNA virus 6 genomic RNA, complete genome	dsRNA	4939	Totiviridae']
145	NC_040659.1	Diatom colony associated dsRNA virus 10	RNA	linear	Diatom colony associated dsRNA virus 10 genomic RNA, complete genome	dsRNA	5082	Totiviridae']
146	NC_040660.1	Diatom colony associated dsRNA virus 11	RNA	linear	Diatom colony associated dsRNA virus 11 genomic RNA, complete genome	dsRNA	5160	Totiviridae']
147	NC_040668.1	Torque teno equus virus 1	DNA	circular	Torque teno equus virus 1, complete genome	ssDNA(-)	2197	Anelloviridae
148	NC_040670.1	Culex tritaeniorhynchus totivirus	RNA	linear	Culex tritaeniorhynchus totivirus isolate CTV_NJ3, complete genome	dsRNA	7624	Totiviridae']
149	NC_040671.1	Adeno-associated virus	DNA	linear	Adeno-associated virus isolate MHH-05-2015, complete genome	ssDNA(+/-)	4857	Parvoviridae
150	NC_040676.1	Rhinolophus simulator polyomavirus 2	DNA	circular	Rhinolophus simulator polyomavirus 2 DNA, complete genome, strain: SUB13#23	dsDNA	5016	Polyomaviridae
151	NC_040677.1	Rhinolophus simulator polyomavirus 3	DNA	circular	Rhinolophus simulator polyomavirus 3 DNA, complete genome, strain: SUB13#25	dsDNA	5082	Polyomaviridae
152	NC_040678.1	Pythium polare RNA virus 2	RNA	linear	Pythium polare RNA virus 2 PpRV2-OPU1176 genomic RNA, nearly complete genome	dsRNA	5491	Totiviridae']
153	NC_040679.1	Paguma larvata circovirus	DNA	circular	Paguma larvata circovirus Pl-CV3 DNA, complete genome	ssDNA(+/-)	2077	Circoviridae
154	NC_040687.1	Rodent Torque teno virus 7	DNA	circular	Rodent Torque teno virus 7 isolate 15, complete genome	ssDNA(-)	2379	Anelloviridae
155	NC_040690.1	Salvia hispanica RNA virus 1	RNA	linear	Salvia hispanica RNA virus 1 isolate Chia-AV1, complete genome	dsRNA	3406	Amalgaviridae
156	NC_040692.1	Cacao swollen shoot CE virus	DNA	circular	Cacao swollen shoot CE virus isolate GWR198E-13, complete genome	dsDNA-RT	7131	Caulimoviridae
157	NC_040693.1	Cacao swollen shoot Ghana R virus	DNA	circular	Cacao swollen shoot Ghana R virus isolate Gha53-15, complete genome	dsDNA-RT	6985	Caulimoviridae
158	NC_040694.1	Rhinolophus pusillus bocaparvovirus 2	DNA	linear	Rhinolophus pusillus bocaparvovirus 2 strain Rp-BtBoV2_83C_MJ_YN_2012, complete genome	ssDNA(+/-)	4726	Parvoviridae
159	NC_040695.1	Rousettus leschenaultii bocaparvovirus 1	DNA	linear	Rousettus leschenaultii bocaparvovirus 1 strain Rol-BtBoV1_56C_ML_YN_2012, complete genome	ssDNA(+/-)	5038	Parvoviridae
160	NC_040704.1	Sogatella furcifera totivirus 2	RNA	linear	Sogatella furcifera totivirus 2, complete genome	dsRNA	6303	Totiviridae']
161	NC_040705.1	Philantomba monticola polyomavirus 1	DNA	circular	Philantomba monticola polyomavirus 1 isolate 9781 GN365, complete genome	dsDNA	5034	Polyomaviridae
162	NC_040706.1	Passion fruit chlorotic mottle virus	DNA	circular	Passion fruit chlorotic mottle virus isolate CDS_MS_BR_2014, complete genome	ssDNA(+/-)	3743	Geminiviridae
163	NC_040709.1	Macaca mulatta papillomavirus 2	DNA	circular	Macaca mulatta papillomavirus 2 isolate PM069S3c168082, complete genome	dsDNA	7876	Papillomaviridae
164	NC_040712.1	Dioscorea nummularia-associated virus	DNA	circular	Dioscorea nummularia-associated virus, complete genome	dsDNA-RT	8139	Caulimoviridae
165	NC_040715.1	Akodon montensis polyomavirus	DNA	circular	Akodon montensis polyomavirus isolate 1b, complete genome	dsDNA	6052	Polyomaviridae
166	NC_040720.1	Ashy storm petrel gyrovirus	ss-DNA	circular	Ashy storm petrel gyrovirus isolate a12a1_528, complete genome	ssDNA(-)	2394	Anelloviridae
167	NC_040727.1	Macaca mulatta papillomavirus 6	DNA	circular	Macaca mulatta papillomavirus 6, complete genome	dsDNA	7935	Papillomaviridae
168	NC_040728.1	Macaca mulatta papillomavirus 7	DNA	circular	Macaca mulatta papillomavirus 7, complete genome	dsDNA	7292	Papillomaviridae
169	NC_040773.1	Diatom colony associated dsRNA virus 3	RNA	linear	Diatom colony associated dsRNA virus 3 genomic RNA, complete genome	dsRNA	4911	Totiviridae']
170	NC_040774.1	Diatom colony associated dsRNA virus 7	RNA	linear	Diatom colony associated dsRNA virus 7 genomic RNA, complete genome	dsRNA	5327	Totiviridae']
171	NC_040775.1	Diatom colony associated dsRNA virus 12	RNA	linear	Diatom colony associated dsRNA virus 12 genomic RNA, complete genome	dsRNA	5941	Totiviridae']
172	NC_040785.1	Rusa timorensis papillomavirus type 2	DNA	circular	Rusa timorensis papillomavirus type 2 isolate IZW 39/08, complete genome	dsDNA	7342	Papillomaviridae
173	NC_040787.1	Molossus molossus papillomavirus 1	DNA	circular	Molossus molossus papillomavirus 1 isolate MmoPV1_MF, complete genome	dsDNA	7869	Papillomaviridae
174	NC_040792.1	Rice latent virus 1	ss-DNA	circular	Rice latent virus 1 isolate AU-NA63-2015, complete genome	ssDNA(+/-)	2757	Geminiviridae
175	NC_040793.1	Alternaria arborescens victorivirus 1	RNA	linear	Alternaria arborescens victorivirus 1 genomic RNA, complete genome	dsRNA	5206	Totiviridae
176	NC_040807.1	Cacao swollen shoot Ghana J virus	DNA	circular	Cacao swollen shoot Ghana J virus isolate GWR198J-13, complete genome	dsDNA-RT	7167	Caulimoviridae
177	NC_040808.1	Cacao swollen shoot Ghana K virus	DNA	circular	Cacao swollen shoot Ghana K virus isolate GWR3-14, complete genome	dsDNA-RT	7119	Caulimoviridae
178	NC_040809.1	Cacao Bacilliform SriLanka Virus	DNA	circular	Cacao Bacilliform SriLanka Virus isolate A, complete genome	dsDNA-RT	7215	Caulimoviridae
179	NC_040811.1	Polar bear mastadenovirus 1	DNA	linear	Polar bear mastadenovirus 1 isolate BK35, complete genome	dsDNA	27952	Adenoviridae
180	NC_040818.1	Leptonychotes weddellii papillomavirus 6	DNA	circular	Leptonychotes weddellii papillomavirus 6 isolate 17495, complete genome	dsDNA	7658	Papillomaviridae
181	NC_040821.1	Glis glis polyomavirus 1	DNA	circular	Glis glis polyomavirus 1 isolate 3327 ID3a, complete genome	dsDNA	5338	Polyomaviridae
182	NC_040827.1	Macaca mulatta papillomavirus 3	DNA	circular	Macaca mulatta papillomavirus 3 isolate PM084S3c177403, complete genome	dsDNA	8051	Papillomaviridae
183	NC_040841.1	Pinus nigra virus 1	DNA	circular	Pinus nigra virus 1 isolate B2, complete genome	dsDNA-RT	7107	Caulimoviridae
184	NC_040843.1	Mouse kidney parvovirus	DNA	linear	Mouse kidney parvovirus strain Centenary Institute, complete genome	ssDNA(+/-)	4442	Parvoviridae
185	MH170061.2	Porcine associated porprismacovirus 3	DNA	circular	Porcine associated porprismacovirus 3 isolate 12/RS/BR, complete genome	ssDNA	2518	Smacoviridae
186	MH170063.1	Torque teno sus virus 1b	DNA	circular	Torque teno sus virus 1b isolate RS/2, complete genome	ssDNA(-)	2930	Anelloviridae
187	MN135851.1	Human polyomavirus 1	DNA	circular	Human polyomavirus 1 isolate BKV-1998-Vero, complete genome	dsDNA	5141	Polyomaviridae
188	MN175614.1	Avian adeno-associated virus	DNA	linear	Avian adeno-associated virus isolate BR_DF12, complete genome	ssDNA(+/-)	4642	Parvoviridae
189	MH667487.1	Maize streak virus	DNA	linear	Maize streak virus isolate NA15-Tz, complete genome	ssDNA(+/-)	2689	Geminiviridae
190	MN311452.1	Anser anser polyomavirus 1	DNA	circular	Anser anser polyomavirus 1 strain 1969, complete genome	dsDNA	5254	Polyomaviridae
191	MN296502.1	Banana streak GF virus	DNA	circular	Banana streak GF virus isolate Yunnan, complete genome	dsDNA-RT	7325	Caulimoviridae
192	MN832850.1	Canine parvovirus 2c	DNA	linear	Canine parvovirus 2c isolate Taiwan/2018, complete genome	ssDNA(+/-)	4960	Parvoviridae
193	NC_001317.1	Escherichia phage 186	DNA	linear	Escherichia phage 186, complete genome	dsDNA	30624	Myoviridae
194	NC_005056.1	Escherichia phage Wphi	DNA	linear	Escherichia phage Wphi, complete genome	dsDNA	32684	Myoviridae
195	KU641558.1	Goose parvovirus	DNA	linear	Goose parvovirus strain CVSD01, complete genome	ssDNA(+/-)	5106	Parvoviridae
196	LC413283.1	Lymphocytic choriomeningitis mammarenavirus	cRNA	linear	Lymphocytic choriomeningitis mammarenavirus WE-NIID viral cRNA, complete genome, segment S	ssRNA(+/-)	3375	Arenaviridae
197	KY825714.1	Tomato yellow leaf curl virus	DNA	circular	Tomato yellow leaf curl virus isolate IR/Ker/TBa4/Tur/15, complete genome	ssDNA(+/-)	2756	Geminiviridae
198	NC_045425.1	Thermus phage phiOH3	DNA	circular	Thermus phage phiOH3 genomic DNA, complete genome	ssDNA(+)	5688	Inoviridae
199	MG807318.2	Zamilon virus	DNA	circular	Zamilon virus isolate Z.vigne, complete genome	dsDNA	17327	Lavidaviridae
200	LC480521.1	Trichodysplasia spinulosa-associated polyomavirus	DNA	circular	Trichodysplasia spinulosa-associated polyomavirus TSPyV-Syn DNA, complete genome	dsDNA	5232	Polyomaviridae
201	LC381046.1	Equine foamy virus	DNA	linear	Equine foamy virus LM proviral DNA, complete genome	ssRNA-RT	12034	Retroviridae
202	MK840982.1	Avian gyrovirus 2	DNA	circular	Avian gyrovirus 2 isolate HB2018S1, complete genome	ssDNA(-)	2376	Anelloviridae
203	MK473389.1	Bougainvillea chlorotic vein banding virus	DNA	circular	Bougainvillea chlorotic vein banding virus isolate BCVBV-UNB-01, complete genome	dsDNA-RT	8665	Caulimoviridae
204	MK463904.1	Human papillomavirus type 6	DNA	circular	Human papillomavirus type 6 isolate HEV6-gw-0604, complete genome	dsDNA	7994	Papillomaviridae
205	MK463910.1	Human papillomavirus type 7	DNA	circular	Human papillomavirus type 7 isolate HPV7-gw-0705, complete genome	dsDNA	8027	Papillomaviridae
206	MK463914.1	Human papillomavirus type 11	DNA	circular	Human papillomavirus type 11 isolate HPV11-gw-1103, complete genome	dsDNA	7933	Papillomaviridae
207	MK463923.1	Human papillomavirus type 40	DNA	circular	Human papillomavirus type 40 isolate HPV40-gw-4008, complete genome	dsDNA	7909	Papillomaviridae
208	MK463924.1	Human papillomavirus type 57	DNA	circular	Human papillomavirus type 57 isolate HPV57c-gw-5710, complete genome	dsDNA	7848	Papillomaviridae
209	MK463926.1	Human papillomavirus type 81	DNA	circular	Human papillomavirus type 81 isolate HPV81-gw-8110, complete genome	dsDNA	8070	Papillomaviridae
210	MK472692.1	Petunia vein clearing virus	DNA	linear	Petunia vein clearing virus isolate Kr, complete genome	dsDNA-RT	7221	Caulimoviridae
211	NC_027623.2	Propionibacterium phage Pirate	DNA	linear	Propionibacterium phage Pirate, complete genome	dsDNA	29324	Siphoviridae
212	NC_031005.2	Propionibacterium phage QueenBey	DNA	linear	Propionibacterium phage QueenBey, complete genome	dsDNA	29338	Siphoviridae
213	NC_031959.2	Bosavirus MS-2016a	DNA	linear	Bosavirus MS-2016a, complete genome	ssDNA(+/-)	5371	Parvoviridae
214	KJ452212.1	Goose hemorrhagic polyomavirus	DNA	circular	Goose hemorrhagic polyomavirus strain 14234, complete genome	dsDNA	5252	Polyomaviridae
215	MF631845.1	Reticuloendotheliosis virus	DNA	linear	Reticuloendotheliosis virus isolate REV-TH/CBI/2013/CU-1, complete genome	ssRNA-RT	8284	Retroviridae
216	MK348055.1	Fig badnavirus 1	DNA	circular	Fig badnavirus 1 isolate Fars, complete genome	dsDNA-RT	7128	Caulimoviridae
217	KP279748.1	Human adenovirus 55	DNA	linear	Human adenovirus 55 strain human/CHN/AQ-1/2012/55[P14/H11/F14], complete genome	dsDNA	34755	Adenoviridae
218	LC432338.1	Magnaporthe oryzae chrysovirus 1	RNA	linear	Magnaporthe oryzae chrysovirus 1 MoCV1/D genomic RNA, segment 1, complete genome	dsRNA	3557	Chrysoviridae
219	LC432343.1	Magnaporthe oryzae virus 2	RNA	linear	Magnaporthe oryzae virus 2 MoV2/AK genomic RNA, complete genome	dsRNA	5194	Totiviridae
220	MK546378.1	Maize streak Reunion virus	DNA	circular	Maize streak Reunion virus isolate Reunion-Bassin plat-Cenchrus echinatus-RE001-2014, complete genome	ssDNA(+/-)	2880	Geminiviridae
221	LC491577.1	HBV genotype H	DNA	circular	HBV genotype H Itabashi DNA, complete genome	dsDNA-RT	3215	Hepadnaviridae
222	MK606500.1	Sugarcane white streak virus	DNA	circular	Sugarcane white streak virus isolate Reunion-H11_R962569-2013, complete genome	ssDNA(+/-)	2832	Geminiviridae
223	MG017318.1	Taro bacilliform virus	DNA	linear	Taro bacilliform virus isolate Aus7, complete genome	dsDNA-RT	7494	Caulimoviridae
224	MG017324.1	Taro bacilliform CH virus	DNA	linear	Taro bacilliform CH virus isolate Et17, complete genome	dsDNA-RT	7610	Caulimoviridae
225	MK513442.1	Human associated gemykibivirus 1	DNA	circular	Human associated gemykibivirus 1 isolate 30A, complete genome	ssDNA	2264	Genomoviridae
226	MK513443.1	Human associated gemykibivirus 2	DNA	circular	Human associated gemykibivirus 2 isolate 87B, complete genome	ssDNA	2199	Genomoviridae
227	MK639100.1	Simian T-lymphotropic virus 1	RNA	linear	Simian T-lymphotropic virus 1 strain Mra18C9, complete genome	ssRNA-RT	9037	Retroviridae
228	MH404165.1	Dioscorea bacilliform AL virus	DNA	circular	Dioscorea bacilliform AL virus isolate DBALV-VUT12_DA, complete genome	dsDNA-RT	7531	Caulimoviridae
229	NC_001654.1	Jembrana disease virus	ss-RNA	linear	Jembrana disease virus Tabanan/87 strain, complete genome	ssRNA-RT	7732	Retroviridae
230	NC_007818.1	Escherichia phage ID21	DNA	circular	Coliphage ID21, complete genome	ssDNA(+)	6068	Microviridae
231	NC_007819.1	Escherichia phage ID32	DNA	circular	Coliphage ID32, complete genome	ssDNA(+)	6071	Microviridae
232	NC_007820.1	Escherichia phage NC35	DNA	circular	Coliphage NC35, complete genome	ssDNA(+)	6039	Microviridae
233	NC_007822.1	Escherichia phage WA45	DNA	circular	Coliphage WA45, complete genome	ssDNA(+)	6068	Microviridae
234	NC_007823.1	Escherichia phage NC28	DNA	circular	Coliphage NC28, complete genome	ssDNA(+)	6065	Microviridae
235	NC_007824.1	Escherichia phage ID62	DNA	circular	Coliphage ID62, complete genome	ssDNA(+)	6051	Microviridae
236	NC_007825.1	Escherichia phage ID52	DNA	circular	Coliphage ID52, complete genome	ssDNA(+)	5538	Microviridae
237	NC_007827.1	Escherichia phage NC29	DNA	circular	Coliphage NC29, complete genome	ssDNA(+)	6259	Microviridae
238	NC_043028.1	Xanthomonas phage Xf109	DNA	circular	Xanthomonas phage Xf109, complete genome	ssDNA(+)	7190	Inoviridae
239	NC_043029.1	Stenotrophomonas phage phiSMA6	RNA	circular	Stenotrophomonas phage phiSMA6 proviral complete genome	ssDNA(+)	7648	Inoviridae']
240	NC_043119.1	Eupatorium yellow vein virus - [Yamaguchi]	DNA	circular	Eupatorium yellow vein virus - [Yamaguchi] DNA, complete genome	ssDNA(+/-)	2765	Geminiviridae
241	NC_043120.1	Eupatorium yellow vein virus-[Suya]	DNA	circular	Eupatorium yellow vein virus-[Suya] DNA, complete genome, isolate: Suya-2003	ssDNA(+/-)	2760	Geminiviridae
242	NC_043121.1	Eupatorium yellow vein virus-[Japan:Kagawa:Tomato:1997]	DNA	circular	Eupatorium yellow vein virus-[Japan: Kagawa: Tomato: 1997] DNA, complete genome	ssDNA(+/-)	2767	Geminiviridae
243	NC_043418.1	Eupatorium yellow vein virus-[MNS2]	DNA	circular	Eupatorium yellow vein virus-[MNS2] complete genome, isolate Fukuoka-MNS2	ssDNA(+/-)	2765	Geminiviridae
244	NC_043427.1	Aeropyrum coil-shaped virus	DNA	circular	Aeropyrum coil-shaped virus complete genome	ssDNA(+)	24893	Spiraviridae
245	NC_043432.1	Chaetoceros setoense DNA virus	DNA	circular	Chaetoceros setoense DNA virus DNA, complete genome	ssDNA	5836	Bacilladnaviridae
246	NC_043433.1	Sweet potato golden vein Korea virus	ss-DNA	circular	Sweet potato golden vein Korea virus isolate 102_SPGVaV, complete genome	ssDNA(+/-)	2807	Geminiviridae
247	NC_043445.1	Guenon simian foamy virus	DNA	linear	Guenon simian foamy virus isolate AG16, complete genome	ssRNA-RT	13072	Retroviridae
248	NC_043523.1	Angelica bushy stunt virus	DNA	circular	Angelica bushy stunt virus isolate AD, complete genome	dsDNA-RT	8300	Caulimoviridae
249	NC_043528.1	Capuchin monkey hepatitis B virus	DNA	circular	Capuchin monkey hepatitis B virus isolate M12, complete genome	dsDNA-RT	3182	Hepadnaviridae
250	NC_043531.1	Datura leaf curl virus	DNA	circular	Datura leaf curl virus isolate Sudan-Datura 435-2016, complete genome	ssDNA(+/-)	2782	Geminiviridae
251	NC_043533.1	Prunus geminivirus A	DNA	linear	Prunus geminivirus A isolate PL4 clone PL4-11, complete genome	ssDNA(+/-)	3174	Geminiviridae
252	NC_043534.1	Cacao swollen shoot Ghana M virus	DNA	circular	Cacao swollen shoot Ghana M virus isolate Gha57-15, complete genome	dsDNA-RT	7009	Caulimoviridae
253	NC_043535.1	Cacao swollen shoot Ghana Q virus	DNA	circular	Cacao swollen shoot Ghana Q virus isolate Gha40-15, complete genome	dsDNA-RT	7102	Caulimoviridae
254	MF136680.1	Pigeon circovirus	DNA	circular	Pigeon circovirus strain PiCV/P02/AUS, complete genome	ssDNA(+/-)	2037	Circoviridae
255	MH546113.1	Human mastadenovirus B	DNA	linear	Human mastadenovirus B isolate 75657, complete genome	dsDNA	34724	Adenoviridae
256	MK625182.1	Bat mastadenovirus B	DNA	linear	Bat mastadenovirus B strain ITA/2018/251170-16, complete genome	dsDNA	31629	Adenoviridae
257	MK212029.1	TTV-like mini virus	DNA	circular	TTV-like mini virus strain vzttmv2, complete genome	ssDNA(-)	2802	Anelloviridae
258	NC_001421.2	Enterobacteria phage PRD1	DNA	linear	Enterobacteria phage PRD1, complete genome	dsDNA	14927	Tectiviridae
259	NC_001669.1	Macaca mulatta polyomavirus 1	DNA	circular	Simian virus 40 complete genome	dsDNA	5243	Polyomaviridae
260	NC_007461.1	Chlamydia phage 4	DNA	circular	Chlamydia phage 4, complete genome	ssDNA(+)	4530	Microviridae
261	NC_009875.1	Staphylococcus phage SAP-2	DNA	linear	Staphylococcus phage SAP-2, complete genome	dsDNA	17938	Podoviridae
262	NC_011046.1	Lactococcus virus Bibb29	DNA	linear	Lactococcus phage bIBB29, complete genome	dsDNA	29305	Siphoviridae
263	NC_011399.1	Ralstonia phage RSM3	DNA	circular	Ralstonia phage RSM3 DNA, complete genome	ssDNA(+)	8929	Inoviridae
264	NC_012213.1	Human papillomavirus type 108	DNA	circular	Human papillomavirus type 108, complete genome	dsDNA	7149	Papillomaviridae
265	NC_012419.1	Enterococcus phage EFAP-1	DNA	linear	Enterococcus phage EFAP-1, complete genome	dsDNA	21115	Siphoviridae
266	NC_014952.1	Human papillomavirus type 128	DNA	circular	Human papillomavirus type 128, complete genome	dsDNA	7259	Papillomaviridae
267	NC_014953.1	Human papillomavirus type 129	DNA	circular	Human papillomavirus type 129, complete genome	dsDNA	7219	Papillomaviridae
268	NC_014954.1	Human papillomavirus type 131	DNA	circular	Human papillomavirus type 131, complete genome	dsDNA	7182	Papillomaviridae
269	NC_014956.1	Human papillomavirus 134	DNA	circular	Human papillomavirus type 134, complete genome	dsDNA	7309	Papillomaviridae
270	NC_017980.1	Clostridium phage phiCP7R	DNA	linear	Clostridium phage phiCP7R, complete genome	dsDNA	18397	Podoviridae
271	NC_023550.1	Staphylococcus phage GRCS	DNA	linear	Staphylococcus phage GRCS, complete genome	dsDNA	17869	Podoviridae
272	NC_028789.1	Bacillus phage VMY22	DNA	linear	Bacillus phage VMY22, complete genome	dsDNA	18609	Podoviridae
273	NC_028967.1	Propionibacterium phage PAC1	DNA	linear	Propionibacterium phage PAC1, complete genome	dsDNA	29605	Siphoviridae
274	NC_034614.1	Zostera marina amalgavirus 1	RNA	linear	Zostera marina amalgavirus 1 isolate SRP035489-1, complete genome	dsRNA	3383	Amalgaviridae
275	NC_034615.1	Zostera marina amalgavirus 2	RNA	linear	Zostera marina amalgavirus 2 isolate SRP035489-2, complete genome	dsRNA	3316	Amalgaviridae
276	NC_035211.1	Human fecal virus Jorvi4	DNA	circular	Human fecal virus Jorvi4, complete genome	ssDNA(+/-)	2343	Circoviridae
277	NC_035212.1	Human fecal virus Jorvi2	DNA	circular	Human fecal virus Jorvi2, complete genome	ssDNA(+/-)	3925	Circoviridae
278	NC_038559.1	Saimiri sciureus polyomavirus 1	DNA	circular	Saimiri sciureus polyomavirus 1, complete genome	dsDNA	5067	Polyomaviridae
279	MF062484.1	Human adenovirus 14	DNA	linear	Human adenovirus 14 isolate HAdV-B/CHN/GZ02-6161/2010/14[P14H14F14], complete genome	dsDNA	34766	Adenoviridae
280	MK561030.1	Squirrel monkey retrovirus	RNA	linear	Squirrel monkey retrovirus, complete genome	ssRNA-RT	8787	Retroviridae
281	NC_017695.1	Lactococcus virus ASCC273	DNA	linear	Lactococcus Phage ASCC273, complete genome	dsDNA	32582	Siphoviridae
282	NC_017696.1	Lactococcus virus ASCC532	DNA	linear	Lactococcus Phage ASCC532, complete genome	dsDNA	32384	Siphoviridae
283	NC_017698.1	Lactococcus virus ASCC465	DNA	linear	Lactococcus Phage ASCC465, complete genome	dsDNA	31772	Siphoviridae
284	NC_017702.1	Lactococcus virus ASCC281	DNA	linear	Lactococcus Phage ASCC281, complete genome	dsDNA	32023	Siphoviridae
285	NC_042347.1	Sulfolobus ellipsoid virus 1	DNA	linear	Sulfolobus ellipsoid virus 1 isolate CR_L, complete genome	dsDNA	23219	Ovaliviridae
286	MK049348.1	Human polyomavirus 3	DNA	circular	Human polyomavirus 3 strain vzki1, complete genome	dsDNA	5040	Polyomaviridae
287	MK049349.1	Human polyomavirus 4	DNA	circular	Human polyomavirus 4 strain vzwu1, complete genome	dsDNA	5229	Polyomaviridae
288	MK050987.1	Torque teno canis virus	DNA	circular	Torque teno canis virus isolate GXNN32, complete genome	ssDNA(-)	2795	Anelloviridae
289	MK052980.1	Sweet potato badnavirus B	DNA	linear	Sweet potato badnavirus B isolate Hunan-24, complete genome	dsDNA-RT	7981	Caulimoviridae
290	MH634393.1	Human adenovirus D8	DNA	linear	UNVERIFIED: Human adenovirus D8 isolate YN/7/2018, complete genome	dsDNA	34996	Adenoviridae
291	MH718847.1	Soybean chlorotic mottle virus	DNA	circular	Soybean chlorotic mottle virus isolate NC113, complete genome	dsDNA-RT	8210	Caulimoviridae
292	MK462122.1	Fur seal faeces associated circular DNA virus	DNA	circular	Fur seal faeces associated circular DNA virus isolate CHN, complete genome	ssDNA(+/-)	2915	Circoviridae
293	NC_007451.1	Enterobacteria phage PR4	DNA	linear	Enterobacteria phage PR4, complete genome	dsDNA	14954	Tectiviridae
294	NC_013153.1	Lactococcus virus CB19	DNA	linear	Lactococcus phage CB19, complete genome	dsDNA	28643	Siphoviridae
295	NC_013154.1	Lactococcus virus CB20	DNA	linear	Lactococcus phage CB20, complete genome	dsDNA	28625	Siphoviridae
296	NC_022339.1	Propionibacterium phage PHL037M02	DNA	linear	Propionibacterium phage PHL037M02, complete genome	dsDNA	29443	Siphoviridae
297	NC_027347.1	Propionibacterium phage PHL151M00	DNA	linear	Propionibacterium phage PHL151M00, complete genome	dsDNA	29511	Siphoviridae
298	NC_027376.1	Propionibacterium phage PHL308M00	DNA	linear	Propionibacterium phage PHL308M00, complete genome	dsDNA	29442	Siphoviridae
299	NC_027380.1	Propionibacterium phage PHL067M01	DNA	linear	Propionibacterium phage PHL067M01, complete genome	dsDNA	29377	Siphoviridae
300	NC_027392.1	Propionibacterium phage PHL194M00	DNA	linear	Propionibacterium phage PHL194M00, complete genome	dsDNA	29264	Siphoviridae
301	NC_027403.1	Propionibacterium phage PHL117M00	DNA	linear	Propionibacterium phage PHL117M00, complete genome	dsDNA	29255	Siphoviridae
302	NC_027405.1	Propionibacterium phage PHL163M00	DNA	linear	Propionibacterium phage PHL163M00, complete genome	dsDNA	29264	Siphoviridae
303	NC_041848.1	Escherichia virus P2	DNA	linear	Enterobacteria phage P2, complete genome	dsDNA	31200	Myoviridae
304	NC_041954.1	Propionibacterium phage Keiki	DNA	linear	Propionibacterium phage Keiki, complete genome	dsDNA	29339	Siphoviridae
305	NC_041955.1	Propionibacterium phage PHL082M03	DNA	linear	Propionibacterium phage PHL082M03, complete genome	dsDNA	29491	Siphoviridae
306	NC_041956.1	Propionibacterium phage PHL117M01	DNA	linear	Propionibacterium phage PHL117M01, complete genome	dsDNA	29422	Siphoviridae
307	NC_041957.1	Propionibacterium phage PHL151N00	DNA	linear	Propionibacterium phage PHL151N00, complete genome	dsDNA	29511	Siphoviridae
308	NC_042024.1	Lactococcus virus P2	DNA	linear	Lactococcus lactis phage p2, complete genome	dsDNA	27595	Siphoviridae
309	NC_042083.1	Gluconobacter phage GC1	DNA	linear	Gluconobacter phage GC1, complete genome	dsDNA	16523	Tectiviridae
310	NC_042114.1	Streptococcus phage CP-7	DNA	linear	Streptococcus phage Cp-7, complete genome	dsDNA	19741	Podoviridae
311	NC_042121.1	Pseudoalteromonas phage Cr39582	DNA	circular	Pseudoalteromonas phage Cr39582, complete genome	dsDNA	10584	Corticoviridae
312	MH894295.1	Strawberry vein banding virus	DNA	circular	Strawberry vein banding virus strain SVBV GZ, complete genome	dsDNA-RT	7859	Caulimoviridae
313	MH814981.1	Bovine hokovirus 2	DNA	linear	Bovine hokovirus 2, complete genome	ssDNA(+/-)	5240	Parvoviridae
314	MH844627.1	Human polyomavirus 9	DNA	circular	Human polyomavirus 9 isolate M149, complete genome	dsDNA	5028	Polyomaviridae']
315	MH751505.1	Beet curly top Iran virus	DNA	circular	Beet curly top Iran virus isolate BCTIV-[IR:Mash:Pep1:Pep:16], complete genome	ssDNA(+/-)	2845	Geminiviridae
316	MH807697.1	Muscovy duck parvovirus	DNA	linear	Muscovy duck parvovirus strain JH06, complete genome	ssDNA(+/-)	5071	Parvoviridae
317	NC_027620.1	Propionibacterium phage MrAK	DNA	linear	Propionibacterium phage MrAK, complete genome	dsDNA	29726	Siphoviridae
318	NC_027621.1	Propionibacterium phage Wizzo	DNA	linear	Propionibacterium phage Wizzo, complete genome	dsDNA	29463	Siphoviridae
319	NC_027622.1	Propionibacterium phage Stormborn	DNA	linear	Propionibacterium phage Stormborn, complete genome	dsDNA	29330	Siphoviridae
320	NC_027624.1	Propionibacterium phage SKKY	DNA	linear	Propionibacterium phage SKKY, complete genome	dsDNA	29594	Siphoviridae
321	NC_027625.1	Propionibacterium phage Kubed	DNA	linear	Propionibacterium phage Kubed, complete genome	dsDNA	29461	Siphoviridae
322	NC_027626.1	Propionibacterium phage Procrass1	DNA	linear	Propionibacterium phage Procrass1, complete genome	dsDNA	29347	Siphoviridae
323	NC_027627.1	Propionibacterium phage Solid	DNA	linear	Propionibacterium phage Solid, complete genome	dsDNA	29440	Siphoviridae
324	NC_027628.1	Propionibacterium phage Lauchelly	DNA	linear	Propionibacterium phage Lauchelly, complete genome	dsDNA	29517	Siphoviridae
325	NC_027629.1	Propionibacterium phage Attacne	DNA	linear	Propionibacterium phage Attacne, complete genome	dsDNA	28876	Siphoviridae
326	NC_027630.1	Propionibacterium phage Ouroboros	DNA	linear	Propionibacterium phage Ouroboros, complete genome	dsDNA	29506	Siphoviridae
327	NC_031003.1	Propionibacterium phage Moyashi	DNA	linear	Propionibacterium phage Moyashi, complete genome	dsDNA	29254	Siphoviridae
328	NC_031084.1	Propionibacterium phage BruceLethal	DNA	linear	Propionibacterium phage BruceLethal, complete genome	dsDNA	29249	Siphoviridae
329	NC_031119.1	Propionibacterium phage Enoki	DNA	linear	Propionibacterium phage Enoki, complete genome	dsDNA	29347	Siphoviridae
330	MK561422.1	Merkel cell polyomavirus	DNA	circular	Merkel cell polyomavirus isolate KIB, complete genome	dsDNA	5417	Polyomaviridae']
331	LC462187.1	Feline leukemia virus	DNA	linear	Feline leukemia virus proviral DNA, complete genome, clone: TP2R	ssRNA-RT	8517	Retroviridae
332	MK516256.1	Aves polyomavirus 1	DNA	circular	Aves polyomavirus 1 strain KAPV-1443, complete genome	dsDNA	4981	Polyomaviridae']
333	LC440555.1	Human T-lymphotropic virus 2	DNA	linear	Human T-lymphotropic virus 2 NIID18001 proviral DNA, complete genome	ssRNA-RT	8960	Retroviridae
334	MF322629.1	Circovirus sp.	DNA	circular	UNVERIFIED: Circovirus sp. isolate CL6, complete genome	ssDNA(+/-)	2051	Circoviridae
335	MF588676.1	Alphapapillomavirus 3	DNA	linear	Alphapapillomavirus 3 isolate Alpha3_EV06c12b, complete genome	dsDNA	8037	Papillomaviridae
336	MF588677.1	Betapapillomavirus 1	DNA	linear	Betapapillomavirus 1 isolate Beta01_HIVGc36, complete genome	dsDNA	7550	Papillomaviridae
337	MF588680.1	Betapapillomavirus 2	DNA	linear	Betapapillomavirus 2 isolate Beta02_LCOSOc207, complete genome	dsDNA	7417	Papillomaviridae
338	MF588685.1	Betapapillomavirus 4	DNA	linear	Betapapillomavirus 4 isolate Beta04_m292c100, complete genome	dsDNA	7443	Papillomaviridae
339	MF588687.1	Betapapillomavirus 5	DNA	linear	Betapapillomavirus 5 isolate Beta05_EV03c09, complete genome	dsDNA	7415	Papillomaviridae
340	MF588695.1	Gammapapillomavirus 5	DNA	linear	Gammapapillomavirus 5 isolate Gamma05_w20c04, complete genome	dsDNA	7204	Papillomaviridae
341	MF588696.1	Gammapapillomavirus 6	DNA	linear	Gammapapillomavirus 6 isolate Gamma06_w02c24a, complete genome	dsDNA	7324	Papillomaviridae
342	MF588698.1	Gammapapillomavirus 7	DNA	linear	Gammapapillomavirus 7 isolate Gamma07_EV03c05, complete genome	dsDNA	7319	Papillomaviridae
343	MF588704.1	Gammapapillomavirus 8	DNA	linear	Gammapapillomavirus 8 isolate Gamma08_do1c232, complete genome	dsDNA	7227	Papillomaviridae
344	MF588709.1	Gammapapillomavirus 9	DNA	linear	Gammapapillomavirus 9 isolate Gamma09_w11C24, complete genome	dsDNA	7256	Papillomaviridae
345	MF588713.1	Gammapapillomavirus 10	DNA	linear	Gammapapillomavirus 10 isolate Gamma10_HIVGc70, complete genome	dsDNA	7367	Papillomaviridae
346	MF588714.1	Gammapapillomavirus 11	DNA	linear	Gammapapillomavirus 11 isolate Gamma11_w18c25, complete genome	dsDNA	7268	Papillomaviridae
347	MF588716.1	Gammapapillomavirus 12	DNA	linear	Gammapapillomavirus 12 isolate Gamma12_EV07c367, complete genome	dsDNA	7127	Papillomaviridae
348	MF588721.1	Gammapapillomavirus 13	DNA	linear	Gammapapillomavirus 13 isolate Gamma13_EV03c45, complete genome	dsDNA	7240	Papillomaviridae
349	MF588723.1	Gammapapillomavirus 14	DNA	linear	Gammapapillomavirus 14 isolate Gamma14_EV07c382, complete genome	dsDNA	7159	Papillomaviridae
350	MF588724.1	Gammapapillomavirus 15	DNA	linear	Gammapapillomavirus 15 isolate Gamma15_EV03c104, complete genome	dsDNA	7272	Papillomaviridae
351	MF588728.1	Gammapapillomavirus 16	DNA	linear	Gammapapillomavirus 16 isolate Gamma16_w27c04c, complete genome	dsDNA	7209	Papillomaviridae
352	MF588729.1	Gammapapillomavirus 18	DNA	linear	Gammapapillomavirus 18 isolate Gamma18_EV03c188, complete genome	dsDNA	7339	Papillomaviridae
353	MF588732.1	Gammapapillomavirus 19	DNA	linear	Gammapapillomavirus 19 isolate Gamma19_TVMBSGc2450, complete genome	dsDNA	7289	Papillomaviridae
354	MF588734.1	Gammapapillomavirus 22	DNA	linear	Gammapapillomavirus 22 isolate Gamma22_do1c02, complete genome	dsDNA	7214	Papillomaviridae
355	MF588744.1	Gammapapillomavirus 23	DNA	linear	Gammapapillomavirus 23 isolate Gamma23_ga2c01, complete genome	dsDNA	7209	Papillomaviridae
356	MF588746.1	Gammapapillomavirus 24	DNA	linear	Gammapapillomavirus 24 isolate Gamma24_EV03c40, complete genome	dsDNA	7300	Papillomaviridae
357	MF588752.1	Gammapapillomavirus 25	DNA	linear	Gammapapillomavirus 25 isolate Gamma25_w20c05a, complete genome	dsDNA	7291	Papillomaviridae
358	MK422438.1	Alfalfa leaf curl virus	DNA	circular	Alfalfa leaf curl virus isolate SLSC410-1, complete genome	ssDNA(+/-)	2750	Geminiviridae
359	NC_028693.2	Enterococcus phage vB_EfaP_IME195	DNA	linear	Enterococcus phage vB_EfaP_IME195, complete genome	dsDNA	18655	Podoviridae
360	MK552377.1	Rice tungro bacilliform virus	DNA	linear	Rice tungro bacilliform virus isolate Seberang Perai, complete genome	dsDNA-RT	8000	Caulimoviridae
361	MG554402.1	Small ruminant lentivirus	DNA	linear	Small ruminant lentivirus isolate SRLV001, complete genome	ssRNA-RT	9145	Retroviridae
362	MH017546.1	Torque teno mini virus 10	DNA	circular	Torque teno mini virus 10 strain BNI-700620-G1-CSF, complete genome	ssDNA(-)	2892	Anelloviridae
363	MH017566.1	Torque teno midi virus 10	DNA	circular	Torque teno midi virus 10 strain BNI-700907-G3-SER0, complete genome	ssDNA(-)	2836	Anelloviridae
364	MH017570.1	Torque teno virus 1	DNA	circular	Torque teno virus 1 strain BNI-700199-G4-CSF, complete genome	ssDNA(-)	3856	Anelloviridae
365	AY392760.1	Duck hepatitis B virus	DNA	circular	Duck hepatitis B virus isolate GD1, complete genome	dsDNA-RT	3027	Hepadnaviridae
366	MH700450.1	Tibetan frog hepatitis B virus	DNA	circular	Tibetan frog hepatitis B virus isolate Ot, complete genome	dsDNA-RT	3144	Hepadnaviridae']
367	MH465394.1	Human adenovirus 41	DNA	linear	Human adenovirus 41 isolate Anhui/2018, complete genome	dsDNA	34138	Adenoviridae
368	NC_030116.1	Penguin siadenovirus A	DNA	linear	Penguin siadenovirus A isolate CSPAdV_2, complete genome	dsDNA	24662	Adenoviridae
369	NC_031948.1	Bat mastadenovirus G	DNA	linear	Bat mastadenovirus G isolate 250-A, complete genome	dsDNA	31481	Adenoviridae
370	NC_034834.1	Deer mastadenovirus B	DNA	linear	Deer mastadenovirus B isolate 1319, complete genome	dsDNA	33945	Adenoviridae
371	MH319693.1	Grapevine vein clearing virus	DNA	circular	Grapevine vein clearing virus isolate CHA2, complete genome	dsDNA-RT	7742	Caulimoviridae
372	MK303593.1	Pan paniscus papillomavirus 1	DNA	linear	Pan paniscus papillomavirus 1, complete genome	dsDNA	7902	Papillomaviridae
373	MH286117.1	Sugarcane striate virus	DNA	circular	Sugarcane striate virus isolate SCStV-LZ-g, complete genome	ssDNA(+/-)	2746	Geminiviridae
374	KY652675.1	Human papillomavirus 23	DNA	circular	Human papillomavirus type 23 strain HPV-23/Lancaster/2015, complete genome	dsDNA	7317	Papillomaviridae
375	KY969593.1	Human papillomavirus type 20	DNA	linear	Human papillomavirus type 20 strain HPV-20/Lancaster/2015, complete genome	dsDNA	7742	Papillomaviridae
376	MK372231.1	Polyomavirus sp.	DNA	circular	Polyomavirus sp. strain RN/Haikou/China, complete genome	dsDNA	5318	Polyomaviridae
377	MH201455.1	Human parvovirus B19	DNA	linear	Human parvovirus B19 isolate BX1, complete genome	ssDNA(+/-)	5596	Parvoviridae
378	NC_028460.2	Soybean leaf-associated gemycircularvirus 1	ss-DNA	circular	Soybean leaf-associated gemycircularvirus 1 strain SlaGemV1-1, complete genome	ssDNA	2231	Genomoviridae
379	LC385662.1	Torque teno virus 7	DNA	linear	Torque teno virus 7 KD1 DNA, complete genome	ssDNA(-)	3699	Anelloviridae
380	MK241969.1	Simian foamy virus	DNA	linear	Simian foamy virus strain SFVpanubis, complete genome	ssRNA-RT	13393	Retroviridae
381	NC_028459.1	Human associated gemyvongvirus 1	DNA	linear	Human associated gemyvongvirus 1 isolate DB1, complete genome	ssDNA	2272	Genomoviridae
382	KY561820.1	Cotton leaf curl Multan virus	DNA	circular	Cotton leaf curl Multan virus isolate ND-15, complete genome	ssDNA(+/-)	2751	Geminiviridae
383	KR029614.1	Duck parvovirus strain M8	DNA	linear	Duck parvovirus strain M8, complete genome	ssDNA(+/-)	5073	Parvoviridae
384	KR029615.1	Muscovy duck parvovirus strain JX	DNA	linear	Muscovy duck parvovirus strain JX, complete genome	ssDNA(+/-)	4977	Parvoviridae
385	KR075691.1	Duck parvovirus strain NMZJD110	DNA	linear	Duck parvovirus strain NMZJD110, complete genome	ssDNA(+/-)	5129	Parvoviridae
386	KT898977.1	Duck parvovirus AH-AQ-2015	DNA	linear	Duck parvovirus AH-AQ-2015, complete genome	ssDNA(+/-)	5073	Parvoviridae
387	KT898978.1	Duck parvovirus JS-CZ-2013	DNA	linear	Duck parvovirus JS-CZ-2013, complete genome	ssDNA(+/-)	5129	Parvoviridae
388	MG009510.1	Chipapillomavirus 2	DNA	circular	Chipapillomavirus 2 strain 134RS/can15, complete genome	dsDNA	7796	Papillomaviridae
389	MH539677.1	Tomato apical leaf curl virus	DNA	circular	Tomato apical leaf curl virus isolate BR:Brasilia:Tom18, complete genome	ssDNA(+/-)	2875	Geminiviridae
390	LC437352.1	Blueberry latent virus	RNA	linear	Blueberry latent virus JN-HN1 RNA, complete genome	dsRNA	3431	Amalgaviridae
391	MH220402.1	Bos taurus papillomavirus 5	DNA	circular	Bos taurus papillomavirus 5 strain BPV5_BR/02AC12, complete genome	dsDNA	7839	Papillomaviridae
392	KX868289.2	Human adenovirus 12	DNA	linear	Human adenovirus 12 isolate GyK010, complete genome	dsDNA	33676	Adenoviridae
393	MH187961.1	Bovine papillomavirus type 2	DNA	circular	Bovine papillomavirus type 2 strain BPV2_BR/02AC12, complete genome	dsDNA	7947	Papillomaviridae
394	MH237829.1	Bovine papillomavirus 8	DNA	circular	Bovine papillomavirus 8 isolate BPV8_BR/02AC12, complete genome	dsDNA	7699	Papillomaviridae
395	MH558677.1	Porcine bocavirus 1	DNA	linear	Porcine bocavirus 1 isolate 0912/2012, complete genome	ssDNA(+/-)	5150	Parvoviridae
396	MH558678.1	Ungulate protoparvovirus 1	DNA	linear	Ungulate protoparvovirus 1 isolate 1242/2012, complete genome	ssDNA(+/-)	5076	Parvoviridae
397	MG525170.1	Murine leukemia virus	RNA	linear	Murine leukemia virus isolate 59325428, complete genome	ssRNA-RT	8270	Retroviridae
398	MH251867.1	Bovine papillomavirus type 10	DNA	linear	Bovine papillomavirus type 10 strain CN2017SD-P316, complete genome	dsDNA	7270	Papillomaviridae
399	MH215556.1	Chimpanzee parv4	DNA	linear	Chimpanzee parv4 isolate U55, complete genome	ssDNA(+/-)	4955	Parvoviridae
400	MH713703.1	Canine minute virus	DNA	linear	Canine minute virus strain Paraiba, complete genome	ssDNA(+/-)	5106	Parvoviridae
401	NC_031755.1	Mouse associated cyclovirus 1	ss-DNA	circular	Mouse associated cyclovirus 1 isolate Cyclo-sf1, complete genome	ssDNA(+/-)	2229	Circoviridae
402	MG818475.1	Bovine papillomavirus type 13	DNA	circular	Bovine papillomavirus type 13 strain BPV-HN-170725, complete genome	dsDNA	7961	Papillomaviridae
403	MG976082.1	Wild vitis virus 1	DNA	circular	Wild vitis virus 1 isolate Solano7, complete genome	ssDNA(+/-)	3260	Geminiviridae
404	MH550148.1	Aedes albopictus densovirus	DNA	linear	Aedes albopictus densovirus isolate NC01_L3_1_trimmed_contig_5889-RC, complete genome	ssDNA(+/-)	3937	Parvoviridae
405	MG602509.1	Chicken parvovirus	DNA	linear	Chicken parvovirus strain GX-CH-PV-19, complete genome	ssDNA(+/-)	4615	Parvoviridae
406	MH455207.1	Okra enation leaf curl virus	DNA	circular	Okra enation leaf curl virus isolate Tr02, complete genome	ssDNA(+/-)	2762	Geminiviridae
407	MH455209.1	Bhendi yellow vein mosaic virus	DNA	circular	Bhendi yellow vein mosaic virus isolate Ja02, complete genome	ssDNA(+/-)	2749	Geminiviridae
408	MH545963.1	Canine parvovirus 2a	DNA	linear	Canine parvovirus 2a strain TN/CPV2a/2018, complete genome	ssDNA(+/-)	4921	Parvoviridae
409	MF621931.1	Columbid circovirus	DNA	circular	Columbid circovirus isolate GC-MA1/2016, complete genome	ssDNA(+/-)	2038	Circoviridae
410	MG711311.1	Dioscorea bacilliform RT virus	DNA	circular	Dioscorea bacilliform RT virus isolate DBRTV3-[2RT], complete genome	dsDNA-RT	7453	Caulimoviridae
411	MF774563.1	Cotton leaf curl Kokhran virus	DNA	circular	Cotton leaf curl Kokhran virus isolate SR5, complete genome	ssDNA(+/-)	2750	Geminiviridae
412	MH101420.1	Ageratum yellow vein virus	DNA	circular	Ageratum yellow vein virus isolate Thai2, complete genome	ssDNA(+/-)	2750	Geminiviridae
413	MH892420.1	Rattus norvegicus papillomavirus 2	DNA	circular	Rattus norvegicus papillomavirus 2 isolate RPV2-OR01-zj, complete genome	dsDNA	7722	Papillomaviridae
414	MH644786.1	Tomato yellow leaf curl virus-IL	DNA	circular	Tomato yellow leaf curl virus-IL isolate Mu 1.1 MZ:15, complete genome	ssDNA(+/-)	2781	Geminiviridae
415	KF040466.1	Sweet potato leaf curl virus	DNA	circular	Sweet potato leaf curl virus isolate China:Shandong11:2012, complete genome	ssDNA(+/-)	2826	Geminiviridae
416	KJ476507.1	Sweet potato leaf curl Henan virus	DNA	circular	Sweet potato leaf curl Henan virus isolate China:Henan10(2):2012, complete genome	ssDNA(+/-)	2785	Geminiviridae
417	KJ476509.2	Sweet potato leaf curl Henan4 virus	DNA	circular	Sweet potato leaf curl Henan4 virus isolate China:Henan4:2012, complete genome	ssDNA(+/-)	2826	Geminiviridae
418	KX033430.1	Sweet potato leaf curl Canary virus	ss-DNA	circular	Sweet potato leaf curl Canary virus isolate China/Tanghe27-22/2015, complete genome	ssDNA(+/-)	2837	Geminiviridae
419	MH460956.1	Human papillomavirus type 210	DNA	circular	Human papillomavirus type 210 isolate FA10, complete genome	dsDNA	7134	Papillomaviridae
420	MG250084.1	African cassava mosaic virus	DNA	circular	African cassava mosaic virus isolate ACMV_GH:AK8A:13, complete genome	ssDNA(+/-)	2780	Geminiviridae
421	MG250161.1	East African cassava mosaic virus	DNA	circular	East African cassava mosaic virus isolate EACMVKE_GH:KW11A:13, complete genome	ssDNA(+/-)	2799	Geminiviridae
422	MG257883.1	Papaya leaf curl Guandong virus	ss-DNA	circular	Papaya leaf curl Guandong virus isolate DY14-3-6, complete genome	ssDNA(+/-)	2732	Geminiviridae
423	MG257894.1	Euphorbia leaf curl virus	ss-DNA	circular	Euphorbia leaf curl virus isolate DY15-3, complete genome	ssDNA(+/-)	2737	Geminiviridae
424	MH644778.1	Tomato yellow leaf curl virus - Il	DNA	circular	Tomato yellow leaf curl virus - Il isolate Mu 1 AG:16, complete genome	ssDNA(+/-)	2780	Geminiviridae
425	MG452407.1	Tomato severe rugose virus	DNA	circular	UNVERIFIED: Tomato severe rugose virus isolate 039BP, complete genome	ssDNA(+/-)	2602	Geminiviridae
426	MH084641.1	WU Polyomavirus	DNA	circular	WU Polyomavirus isolate M34, complete genome	dsDNA	5229	Polyomaviridae']
427	LC373204.1	Human papillomavirus type 52	DNA	circular	Human papillomavirus type 52 SW005 DNA, complete genome	dsDNA	7960	Papillomaviridae
428	LC373208.1	Human papillomavirus type 58	DNA	circular	Human papillomavirus type 58 SW003 DNA, complete genome	dsDNA	7824	Papillomaviridae
429	MG522850.1	Human feces smacovirus 3	DNA	linear	Human feces smacovirus 3 isolate SmaCV3_ETH_P15_2016, complete genome	ssDNA	2511	Smacoviridae
430	NC_030445.1	Bluegill hepatitis B virus	DNA	circular	Bluegill hepatitis B virus, complete genome	dsDNA-RT	3260	Hepadnaviridae']
431	NC_030455.1	Circovirus-like genome DCCV-7	ss-DNA	circular	Circovirus-like genome DCCV-7, complete genome	ssDNA(+/-)	3021	Circoviridae
432	NC_030457.1	Circovirus-like genome DCCV-8	ss-DNA	circular	Circovirus-like genome DCCV-8, complete genome	ssDNA(+/-)	2651	Circoviridae
433	NC_030460.1	Circovirus-like genome DCCV-10	ss-DNA	circular	Circovirus-like genome DCCV-10, complete genome	ssDNA(+/-)	2320	Circoviridae
434	NC_030464.1	Circovirus-like genome DCCV-11	ss-DNA	circular	Circovirus-like genome DCCV-11, complete genome	ssDNA(+/-)	3124	Circoviridae
435	NC_030465.1	Circovirus-like genome DCCV-2	ss-DNA	circular	Circovirus-like genome DCCV-2, complete genome	ssDNA(+/-)	2187	Circoviridae
436	NC_030466.1	Chimpanzee faeces associated circular DNA virus 1	ss-DNA	circular	Chimpanzee faeces associated circular DNA virus 1 isolate CPNG_29286, complete genome	ssDNA(+/-)	3811	Circoviridae
437	NC_030468.1	Circovirus-like genome DCCV-12	ss-DNA	circular	Circovirus-like genome DCCV-12, complete genome	ssDNA(+/-)	2103	Circoviridae
438	NC_030469.1	Circovirus-like genome DCCV-13	ss-DNA	circular	Circovirus-like genome DCCV-13, complete genome	ssDNA(+/-)	2433	Circoviridae
439	NC_030470.1	Circovirus-like genome DCCV-4	ss-DNA	circular	Circovirus-like genome DCCV-4, complete genome	ssDNA(+/-)	2985	Circoviridae
440	NC_030473.1	Circovirus-like genome DCCV-5	ss-DNA	circular	Circovirus-like genome DCCV-5, complete genome	ssDNA(+/-)	2533	Circoviridae
441	NC_030474.1	Circovirus-like genome DHCV-2	ss-DNA	circular	Circovirus-like genome DHCV-2, complete genome	ssDNA(+/-)	2854	Circoviridae
442	NC_030475.1	Circovirus-like genome DHCV-6	ss-DNA	circular	Circovirus-like genome DHCV-6, complete genome	ssDNA(+/-)	2369	Circoviridae
443	NC_030476.1	Chimpanzee faeces associated microphage 2	ss-DNA	circular	Chimpanzee faeces associated microphage 2 isolate CPNG_29299, complete genome	ssDNA(+)	5184	Microviridae
444	NC_030477.1	Circovirus-like genome DHCV-3	ss-DNA	circular	Circovirus-like genome DHCV-3, complete genome	ssDNA(+/-)	2029	Circoviridae
445	NC_030478.1	Circovirus-like genome DCCV-6	ss-DNA	circular	Circovirus-like genome DCCV-6, complete genome	ssDNA(+/-)	2522	Circoviridae
446	NC_034445.1	Skunk amdoparvovirus	DNA	linear	Skunk amdoparvovirus strain SK-23, complete genome	ssDNA(+/-)	4242	Parvoviridae
447	NC_034456.1	Canis familiaris polyomavirus 1	DNA	circular	Canis familiaris polyomavirus 1 isolate R006926 CT2015, complete genome	dsDNA	5070	Polyomaviridae
448	NC_034616.1	Human papillomavirus type 85	DNA	circular	Human papillomavirus type 85 isolate 114B, complete genome	dsDNA	7812	Papillomaviridae
449	NC_003346.1	Bombyx mori densovirus 1	DNA	linear	Bombyx mori densovirus 1, complete genome	ssDNA(+/-)	5076	Parvoviridae
450	NC_038352.1	Torque teno midi virus 5	DNA	circular	Torque teno midi virus 5 DNA, complete genome, isolate: MDJHem2	ssDNA(-)	3208	Anelloviridae
451	NC_038353.1	Torque teno midi virus 6	DNA	circular	Torque teno midi virus 6 DNA, complete genome, isolate: MDJHem3-1	ssDNA(-)	3198	Anelloviridae
452	NC_038354.1	Torque teno midi virus 7	DNA	circular	Torque teno midi virus 7 DNA, complete genome, isolate: MDJHem3-2	ssDNA(-)	3197	Anelloviridae
453	NC_038355.1	Torque teno midi virus 8	DNA	circular	Torque teno midi virus 8 DNA, complete genome, isolate: MDJN1	ssDNA(-)	3223	Anelloviridae
454	NC_038356.1	Torque teno midi virus 9	DNA	circular	Torque teno midi virus 9 DNA, complete genome, isolate: MDJN2	ssDNA(-)	3187	Anelloviridae
455	NC_038358.1	Torque teno midi virus 11	DNA	circular	Torque teno midi virus 11 DNA, complete genome, isolate: MDJN47	ssDNA(-)	3198	Anelloviridae
456	NC_038359.1	Torque teno midi virus 12	DNA	circular	Torque teno midi virus 12 DNA, complete genome, isolate: MDJN51	ssDNA(-)	3187	Anelloviridae
457	NC_038360.1	Torque teno midi virus 13	DNA	circular	Torque teno midi virus 13 DNA, complete genome, isolate: MDJN69	ssDNA(-)	3230	Anelloviridae
458	NC_038361.1	Torque teno midi virus 14	DNA	circular	Torque teno midi virus 14 DNA, complete genome, isolate: MDJN97	ssDNA(-)	3223	Anelloviridae
459	NC_038362.1	Torque teno midi virus 15	DNA	circular	Torque teno midi virus 15 DNA, complete genome, isolate: Pt-TTMDV210	ssDNA(-)	3257	Anelloviridae
460	NC_038363.1	Torque teno sus virus k2b	DNA	circular	Torque teno sus virus k2b isolate 38E23, complete genome	ssDNA(-)	2899	Anelloviridae
461	NC_038378.1	Cacao swollen shoot CD virus	DNA	circular	Cacao swollen shoot CD virus isolate CI152-09, complete genome	dsDNA-RT	7203	Caulimoviridae
462	NC_038379.1	Cacao swollen shoot Togo A virus	RNA	linear	Cacao swollen shoot Togo A virus isolate Hebei, complete genome	dsDNA-RT	13221	Caulimoviridae
463	NC_038380.1	Canna yellow mottle virus	DNA	circular	Canna yellow mottle virus isolate CaYMV-A. purpurata, complete genome	dsDNA-RT	7120	Caulimoviridae
464	NC_038382.1	Sugarcane bacilliform Guadeloupe A virus	DNA	circular	Sugarcane bacilliform Guadeloupe A virus clone 1, complete genome	dsDNA-RT	7444	Caulimoviridae
465	NC_038387.1	Bat associated circovirus 5	DNA	circular	Bat associated circovirus 5 isolate BtPa-CV-1/NX2013, complete genome	ssDNA(+/-)	2094	Circoviridae
466	NC_038390.1	Bat associated circovirus 8	DNA	circular	Bat associated circovirus 8 isolate BtMr-CV/GD2012, complete genome	ssDNA(+/-)	2069	Circoviridae
467	NC_038397.1	Bat associated cyclovirus 7	DNA	circular	Bat associated cyclovirus 7 isolate BtRf-CV-24/YN2010, complete genome	ssDNA(+/-)	2379	Circoviridae
468	NC_038440.1	Chenopodium leaf curl virus	DNA	circular	Chenopodium leaf curl virus, complete genome	ssDNA(+/-)	2626	Geminiviridae
469	NC_038444.1	Cotton leaf curl Gezira virus-[Cotton]	DNA	circular	Cotton leaf curl Gezira virus-[Cotton] A component, complete genome	ssDNA(+/-)	2761	Geminiviridae
470	NC_038458.1	Sida golden mosaic Braco virus-[Jamaica:Liguanea:2008]	DNA	circular	Sida golden mosaic Braco virus-[Jamaica:Liguanea:2008] clone pBrA4, complete genome	ssDNA(+/-)	2600	Geminiviridae
471	NC_038460.1	Sida golden yellow vein virus-[A11]	ss-DNA	circular	Sida golden yellow vein virus-[A11], complete genome	ssDNA(+/-)	2603	Geminiviridae
472	NC_038465.1	Sweet potato leaf curl Sichuan virus 1	ss-DNA	circular	Sweet potato leaf curl Sichuan virus 1 isolate China:Sichuan15:2012, complete genome	ssDNA(+/-)	2764	Geminiviridae
473	NC_038466.1	Sweet potato mosaic virus - [Brazil:Brasilia1:2007]	DNA	circular	Sweet potato mosaic virus - [Brazil:Brasilia1:2007] isolate BR:BSB1, complete genome	ssDNA(+/-)	2803	Geminiviridae
474	NC_038470.1	Tomato leaf curl New Delhi virus 2	DNA	circular	Tomato leaf curl New Delhi virus 2, complete genome	ssDNA(+/-)	2735	Geminiviridae
475	NC_038477.1	Plantago lanceolata latent virus	DNA	circular	Plantago lanceolata latent virus isolate ALA13_Pl11, complete genome	ssDNA(+/-)	2832	Geminiviridae
476	NC_038478.1	Chickpea yellows virus	ss-DNA	circular	Chickpea yellows mastrevirus isolate CpYV_AU_3489B_2002, complete genome	ssDNA(+/-)	2557	Geminiviridae
477	NC_038479.1	Hypericum japonicum associated circular DNA virus	DNA	circular	Hypericum japonicum associated circular DNA virus isolate VNHJ1W, complete genome	ssDNA	2200	Genomoviridae
478	NC_038480.1	Miniopterus associated gemycircularvirus 1	DNA	circular	Miniopterus associated gemycircularvirus 1 isolate BtMf-CV-23/GD2012, complete genome	ssDNA	2193	Genomoviridae
479	NC_038481.1	Mosquito VEM virus SDBVL G	ss-DNA	circular	Mosquito VEM virus SDBVL G, complete genome	ssDNA	2238	Genomoviridae
480	NC_038482.1	Odonata associated gemycircularvirus-1	ss-DNA	circular	Odonata associated gemycircularvirus-1 isolate OdaGmV-1-US-260BC-12, complete genome	ssDNA	2145	Genomoviridae
481	NC_038483.1	Odonata associated gemycircularvirus-2	ss-DNA	circular	Odonata associated gemycircularvirus-2 isolate OdaGmV-2-US-1642KW-12, complete genome	ssDNA	2190	Genomoviridae
482	NC_038484.1	Pacific flying fox faeces associated gemycircularvirus-10	ss-DNA	circular	Pacific flying fox faeces associated gemycircularvirus-10 isolate Tbat_45285, complete genome	ssDNA	2191	Genomoviridae
483	NC_038485.1	Pacific flying fox faeces associated gemycircularvirus-2	ss-DNA	circular	Pacific flying fox faeces associated gemycircularvirus-2 isolate Tbat_103791, complete genome	ssDNA	2250	Genomoviridae
484	NC_038486.1	Pteropus associated gemycircularvirus 3	ss-DNA	circular	Pteropus associated gemycircularvirus 3 isolate Tbat_A_103852, complete genome	ssDNA	2172	Genomoviridae
485	NC_038487.1	Pteropus associated gemycircularvirus 4	ss-DNA	circular	Pteropus associated gemycircularvirus 4 isolate Tbat_H_103806, complete genome	ssDNA	2250	Genomoviridae
486	NC_038488.1	Pteropus associated gemycircularvirus 5	ss-DNA	circular	Pteropus associated gemycircularvirus 5 isolate Tbat_12377, complete genome	ssDNA	2205	Genomoviridae
487	NC_038489.1	Pteropus associated gemycircularvirus 6	ss-DNA	circular	Pteropus associated gemycircularvirus 6 isolate Tbat_103951, complete genome	ssDNA	2230	Genomoviridae
488	NC_038490.1	Pteropus associated gemycircularvirus 7	ss-DNA	circular	Pteropus associated gemycircularvirus 7 isolate Tbat_A_103746, complete genome	ssDNA	2155	Genomoviridae
489	NC_038491.1	Pteropus associated gemycircularvirus 8	ss-DNA	circular	Pteropus associated gemycircularvirus 8 isolate Tbat_31579, complete genome	ssDNA	2185	Genomoviridae
490	NC_038492.1	Pteropus associated gemycircularvirus 9	ss-DNA	circular	Pteropus associated gemycircularvirus 9 isolate Tbat_21383, complete genome	ssDNA	2140	Genomoviridae
491	NC_038493.1	Pteropus associated gemycircularvirus 10	ss-DNA	circular	Pteropus associated gemycircularvirus 10 isolate Tbat_H_103958, complete genome	ssDNA	2209	Genomoviridae
492	NC_038495.1	Pacific flying fox faeces associated gemycircularvirus-1	ss-DNA	circular	Pacific flying fox faeces associated gemycircularvirus-1 isolate Tbat_A_103952, complete genome	ssDNA	2233	Genomoviridae
493	NC_038497.1	Human gemycircularvirus GeTz1	DNA	linear	Human gemycircularvirus GeTz1, complete genome	ssDNA	2202	Genomoviridae
494	NC_038498.1	Pacific flying fox faeces associated gemycircularvirus-12	ss-DNA	circular	Pacific flying fox faeces associated gemycircularvirus-12 isolate Tbat_A_64418, complete genome	ssDNA	2310	Genomoviridae
495	NC_038499.1	Rhinolophus associated gemykibivirus 1	DNA	circular	Rhinolophus associated gemykibivirus 1 isolate BtRh-CV-6/Tibet2013, complete genome	ssDNA	2153	Genomoviridae
496	NC_038501.1	Pacific flying fox faeces associated gemycircularvirus-6	ss-DNA	circular	Pacific flying fox faeces associated gemycircularvirus-6 isolate Tbat_A_103779, complete genome	ssDNA	2220	Genomoviridae
497	NC_038502.1	Pacific flying fox faeces associated gemycircularvirus-7	ss-DNA	circular	Pacific flying fox faeces associated gemycircularvirus-7 isolate Tbat_H_103921, complete genome	ssDNA	2217	Genomoviridae
498	NC_038516.1	Ovis aries papillomavirus 3	DNA	circular	Ovine papillomavirus type 3 isolate Sar1, complete genome	dsDNA	7344	Papillomaviridae
499	NC_038517.1	Eptesicus serotinus papillomavirus 2	DNA	circular	Eptesicus serotinus papillomavirus type 2, complete genome	dsDNA	7574	Papillomaviridae
500	NC_038518.1	Eptesicus serotinus papillomavirus 1	DNA	circular	Eptesicus serotinus papillomavirus type 1, complete genome	dsDNA	7668	Papillomaviridae
501	NC_038519.1	Miniopterus schreibersii papillomavirus 1	DNA	linear	Miniopterus schreibersii papillomavirus 1 strain TT20F, complete genome	dsDNA	7531	Papillomaviridae
502	NC_038520.1	Feline papillomavirus type 2	DNA	circular	Feline papillomavirus type 2 isolate Main Coon 2007, complete genome	dsDNA	7899	Papillomaviridae
503	NC_038522.1	Human papillomavirus type 161	DNA	circular	Human papillomavirus type 161 isolate KC1, complete genome	dsDNA	7238	Papillomaviridae
504	NC_038523.1	Human papillomavirus 172	DNA	circular	Human papillomavirus type 172, complete genome	dsDNA	7203	Papillomaviridae
505	NC_038524.1	Human papillomavirus 175	DNA	circular	Human papillomavirus type 175 isolate SE87, complete genome	dsDNA	7226	Papillomaviridae
506	NC_038525.1	Human papillomavirus 204	DNA	circular	Human papillomavirus type 204 isolate A342, complete genome	dsDNA	7227	Papillomaviridae
507	NC_038526.1	Trichechus manatus papillomavirus 3	DNA	circular	Trichechus manatus papillomavirus 3 strain TmPV-3, complete genome	dsDNA	7622	Papillomaviridae
508	NC_038527.1	Rhinolophus ferrumequinum papillomavirus 1	DNA	circular	Rhinolophus ferrumequinum papillomavirus type 1, complete genome	dsDNA	8249	Papillomaviridae
509	NC_038531.1	Vulpes vulpes papillomavirus 1	DNA	circular	Vulpes vulpes papillomavirus 1 isolate ILAT 93957, complete genome	dsDNA	7519	Papillomaviridae
510	NC_038534.1	Turkey parvovirus 260	DNA	linear	Turkey parvovirus 260, complete genome	ssDNA(+/-)	4615	Parvoviridae
511	NC_038554.1	Bat polyomavirus 5b	DNA	circular	Bat polyomavirus 5b DNA, complete genome, isolate: 5b-2	dsDNA	5040	Polyomaviridae
512	NC_038555.1	Artibeus planirostris polyomavirus 2	DNA	circular	Artibeus planirostris polyomavirus 2 isolate A1055, complete genome	dsDNA	5019	Polyomaviridae
513	NC_038556.1	Artibeus planirostris polyomavirus 3	DNA	circular	Artibeus planirostris polyomavirus 3 isolate A504, complete genome	dsDNA	5187	Polyomaviridae
514	NC_038557.1	Sturnira lilium polyomavirus 1	DNA	circular	Sturnira lilium polyomavirus 1 isolate B0454, complete genome	dsDNA	5058	Polyomaviridae
515	NC_038558.1	Artibeus planirostris polyomavirus 1	DNA	circular	Artibeus planirostris polyomavirus 1 isolate R104, complete genome	dsDNA	5371	Polyomaviridae
516	NC_038697.1	Scheffersomyces segobiensis virus L	RNA	linear	Scheffersomyces segobiensis virus L isolate NRRL Y-11571, complete genome	dsRNA	4590	Totiviridae
517	NC_038700.1	Trichomonas vaginalis virus 4	RNA	linear	Trichomonas vaginalis virus 4 strain TVV4-OC3, complete genome	dsRNA	4944	Totiviridae
518	NC_038875.1	Chilli leaf curl India virus	DNA	circular	Chilli leaf curl India virus segment A, complete genome	ssDNA(+/-)	2755	Geminiviridae
519	NC_038879.1	Eupatorium yellow vein virus-[SOJ3]	DNA	circular	Eupatorium yellow vein virus-[SOJ3] complete genome, isolate Fukuoka-SOJ3	ssDNA(+/-)	2778	Geminiviridae
520	NC_038881.1	Euphorbia leaf curl Guangxi virus	DNA	circular	Euphorbia leaf curl Guangxi virus complete genome, isolate G35-1	ssDNA(+/-)	2747	Geminiviridae
521	NC_038884.1	Hollyhock leaf curl virus	DNA	circular	Hollyhock leaf curl virus, complete genome, isolate [Pakistan:20-4:06] Faisalabad3	ssDNA(+/-)	2748	Geminiviridae
522	NC_038885.1	Rhynchosia yellow mosaic virus	DNA	circular	Rhynchosia yellow mosaic virus, segment DNA-A, complete genome	ssDNA(+/-)	2740	Geminiviridae
523	NC_038895.1	Bovine parvovirus-1	DNA	linear	Bovine parvovirus-1 strain Abinanti, complete genome	ssDNA(+/-)	5515	Parvoviridae
524	NC_038914.1	Human papillomavirus 184	DNA	circular	Human papillomavirus type 184 complete genome, isolate SIBX17	dsDNA	7324	Papillomaviridae
525	NC_038929.1	Beauveria bassiana victorivirus 1	RNA	linear	Beauveria bassiana victorivirus 1, complete genome	dsRNA	5228	Totiviridae
526	NC_038962.1	Jatropha leaf curl Gujarat virus	DNA	circular	Jatropha leaf curl Gujarat virus, complete genome	ssDNA(+/-)	2758	Geminiviridae
527	NC_038963.1	Tomato latent virus	DNA	linear	Tomato latent virus isolate T2+, complete genome	ssDNA(+/-)	2746	Geminiviridae
528	NC_038976.1	Euphorbia yellow leaf curl virus	ss-DNA	circular	Euphorbia yellow leaf curl virus isolate PK1A, complete genome	ssDNA(+/-)	2731	Geminiviridae
529	NC_038985.1	Velvet bean golden mosaic virus	DNA	circular	Velvet bean golden mosaic virus isolate bgv6-5, complete genome	ssDNA(+/-)	2767	Geminiviridae
530	NC_038986.1	Dioscorea bacilliform RT virus 1	DNA	circular	Dioscorea bacilliform RT virus 1 isolate DBRTV1, complete genome	dsDNA-RT	7702	Caulimoviridae
531	NC_038987.1	Dioscorea bacilliform RT virus 2	DNA	circular	Dioscorea bacilliform RT virus 2 isolate DBRTV2, complete genome	dsDNA-RT	7438	Caulimoviridae
532	NC_038995.1	Dioscorea bacilliform TR virus	DNA	circular	Dioscorea bacilliform TR virus strain DBV9, complete genome	dsDNA-RT	7333	Caulimoviridae
533	NC_039022.1	Puma feline foamy virus	DNA	linear	Puma feline foamy virus isolate FFVpc-X102, complete genome	ssRNA-RT	11649	Retroviridae
534	NC_039023.1	Brown greater galago prosimian foamy virus	DNA	linear	UNVERIFIED: Brown greater galago prosimian foamy virus, complete genome	ssRNA-RT	12118	Retroviridae
535	NC_039024.1	Central cimpanzee simian foamy virus	DNA	linear	Central cimpanzee simian foamy virus isolate BAD327, complete genome	ssRNA-RT	13220	Retroviridae
536	NC_039025.1	Eastern chimpanzee simian foamy virus	DNA	linear	Eastern chimpanzee simian foamy virus clone pHSRV13, complete genome	ssRNA-RT	11954	Retroviridae
537	NC_039026.1	Japanese macaque simian foamy virus	DNA	linear	Japanese macaque simian foamy virus proviral DNA, complete genome, clone: JM356	ssRNA-RT	12957	Retroviridae
538	NC_039027.1	Spider monkey simian foamy virus	DNA	linear	Spider monkey foamy virus strain ATCC VR-940, complete genome	ssRNA-RT	12212	Retroviridae
539	NC_039028.1	Squirrel monkey simian foamy virus	DNA	linear	Squirrel monkey foamy virus isolate 1224, complete genome	ssRNA-RT	11684	Retroviridae
540	NC_039029.1	Western lowland gorilla simian foamy virus	DNA	linear	Western lowland gorilla simian foamy virus, complete genome	ssRNA-RT	12258	Retroviridae
541	NC_039030.1	White-tufted-ear marmoset simian foamy virus	DNA	linear	White-tufted-ear marmoset simian foamy virus, complete genome	ssRNA-RT	11744	Retroviridae
542	NC_039031.1	Yellow-breasted capuchin simian foamy virus	DNA	linear	Yellow-breasted capuchin simian foamy virus isolate Z17, complete genome	ssRNA-RT	11764	Retroviridae
543	NC_039036.1	Giraffa camelopardalis papillomavirus 1	DNA	circular	Giraffa camelopardalis papillomavirus 1 isolate GC2011, complete genome	dsDNA	7688	Papillomaviridae
544	NC_039037.1	Pudu puda papillomavirus 1	DNA	circular	Pudu puda papillomavirus type 1, complete genome	dsDNA	7138	Papillomaviridae
545	NC_039038.1	Talpa europaea papillomavirus 1	DNA	circular	Talpa europaea papillomavirus isolate Bruges/2009/22, complete genome	dsDNA	7497	Papillomaviridae
546	NC_039039.1	Peromyscus papillomavirus 1	DNA	circular	Peromyscus papillomavirus type 1 strain M-14 PmPV1, complete genome	dsDNA	7704	Papillomaviridae
547	NC_039040.1	Myotis ricketti papillomavirus 1	DNA	circular	Myotis ricketti papillomavirus 1, complete genome	dsDNA	7339	Papillomaviridae
548	NC_039041.1	Rusa timorensis papillomavirus type 1	DNA	circular	Rusa timorensis papillomavirus type 1 isolate IZW 39/08, complete genome	dsDNA	7773	Papillomaviridae
549	NC_039042.1	Cervus elaphus papillomavirus type 2	DNA	circular	Cervus elaphus papillomavirus type 2, complete genome	dsDNA	7409	Papillomaviridae
550	NC_039044.1	Feline bocaparvovirus 3	DNA	linear	Feline bocaparvovirus 3 isolate FBD1, complete genome	ssDNA(+/-)	5407	Parvoviridae
551	NC_039045.1	Myotis myotis bocavirus 1	DNA	linear	Myotis myotis bocavirus 1, complete genome	ssDNA(+/-)	5038	Parvoviridae
552	NC_039051.1	Piliocolobus badius polyomavirus 2	DNA	circular	Piliocolobus badius polyomavirus 2 isolate 5947, complete genome	dsDNA	5148	Polyomaviridae
553	NC_039052.1	Erythrura gouldiae polyomavirus 1	DNA	circular	Erythrura gouldiae polyomavirus 1 strain 1209, complete genome	dsDNA	5172	Polyomaviridae
554	NC_039053.1	Lonchura maja polyomavirus 1	DNA	circular	Lonchura maja polyomavirus 1 strain 14534/2011, complete genome	dsDNA	5284	Polyomaviridae
555	NC_039054.1	Circoviridae bovine stool/BK/KOR/2011	DNA	circular	Circoviridae bovine stool/BK/KOR/2011 isolate CP11-49-3, complete genome	ssDNA	2600	Smacoviridae
556	NC_039055.1	Odonata-associated circular virus 21	ss-DNA	circular	Odonata-associated circular virus-21 isolate OdasCV-21-US-1679SC3-12, complete genome	ssDNA	2609	Smacoviridae
557	NC_039056.1	Odonata-associated circular virus 5	ss-DNA	circular	Odonata-associated circular virus-5 isolate OdasCV-5-US-1683LM1-12, complete genome	ssDNA	2609	Smacoviridae
558	NC_039057.1	Camel associated drosmacovirus 1	DNA	circular	Camel associated drosmacovirus 1, complete genome	ssDNA	2575	Smacoviridae
559	NC_039058.1	Camel associated drosmacovirus 2	DNA	circular	Camel associated drosmacovirus 2, complete genome	ssDNA	2580	Smacoviridae
560	NC_039059.1	Chicken associated huchismacovirus 1	DNA	circular	Chicken associated huchismacovirus 1, complete genome	ssDNA	2408	Smacoviridae
561	NC_039060.1	Chicken associated huchismacovirus 2	DNA	circular	Chicken associated huchismacovirus 2, complete genome	ssDNA	2459	Smacoviridae
562	NC_039061.1	Human associated huchismacovirus 1	DNA	circular	Human associated huchismacovirus 1 isolate Oregon/6/2011/GottageGrove/5A1, complete genome	ssDNA	2460	Smacoviridae
563	NC_039062.1	Human associated huchismacovirus 2	DNA	circular	Human associated huchismacovirus 2 isolate France/8/2008/2444, complete genome	ssDNA	2471	Smacoviridae
564	NC_039063.1	Human associated huchismacovirus 3	DNA	circular	Human associated huchismacovirus 3 isolate France/1/2009/3664, complete genome	ssDNA	2459	Smacoviridae
565	NC_039064.1	Camel associated porprismacovirus 1	DNA	circular	Camel associated porprismacovirus 1 isolate DcSCV_c1378, complete genome	ssDNA	2565	Smacoviridae
566	NC_039065.1	Camel associated porprismacovirus 2	DNA	circular	Camel associated porprismacovirus 2 isolate DcSCV_c1072, complete genome	ssDNA	2516	Smacoviridae
567	NC_039066.1	Camel associated porprismacovirus 3	DNA	circular	Camel associated porprismacovirus 3 isolate DcSCV_c1345, complete genome	ssDNA	2582	Smacoviridae
568	NC_039067.1	Camel associated porprismacovirus 4	DNA	circular	Camel associated porprismacovirus 4 isolate DcSCV_c1358, complete genome	ssDNA	2575	Smacoviridae
569	NC_039068.1	Chimpanzee associated porprismacovirus 1	DNA	circular	Chimpanzee associated porprismacovirus 1 isolate DP152, complete genome	ssDNA	2609	Smacoviridae
570	NC_039069.1	Chimpanzee associated porprismacovirus 2	DNA	circular	Chimpanzee associated porprismacovirus 2 isolate GM495, complete genome	ssDNA	2640	Smacoviridae
571	NC_039070.1	Human feces smacovirus 2	DNA	circular	Human feces smacovirus 2 strain SmaCV2, complete genome	ssDNA	2601	Smacoviridae
572	NC_039071.1	Porcine associated porprismacovirus 4	DNA	circular	Porcine associated porprismacovirus 4 isolate DP2, complete genome	ssDNA	2403	Smacoviridae
573	NC_039082.1	Euphorbia mosaic Peru virus	DNA	linear	Euphorbia mosaic virus Peru DNA-A, complete genome	ssDNA(+/-)	2600	Geminiviridae
574	NC_039086.1	Human papillomavirus 187	DNA	circular	Human papillomavirus type 187 isolate ACS447, complete genome	dsDNA	7268	Papillomaviridae
575	NC_039089.1	Human papillomavirus type 71	DNA	circular	Human papillomavirus type 71 DNA, complete genome	dsDNA	8017	Papillomaviridae
576	NC_039238.1	Rhesus macaque simian foamy virus	DNA	linear	Rhesus macaque simian foamy virus isolate SFVmmu_K3T, complete genome	ssRNA-RT	12983	Retroviridae
577	MH410152.1	Tomato leaf curl Mahe virus	DNA	circular	Tomato leaf curl Mahe virus isolate Seychelles-Pralin-SC8-1b-2017, complete genome	ssDNA(+/-)	2790	Geminiviridae
578	NC_004586.1	Streptococcus phage 315.3	DNA	linear	Streptococcus pyogenes phage 315.3, complete genome	dsDNA	34419	Siphoviridae']
579	MG846351.1	Chicken associated smacovirus	DNA	circular	Chicken associated smacovirus strain RS/BR/2015/1R-3, complete genome	ssDNA	2343	Smacoviridae
580	MG846357.1	Chicken stool-associated gemycircularvirus	DNA	circular	Chicken stool-associated gemycircularvirus strain RS/BR/2015/5S, complete genome	ssDNA	2161	Genomoviridae
581	NC_014143.1	Bettongia penicillata papillomavirus 1	DNA	circular	Bettongia penicillata papillomavirus, complete genome	dsDNA	7737	Papillomaviridae
582	NC_014645.1	Ageratum leaf curl Cameroon virus	DNA	circular	Ageratum leaf curl Cameroon virus, complete genome	ssDNA(+/-)	2792	Geminiviridae
583	AC_000001.1	Ovine mastadenovirus A	DNA	linear	Ovine adenovirus A, complete genome	dsDNA	33034	Adenoviridae
584	AC_000002.1	Bovine mastadenovirus B	DNA	linear	Bovine adenovirus B, complete genome	dsDNA	34446	Adenoviridae
585	AC_000003.1	Canine adenovirus 1	DNA	linear	Canine adenovirus 1, complete genome	dsDNA	30536	Adenoviridae
586	AC_000004.1	Duck atadenovirus A	DNA	linear	Duck adenovirus A, complete genome	dsDNA	33213	Adenoviridae
587	AC_000005.1	Human mastadenovirus A	DNA	linear	Human mastadenovirus A, complete genome	dsDNA	34125	Adenoviridae
588	AC_000009.1	Porcine mastadenovirus C	DNA	linear	Porcine adenovirus C, complete genome	dsDNA	32621	Adenoviridae
589	AC_000012.1	Murine mastadenovirus A	DNA	linear	Murine adenovirus A, complete genome	dsDNA	30944	Adenoviridae
590	AC_000016.1	Turkey siadenovirus A	DNA	linear	Turkey adenovirus A, complete genome	dsDNA	26263	Adenoviridae
591	AC_000019.1	Human adenovirus 35	DNA	linear	Human adenovirus type 35, complete genome	dsDNA	34794	Adenoviridae
592	AC_000020.1	Canine adenovirus 2	DNA	linear	Canine adenovirus type 2, complete genome	dsDNA	31323	Adenoviridae
593	AC_000189.1	Porcine adenovirus 3	DNA	linear	Porcine adenovirus 3, complete genome	dsDNA	34094	Adenoviridae
594	AC_000191.1	Bovine mastadenovirus A	DNA	linear	Bovine adenovirus A, complete genome	dsDNA	34185	Adenoviridae
595	NC_000867.1	Pseudoalteromonas virus PM2	DNA	circular	Pseudoalteromonas phage PM2, complete genome	dsDNA	10079	Corticoviridae
596	NC_000882.1	Pepper leaf curl virus	DNA	circular	Pepper leaf curl virus, complete genome	ssDNA(+/-)	2744	Geminiviridae
597	NC_000936.1	Periplaneta fuliginosa densovirus	ss-DNA	linear	Periplaneta fuliginosa densovirus, complete genome	ssDNA(+/-)	5454	Parvoviridae
598	NC_001270.2	Spiroplasma phage SVTS2	ss-DNA	circular	Spiroplasma phage SVTS2, complete genome	ssDNA(+)	6825	Inoviridae']
599	NC_001330.1	Escherichia phage alpha3	ss-DNA	circular	Enterobacteria phage alpha3, complete genome	ssDNA(+)	6087	Microviridae
600	NC_001331.1	Pseudomonas virus Pf1	ss-DNA	linear	Pseudomonas phage Pf1, complete genome	ssDNA(+)	7349	Inoviridae']
601	NC_001332.1	Escherichia virus I22	ss-DNA	circular	Enterobacteria phage I2-2, complete genome	ssDNA(+)	6744	Inoviridae
602	NC_001338.1	Sulfolobus spindle-shaped virus 1	DNA	circular	Sulfolobus virus 1 complete genome (provirus)	dsDNA	15465	Fuselloviridae
603	NC_001341.1	Acholeplasma virus MV-L51	ss-DNA	circular	Acholeplasma phage MV-L1, complete genome	ssDNA(+)	4491	Inoviridae
604	NC_001343.1	Commelina yellow mottle virus	DNA	circular	Commelina yellow mottle virus, complete genome	dsDNA-RT	7489	Caulimoviridae
605	NC_001346.2	Maize streak virus - A[Ama]	DNA	circular	Maize streak virus - A[Ama], complete genome	ssDNA(+/-)	2689	Geminiviridae
606	NC_001352.1	Alphapapillomavirus 4	DNA	circular	Human papillomavirus - 2, complete genome	dsDNA	7860	Papillomaviridae
607	NC_001354.1	Human papillomavirus type 41	DNA	linear	Human papillomavirus type 41, complete genome	dsDNA	7614	Papillomaviridae
608	NC_001355.1	Human papillomavirus type 6b	DNA	circular	Human papillomavirus type 6b, complete genome	dsDNA	7902	Papillomaviridae
609	NC_001356.1	Mupapillomavirus 1	DNA	circular	Human papillomavirus - 1, complete genome	dsDNA	7815	Papillomaviridae
610	NC_001357.1	Alphapapillomavirus 7	DNA	circular	Human papillomavirus - 18, complete genome	dsDNA	7857	Papillomaviridae
611	NC_001362.1	Friend murine leukemia virus	DNA	linear	Friend murine leukemia virus FB29 complete genome	ssRNA-RT	8323	Retroviridae
612	NC_001365.1	Spiroplasma phage 1-R8A2B	ss-DNA	circular	Spiroplasma phage 1-R8A2B, complete genome	ssDNA(+)	8273	Inoviridae
613	NC_001396.1	Xanthomonas virus Cf1c	ss-DNA	circular	Xanthomonas phage Cf1c, complete genome	ssDNA(+)	7308	Inoviridae']
614	NC_001401.2	Adeno-associated virus - 2	DNA	linear	Adeno-associated virus - 2, complete genome	ssDNA(+/-)	4679	Parvoviridae
615	NC_001402.1	Avian carcinoma virus	ss-RNA	linear	Avian carcinoma virus, complete genome	ssRNA-RT	2630	Retroviridae
616	NC_001403.1	Fujinami sarcoma virus	RNA	linear	Fujinami sarcoma virus, complete genome	ssRNA-RT	4788	Retroviridae
617	NC_001407.1	Rous sarcoma virus	ss-RNA	linear	Rous sarcoma virus, complete genome	ssRNA-RT	9392	Retroviridae
618	NC_001408.1	Avian leukosis virus - RSA	ss-RNA	linear	Avian leukosis virus - RSA, complete genome	ssRNA-RT	7286	Retroviridae
619	NC_001418.1	Pseudomonas phage Pf3	ss-DNA	circular	Pseudomonas phage Pf3, complete genome	ssDNA(+)	5833	Inoviridae']
620	NC_001442.1	Bos taurus polyomavirus 1	DNA	circular	Bovine polyomavirus, complete genome	dsDNA	4697	Polyomaviridae']
621	NC_001447.1	Acholeplasma virus L2	DNA	circular	Acholeplasma phage L2, complete genome	dsDNA	11965	Plasmaviridae
622	NC_001452.1	Visna-maedi virus	ss-RNA	linear	Visna/Maedi virus strain kv1772, complete genome	ssRNA-RT	9202	Retroviridae
623	NC_001454.1	Human mastadenovirus F	DNA	linear	Human adenovirus F, complete genome	dsDNA	34214	Adenoviridae
624	NC_001457.1	Human papillomavirus 4	DNA	linear	Human papillomavirus type 4, complete genome	dsDNA	7353	Papillomaviridae
625	NC_001458.1	Human papillomavirus type 63	DNA	linear	Human papillomavirus type 63, complete genome	dsDNA	7348	Papillomaviridae
626	NC_001463.1	Caprine arthritis encephalitis virus	ss-RNA	linear	Caprine arthritis-encephalitis virus, complete genome	ssRNA-RT	9189	Retroviridae
627	NC_001466.1	Chloris striate mosaic virus	ss-DNA	circular	Chloris striate mosaic virus, complete genome	ssDNA(+/-)	2750	Geminiviridae
628	NC_001478.1	Digitaria streak virus	ss-DNA	linear	Digitaria streak virus, complete genome	ssDNA(+/-)	2701	Geminiviridae
629	NC_001482.1	Feline immunodeficiency virus	ss-RNA	linear	Feline immunodeficiency virus complete genome	ssRNA-RT	9474	Retroviridae
630	NC_001484.1	Ground squirrel hepatitis virus	ms-DNA	linear	Ground squirrel hepatitis virus, complete genome	dsDNA-RT	3311	Hepadnaviridae
631	NC_001486.1	Heron hepatitis B virus	DNA	circular	Heron hepatitis B virus, complete genome	dsDNA-RT	3027	Hepadnaviridae
632	NC_001497.2	Cauliflower mosaic virus	DNA	circular	Cauliflower mosaic virus, complete genome	dsDNA-RT	8024	Caulimoviridae
633	NC_001499.1	Abelson murine leukemia virus	ss-RNA	linear	Abelson murine leukemia virus, complete genome	ssRNA-RT	5894	Retroviridae
634	NC_001500.1	Spleen focus-forming virus	ss-RNA	linear	Spleen focus-forming virus, complete genome	ssRNA-RT	6296	Retroviridae
635	NC_001501.1	Moloney murine leukemia virus	ss-RNA	linear	Moloney murine leukemia virus, complete genome	ssRNA-RT	8332	Retroviridae
636	NC_001502.1	Moloney murine sarcoma virus	ss-RNA	linear	Moloney murine sarcoma virus, complete genome	ssRNA-RT	5833	Retroviridae
637	NC_001503.1	Mouse mammary tumor virus	ss-DNA	linear	Mouse mammary tumor virus, complete genome	ssRNA-RT	8805	Retroviridae
638	NC_001505.2	Mus musculus polyomavirus 2	DNA	circular	Murine pneumotropic virus, complete genome	dsDNA	4754	Polyomaviridae
639	NC_001506.1	Murine osteosarcoma virus	ss-RNA	linear	Murine osteosarcoma virus, complete genome	ssRNA-RT	3811	Retroviridae
640	NC_001510.1	Minute virus of mice	ss-DNA	linear	Minute virus of mice, complete genome	ssDNA(+/-)	5149	Parvoviridae
641	NC_001511.1	Ovine lentivirus	DNA	linear	Ovine lentivirus, complete genome	ssRNA-RT	9256	Retroviridae
642	NC_001515.2	Murine polyomavirus strain BG	DNA	linear	Murine polyomavirus strain BG, complete genome	dsDNA	5307	Polyomaviridae
643	NC_001523.1	Deltapapillomavirus 2	DNA	circular	Deer papillomavirus, complete genome	dsDNA	8374	Papillomaviridae
644	NC_001524.1	Deltapapillomavirus 1	DNA	circular	European elk papillomavirus, complete genome	dsDNA	8095	Papillomaviridae
645	NC_001531.1	Human papillomavirus 5	DNA	circular	Human papillomoavirus type 5, complete genome	dsDNA	7746	Papillomaviridae
646	NC_001540.1	Bovine parvovirus	ss-DNA	linear	Bovine parvovirus, complete genome	ssDNA(+/-)	5517	Parvoviridae
647	NC_001541.1	Kappapapillomavirus 2	DNA	circular	Cottontail rabbit papillomavirus, complete genome	dsDNA	7868	Papillomaviridae
648	NC_001550.1	Mason-Pfizer monkey virus	ss-RNA	linear	Mason-Pfizer monkey virus, complete genome	ssRNA-RT	8557	Retroviridae
649	NC_001574.1	Cacao swollen shoot virus	DNA	circular	Cacao swollen shoot virus, complete genome	dsDNA-RT	7161	Caulimoviridae
650	NC_001583.1	Human papillomavirus type 26	DNA	linear	Human papillomavirus type 26, complete genome	dsDNA	7855	Papillomaviridae
651	NC_001586.1	Human papillomavirus type 32	DNA	linear	Human papillomavirus type 32, complete genome	dsDNA	7961	Papillomaviridae
652	NC_001587.1	Human papillomavirus type 34	DNA	linear	Human papillomavirus type 34, complete genome	dsDNA	7723	Papillomaviridae
653	NC_001591.1	Human papillomavirus type 49	DNA	circular	Human papillomavirus type 49, complete genome	dsDNA	7560	Papillomaviridae
654	NC_001593.1	Human papillomavirus type 53	DNA	circular	Human papillomavirus type 53, complete genome	dsDNA	7856	Papillomaviridae
655	NC_001596.1	Human papillomavirus 9	DNA	linear	Human papillomavirus type 9, complete genome	dsDNA	7434	Papillomaviridae
656	NC_001605.1	Iotapapillomavirus 1	DNA	circular	Mastomys natalensis papillomavirus, complete genome	dsDNA	7687	Papillomaviridae
657	NC_001618.1	UR2 sarcoma virus	ss-RNA	linear	UR2 sarcoma virus, complete genome	ssRNA-RT	3166	Retroviridae
658	NC_001619.1	Lambdapapillomavirus 2	DNA	circular	Lambdapapillomavirus 2, complete genome	dsDNA	8607	Papillomaviridae
659	NC_001629.1	Lactococcus virus bIL67	DNA	linear	Lactococcus phage bIL67, complete genome	dsDNA	22195	Siphoviridae
660	NC_001634.1	Peanut chlorotic streak virus	DNA	linear	Peanut chlorotic streak virus, complete genome	dsDNA-RT	8174	Caulimoviridae
661	NC_001641.1	Saccharomyces cerevisiae virus L-BC (La)	RNA	linear	Saccharomyces cerevisiae virus L-BC (La), complete genome	dsRNA	4615	Totiviridae
662	NC_001647.1	Panicum streak virus	ss-DNA	circular	Panicum streak virus - Karino, complete genome	ssDNA(+/-)	2705	Geminiviridae
663	NC_001648.1	Cassava vein mosaic virus	DNA	circular	Cassava vein mosaic virus, complete genome	dsDNA-RT	8159	Caulimoviridae
664	NC_001663.2	Mesocricetus auratus polyomavirus 1	DNA	circular	Hamster polyomavirus isolate Berlin-Buch, complete genome	dsDNA	5372	Polyomaviridae
665	NC_001676.1	Human papillomavirus type 54	DNA	linear	Human papillomavirus 54, complete genome	dsDNA	7759	Papillomaviridae
666	NC_001678.1	Alphapapillomavirus 12	DNA	circular	Rhesus monkey papillomavirus, complete genome	dsDNA	8028	Papillomaviridae
667	NC_001690.1	Human papillomavirus type 48	DNA	linear	Human papillomavirus type 48, complete genome	dsDNA	7100	Papillomaviridae
668	NC_001691.1	Human papillomavirus type 50	DNA	linear	Human papillomavirus type 50, complete genome	dsDNA	7184	Papillomaviridae
669	NC_001693.1	Human papillomavirus type 60	DNA	linear	Human papillomavirus type 60, complete genome	dsDNA	7313	Papillomaviridae
670	NC_001697.1	Haemophilus virus HP1	DNA	linear	Haemophilus phage HP1, complete genome	dsDNA	32355	Myoviridae
671	NC_001702.1	Murine type C retrovirus	DNA	linear	Murine type C retrovirus, complete genome	ssRNA-RT	8135	Retroviridae
672	NC_001706.1	Lactococcus virus c2	DNA	linear	Lactococcus phage c2, complete genome	dsDNA	22172	Siphoviridae
673	NC_001722.1	Human immunodeficiency virus 2	ss-RNA	linear	Human immunodeficiency virus 2, complete genome	ssRNA-RT	10359	Retroviridae
674	NC_001724.1	Snakehead retrovirus	RNA	linear	Snakehead retrovirus, complete genome	ssRNA-RT	10688	Retroviridae
675	NC_001729.1	Adeno-associated virus - 3	DNA	linear	Adeno-associated virus - 3, complete genome	ssDNA(+/-)	4726	Parvoviridae
676	NC_001730.1	Escherichia phage phiK	DNA	linear	Bacteriophage phiK complete genome	ssDNA(+)	6089	Microviridae
677	NC_001741.1	Chlamydia virus Chp1	ss-DNA	circular	Chlamydia phage Chp1, complete genome	ssDNA(+)	4877	Microviridae
678	NC_001789.1	Deltapapillomavirus 3	DNA	circular	Ovine papillomavirus - 1, complete genome	dsDNA	7761	Papillomaviridae
679	NC_001815.1	Simian T-lymphotropic virus 2	ss-RNA	linear	Simian T-lymphotropic virus 2, complete genome	ssRNA-RT	8855	Retroviridae
680	NC_001825.1	Streptococcus phage Cp1	DNA	linear	Streptococcus phage Cp-1, complete genome	dsDNA	19343	Podoviridae
681	NC_001829.1	Adeno-associated virus - 4	ss-DNA	circular	Adeno-associated virus - 4, complete genome	ssDNA(+/-)	4767	Parvoviridae
682	NC_001835.1	Lactococcus virus sk1	DNA	linear	Lactococcus phage sk1, complete genome	dsDNA	28451	Siphoviridae
683	NC_001866.1	Avian myelocytomatosis virus	RNA	linear	Avian myelocytomatosis virus, complete genome	ssRNA-RT	3392	Retroviridae
684	NC_001867.1	Walleye dermal sarcoma virus	ss-RNA	linear	Walleye dermal sarcoma virus, complete genome	ssRNA-RT	12708	Retroviridae
685	NC_001868.1	Sugarcane streak Egypt virus - [Giza]	DNA	circular	Sugarcane streak Egypt virus - [Giza], complete genome	ssDNA(+/-)	2706	Geminiviridae
686	NC_001899.1	Diatraea saccharalis densovirus	ss-DNA	linear	Diatraea saccharalis densovirus, complete genome	ssDNA(+/-)	5941	Parvoviridae
687	NC_001902.1	Methanobacterium phage psiM2	DNA	linear	Methanobacterium phage psiM2, complete genome	dsDNA	26111	Siphoviridae']
688	NC_001909.1	Lactococcus virus bIL170	DNA	linear	Lactococcus phage bIL170, complete genome	dsDNA	31754	Siphoviridae
689	NC_001930.1	Bean dwarf mosaic virus	ss-DNA	circular	Bean dwarf mosaic virus DNA B, complete genome	ssDNA(+/-)	2576	Geminiviridae
690	NC_001954.1	Enterobacteria phage If1	ss-DNA	circular	Enterobacteria phage If1, complete genome	ssDNA(+)	8454	Inoviridae']
691	NC_001956.1	Vibrio phage fs2	ss-DNA	linear	Vibrio phage fs2, complete genome	ssDNA(+)	8651	Inoviridae
692	NC_001963.1	Sphaeropsis sapinea RNA virus 1	RNA	linear	Sphaeropsis sapinea RNA virus 1, complete genome	dsRNA	5163	Totiviridae
693	NC_001964.1	Sphaeropsis sapinea RNA virus 2	RNA	linear	Sphaeropsis sapinea RNA virus 2, complete genome	dsRNA	5202	Totiviridae
694	NC_001998.1	Chlamydia phage CPG1	ss-DNA	circular	Guinea pig Chlamydia phage, complete genome	ssDNA(+)	4529	Microviridae
695	NC_002014.1	Enterobacteria phage Ike	ss-DNA	circular	Enterobacteria phage Ike, complete genome	ssDNA(+)	6883	Inoviridae
696	NC_002063.1	Leishmania RNA virus 1 - 1	ds-RNA	linear	Leishmania RNA virus 1 - 1, complete genome	dsRNA	5284	Totiviridae
697	NC_002064.1	Leishmania RNA virus 2 - 1	RNA	linear	Leishmania RNA virus 2 - 1, complete genome	dsRNA	5241	Totiviridae
698	NC_002072.2	Streptococcus virus DT1	DNA	linear	Streptococcus phage DT1, complete genome	dsDNA	34815	Siphoviridae
699	NC_002077.1	Adeno-associated virus - 1	DNA	linear	Adeno-associated virus - 1, complete genome	ssDNA(+/-)	4718	Parvoviridae
700	NC_002194.1	Chlamydia phage 2	ss-DNA	circular	Chlamydia phage Chp2, complete genome	ssDNA(+)	4563	Microviridae
701	NC_002195.1	Torque teno mini virus 9	ss-DNA	circular	Torque teno mini virus 9, complete genome	ssDNA(-)	2915	Anelloviridae
702	NC_002232.1	Kappapapillomavirus 1	DNA	linear	Rabbit oral papillomavirus, complete genome	dsDNA	7565	Papillomaviridae
703	NC_002362.1	Vibrio phage VfO3K6	ss-DNA	circular	Vibrio phage VfO3K6, complete genome	ssDNA(+)	8784	Inoviridae']
704	NC_002363.1	Vibrio phage VfO4K68	ss-DNA	circular	Vibrio phage VfO4K68, complete genome	ssDNA(+)	6891	Inoviridae
705	NC_002501.1	Frog adenovirus 1	DNA	linear	Frog adenovirus 1, complete genome	dsDNA	26163	Adenoviridae
706	NC_002510.1	Cotton leaf curl Gezira virus	ss-DNA	circular	Cotton leaf curl Gezira virus, complete genome	ssDNA(+/-)	2764	Geminiviridae
707	NC_002515.1	Mycoplasma virus P1	DNA	linear	Mycoplasma phage P1, complete genome	dsDNA	11660	Podoviridae
708	NC_002543.1	Horseradish curly top virus	DNA	linear	Horseradish curly top virus, complete genome	ssDNA(+/-)	3080	Geminiviridae
709	NC_002643.1	Bdellovibrio phage phiMH2K	ss-DNA	circular	Bdellovibrio phage phiMH2K, complete genome	ssDNA(+)	4594	Microviridae
710	NC_002649.1	Bacillus virus GA1	DNA	linear	Bacillus phage GA-1, complete genome	dsDNA	21129	Podoviridae
711	NC_002669.1	Lactococcus phage bIL310	DNA	linear	Lactococcus prophage bIL310, complete genome	dsDNA	14957	Siphoviridae']
712	NC_002670.1	Lactococcus phage bIL311	DNA	linear	Lactococcus prophage bIL311, complete genome	dsDNA	14510	Siphoviridae']
713	NC_002671.1	Lactococcus phage bIL312	DNA	linear	Lactococcus prophage bIL312, complete genome	dsDNA	15179	Siphoviridae']
714	NC_002685.2	Bovine atadenovirus D	DNA	linear	Bovine adenovirus D, complete genome	dsDNA	31301	Adenoviridae
715	NC_002701.1	Eimeria brunetti RNA virus 1	RNA	linear	Eimeria brunetti RNA virus 1, complete genome	dsRNA	5358	Totiviridae']
716	NC_002817.1	Tobacco leaf curl Zimbabwe virus	DNA	circular	Tobacco leaf curl Zimbabwe virus, complete genome	ssDNA(+/-)	2767	Geminiviridae
717	NC_002981.1	Ageratum yellow vein Sri Lanka virus	DNA	circular	Ageratum yellow vein Sri Lanka virus segment A, complete genome	ssDNA(+/-)	2748	Geminiviridae
718	NC_003031.1	Sugarcane bacilliform IM virus	DNA	circular	Sugarcane bacilliform IM virus, complete genome	dsDNA-RT	7687	Caulimoviridae
719	NC_003059.1	Porcine endogenous retrovirus E	DNA	linear	Porcine endogenous retrovirus E, complete genome	ssRNA-RT	8072	Retroviridae
720	NC_003138.2	Blueberry red ringspot virus	DNA	circular	Blueberry red ringspot virus, complete genome	dsDNA-RT	8303	Caulimoviridae
721	NC_003158.1	Natrinema virus SNJ1	DNA	circular	Natrinema virus SNJ1, complete genome	dsDNA	16341	Sphaerolipoviridae
722	NC_003287.2	Escherichia virus M13	ss-DNA	circular	Enterobacteria phage M13, complete genome	ssDNA(+)	6407	Inoviridae
723	NC_003313.1	Vibrio virus K139	DNA	linear	Vibrio phage K139, complete genome	dsDNA	33106	Myoviridae
724	NC_003315.1	Haemophilus virus HP2	DNA	linear	Haemophilus phage HP2, complete genome	dsDNA	31508	Myoviridae
725	NC_003327.2	Vibrio phage VSK	ss-DNA	circular	Vibrio phage VSK, complete genome	ssDNA(+)	6882	Inoviridae
726	NC_003348.1	Omikronpapillomavirus 1	DNA	linear	Phocoena spinipinnis papillomavirus complete genome	dsDNA	7879	Papillomaviridae
727	NC_003357.1	Soybean crinkle leaf virus	ss-DNA	circular	Soybean crinkle leaf virus, complete genome	ssDNA(+/-)	2737	Geminiviridae
728	NC_003378.1	Tobacco vein clearing virus	DNA	linear	Tobacco vein clearing virus, complete genome	dsDNA-RT	7767	Caulimoviridae
729	NC_003379.1	Miscanthus streak virus - [91]	DNA	circular	Miscanthus streak virus - [91] DNA, complete genome	ssDNA(+/-)	2672	Geminiviridae
730	NC_003381.1	Banana streak OL virus	DNA	circular	Banana streak OL virus, complete genome	dsDNA-RT	7389	Caulimoviridae
731	NC_003382.1	Citrus yellow mosaic virus	DNA	circular	Citrus yellow mosaic virus, complete genome	dsDNA-RT	7559	Caulimoviridae
732	NC_003434.1	Ageratum enation virus	DNA	circular	Ageratum enation virus, complete genome	ssDNA(+/-)	2746	Geminiviridae
733	NC_003438.1	Spiroplasma virus SpV4	ss-DNA	circular	Spiroplasma phage 4, complete genome	ssDNA(+)	4421	Microviridae
734	NC_003460.1	Propionibacterium phage B5	ss-DNA	circular	Propionibacterium phage B5, complete genome	ssDNA(+)	5804	Inoviridae']
735	NC_003498.1	Carnation etched ring virus	DNA	circular	Carnation etched ring virus, complete genome	dsDNA-RT	7932	Caulimoviridae
736	NC_003524.1	Clostridium phage phi3626	DNA	linear	Clostridium phage phi3626, complete genome	dsDNA	33507	Siphoviridae']
737	NC_003555.1	Giardia lamblia virus	ds-RNA	linear	Giardia lamblia virus, complete genome	dsRNA	6277	Totiviridae
738	NC_003556.1	Eupatorium yellow vein mosaic virus	ss-DNA	circular	Eupatorium yellow vein virus, complete genome	ssDNA(+/-)	2766	Geminiviridae
739	NC_003601.1	Leishmania RNA virus 1 - 4	RNA	linear	Leishmania RNA virus 1 - 4, complete genome	dsRNA	5283	Totiviridae
740	NC_003607.2	Helminthosporium victoriae virus 190S	RNA	linear	Helminthosporium victoriae virus 190S, complete genome	dsRNA	5179	Totiviridae
741	NC_003609.1	Honeysuckle yellow vein mosaic virus	ss-DNA	circular	Honeysuckle yellow vein mosaic virus, complete genome	ssDNA(+/-)	2757	Geminiviridae
742	NC_003696.1	Eyach virus	RNA	linear	Eyach virus segment 1, complete genome	dsRNA	4349	Reoviridae
743	NC_003722.1	Tobacco curly shoot virus	ss-DNA	circular	Tobacco curly shoot virus, complete genome	ssDNA(+/-)	2743	Geminiviridae
744	NC_003744.1	Sugarcane streak virus	ss-DNA	circular	Sugarcane streak virus - [Natal], complete genome	ssDNA(+/-)	2758	Geminiviridae
745	NC_003745.1	Saccharomyces cerevisiae virus L-A	ds-RNA	linear	Saccharomyces cerevisiae virus L-A (L1), complete genome	dsRNA	4579	Totiviridae
746	NC_003793.1	Spiroplasma phage 1-C74	ss-DNA	circular	Spiroplasma phage 1-C74, complete genome	ssDNA(+)	7768	Inoviridae
747	NC_003801.1	Rhizoctonia solani virus 717	RNA	linear	Rhizoctonia solani virus 717 RNA1, complete genome	dsRNA	2363	Partitiviridae
748	NC_003822.1	Tobacco yellow dwarf virus	ss-DNA	circular	Tobacco yellow dwarf virus, complete genome	ssDNA(+/-)	2580	Geminiviridae
749	NC_003823.1	Ustilago maydis virus H1	RNA	linear	Ustilago maydis virus H1, complete genome	dsRNA	6099	Totiviridae
750	NC_003824.1	Trichomonas vaginalis virus	ds-RNA	linear	Trichomonas vaginalis virus, complete genome	dsRNA	4647	Totiviridae']
751	NC_003825.1	Tomato pseudo-curly top virus	ss-DNA	circular	Tomato pseudo-curly top virus, complete genome	ssDNA(+/-)	2861	Geminiviridae
752	NC_003828.1	Tomato yellow leaf curl Sardinia virus	DNA	circular	Tomato yellow leaf curl Sardinia virus, complete genome	ssDNA(+/-)	2773	Geminiviridae
753	NC_003861.1	Sri Lankan cassava mosaic virus-[Colombo]	DNA	circular	Sri Lankan cassava mosaic virus-[Colombo] DNA-A, complete genome, isolate SLCMV-Col	ssDNA(+/-)	2755	Geminiviridae
754	NC_003873.1	Trichomonas vaginalis virus 2	ds-RNA	linear	Trichomonas vaginalis virus II, complete genome	dsRNA	4674	Totiviridae
755	NC_003874.1	Zygosaccharomyces bailii virus Z	RNA	linear	Zygosaccharomyces bailii virus Z, complete genome	dsRNA	3157	Amalgaviridae
756	NC_003876.1	Gremmeniella abietina RNA virus L1	ds-RNA	linear	Gremmeniella abietina RNA virus L1, complete genome	dsRNA	5133	Totiviridae
757	NC_003891.1	Tomato leaf curl Bangalore virus	ss-DNA	circular	Tomato leaf curl Bangalore virus, complete genome	ssDNA(+/-)	2749	Geminiviridae
758	NC_003896.1	Tomato leaf curl virus	ss-DNA	circular	Tomato leaf curl virus, complete genome	ssDNA(+/-)	2766	Geminiviridae
759	NC_003897.1	Tomato leaf curl Karnataka virus	ss-DNA	circular	Tomato leaf curl Karnataka virus, complete genome	ssDNA(+/-)	2759	Geminiviridae
760	NC_003898.1	Tomato leaf curl Taiwan virus	ss-DNA	circular	Tomato leaf curl Taiwan virus, complete genome	ssDNA(+/-)	2739	Geminiviridae
761	NC_003973.1	Thetapapillomavirus 1	DNA	circular	Psittacus erithacus timneh papillomavirus, complete genome	dsDNA	7304	Papillomaviridae
762	NC_004034.1	Trichomonas vaginalis virus 3	RNA	linear	Trichomonas vaginalis virus 3, complete genome	dsRNA	4844	Totiviridae
763	NC_004036.1	Mirabilis mosaic virus	DNA	circular	Mirabilis mosaic virus, complete genome	dsDNA-RT	7857	Caulimoviridae
764	NC_004037.2	Ovine adenovirus 7	DNA	linear	Ovine adenovirus 7, complete genome	dsDNA	29576	Adenoviridae
765	NC_004044.1	Tomato yellow leaf curl China virus	ss-DNA	circular	Tomato yellow leaf curl China virus, complete genome	ssDNA(+/-)	2734	Geminiviridae
766	NC_004068.1	Etapapillomavirus 1	DNA	circular	Fringilla coelebs papillomavirus, complete genome	dsDNA	7729	Papillomaviridae
767	NC_004071.1	Hollyhock leaf crumple virus	ss-DNA	circular	Hollyhock leaf crumple virus, complete genome	ssDNA(+/-)	2755	Geminiviridae
768	NC_004087.1	Sulfolobus islandicus rod-shaped virus 1	DNA	linear	Sulfolobus islandicus rod-shaped virus 1, complete genome	dsDNA	32308	Rudiviridae
769	NC_004090.1	Ageratum yellow vein China virus - [Hn2]	DNA	circular	Ageratum yellow vein China virus-[Hn2] complete genome, isolate Hn2	ssDNA(+/-)	2768	Geminiviridae
770	NC_004091.1	Stachytarpheta leaf curl virus	ss-DNA	circular	Stachytarpheta leaf curl virus, complete genome	ssDNA(+/-)	2749	Geminiviridae
771	NC_004104.1	Human papillomavirus type 90	DNA	circular	Human papillomavirus type 90, complete genome	dsDNA	8033	Papillomaviridae
772	NC_004107.1	Woodchuck hepatitis virus	ms-DNA	circular	Woodchuck hepatitis virus, complete genome	dsDNA-RT	3323	Hepadnaviridae
773	NC_004147.1	Papaya leaf curl virus	ss-DNA	circular	Papaya leaf curl virus, complete genome	ssDNA(+/-)	2746	Geminiviridae
774	NC_004153.1	Tomato leaf curl Vietnam virus	DNA	linear	Tomato leaf curl Vietnam virus DNA A, complete genome	ssDNA(+/-)	2745	Geminiviridae
775	NC_004165.1	Bacillus virus B103	DNA	linear	Bacillus phage B103, complete genome	dsDNA	18630	Podoviridae
776	NC_004172.1	Pseudomonas phage phi13	ds-RNA	linear	Pseudomonas phage phi13 segment L, complete genome	dsRNA	6458	Cystoviridae
777	NC_004192.1	Pepper leaf curl Bangladesh virus	ss-DNA	circular	Pepper leaf curl Bangladesh virus segment A component, complete genome	ssDNA(+/-)	2753	Geminiviridae
778	NC_004195.1	Epsilonpapillomavirus 1	DNA	circular	Bovine papillomavirus type 5, complete genome	dsDNA	7841	Papillomaviridae
779	NC_004197.1	Xipapillomavirus 1	DNA	circular	Bovine papillomavirus 3, complete genome	dsDNA	7276	Papillomaviridae
780	NC_004284.1	Junonia coenia densovirus	DNA	linear	Junonia coenia densovirus, complete genome	ssDNA(+/-)	5908	Parvoviridae
781	NC_004286.1	Galleria mellonella densovirus	ss-DNA	linear	Galleria mellonella densovirus, complete genome	ssDNA(+/-)	6039	Parvoviridae
782	NC_004287.1	Bombyx mori densovirus 5	ss-DNA	linear	Bombyx mori densovirus 5, complete genome	ssDNA(+/-)	5078	Parvoviridae
783	NC_004288.1	Casphalia extranea densovirus	ss-DNA	linear	Casphalia extranea densovirus, complete genome	ssDNA(+/-)	5002	Parvoviridae
784	NC_004289.1	Planococcus citri densovirus	DNA	linear	Planococcus citri densovirus, complete genome	ssDNA(+/-)	5380	Parvoviridae
785	NC_004290.1	Acheta domestica densovirus	ss-DNA	linear	Acheta domesticus densovirus, complete genome	ssDNA(+/-)	5234	Parvoviridae
786	NC_004295.1	Human erythrovirus V9	DNA	linear	Human erythrovirus V9, complete genome	ssDNA(+/-)	5028	Parvoviridae
787	NC_004300.1	Croton yellow vein mosaic virus	DNA	circular	Croton yellow vein mosaic virus, complete genome	ssDNA(+/-)	2757	Geminiviridae
788	NC_004306.1	Vibrio virus fs1	ss-DNA	circular	Vibrio phage fs1, complete genome	ssDNA(+)	6340	Inoviridae
789	NC_004324.3	Cestrum yellow leaf curling virus	DNA	linear	Cestrum yellow leaf curling virus, complete genome	dsDNA-RT	8253	Caulimoviridae
790	NC_004356.1	Tobacco leaf curl Yunnan virus	ss-DNA	circular	Tobacco leaf curl Yunnan virus - [Y136], complete genome	ssDNA(+/-)	2750	Geminiviridae
791	NC_004455.1	Simian immunodeficiency virus SIV-mnd 2	DNA	linear	Simian immunodeficiency virus 2 isolate SIVmnd-2, complete genome	ssRNA-RT	9518	Retroviridae
792	NC_004462.2	Thermus virus IN93	DNA	circular	Thermus thermophilus phage IN93, complete genome	dsDNA	19604	Sphaerolipoviridae
793	NC_004500.1	Human papillomavirus type 92	DNA	linear	Human papillomavirus type 92, complete genome	dsDNA	7461	Papillomaviridae
794	NC_004540.1	Kalanchoe top-spotting virus	DNA	linear	Kalanchoe top-spotting virus, complete genome	dsDNA-RT	7591	Caulimoviridae
795	NC_004569.1	Tomato yellow leaf curl Malaga virus	DNA	circular	Tomato yellow leaf curl Malaga virus, complete genome	ssDNA(+/-)	2782	Geminiviridae
796	NC_004582.1	Cotton leaf curl Alabad virus	ss-DNA	circular	Cotton leaf curl Alabad virus, complete genome	ssDNA(+/-)	2744	Geminiviridae
797	NC_004613.1	Tomato leaf curl Laos virus	ss-DNA	circular	Tomato leaf curl Laos virus, complete genome	ssDNA(+/-)	2748	Geminiviridae
798	NC_004614.1	Tomato leaf curl Bangladesh virus	ss-DNA	circular	Tomato leaf curl Bangladesh virus, complete genome	ssDNA(+/-)	2761	Geminiviridae
799	NC_004618.1	Chayote yellow mosaic virus	DNA	circular	Chayote yellow mosaic virus, complete genome	ssDNA(+/-)	2787	Geminiviridae
800	NC_004627.1	Ageratum yellow vein Taiwan virus	ss-DNA	circular	Ageratum yellow vein Taiwan virus, complete genome	ssDNA(+/-)	2734	Geminiviridae
801	NC_004628.1	Chilli leaf curl virus	ss-DNA	circular	Chilli leaf curl virus, complete genome	ssDNA(+/-)	2754	Geminiviridae
802	NC_004634.1	Malvastrum yellow vein virus	ss-DNA	circular	Malvastrum yellow vein virus, complete genome	ssDNA(+/-)	2731	Geminiviridae
803	NC_004635.2	Sida golden yellow vein virus-[Jamaica:Liguanea2:2008]	DNA	circular	Sida golden yellow vein virus-[Jamaica:Liguanea2:2008] DNA-A, complete genome	ssDNA(+/-)	2608	Geminiviridae
804	NC_004637.1	Sida mottle virus	ss-DNA	circular	Sida mottle virus, complete genome	ssDNA(+/-)	2668	Geminiviridae
805	NC_004639.1	Sida yellow mosaic virus	ss-DNA	circular	Sida yellow mosaic virus, complete genome	ssDNA(+/-)	2661	Geminiviridae
806	NC_004640.1	Sweet potato leaf curl Georgia virus	ss-DNA	circular	Sweet potato leaf curl Georgia virus, complete genome	ssDNA(+/-)	2773	Geminiviridae
807	NC_004641.1	Tobacco leaf curl Kochi virus	ss-DNA	circular	Tobacco leaf curl Kochi virus, complete genome	ssDNA(+/-)	2760	Geminiviridae
808	NC_004642.1	Tomato severe leaf curl virus	ss-DNA	circular	Tomato severe leaf curl virus, complete genome	ssDNA(+/-)	2593	Geminiviridae
809	NC_004647.1	Tomato leaf curl Sri Lanka virus	ss-DNA	circular	Tomato leaf curl Sri Lanka virus, complete genome	ssDNA(+/-)	2756	Geminiviridae
810	NC_004648.1	Tomato leaf curl Malaysia virus	ss-DNA	circular	Tomato leaf curl Malaysia virus, complete genome	ssDNA(+/-)	2754	Geminiviridae
811	NC_004651.1	Squash leaf curl Yunnan virus	DNA	circular	Squash leaf curl Yunnan virus, complete genome	ssDNA(+/-)	2714	Geminiviridae
812	NC_004654.1	Tobacco leaf curl Japan virus	ss-DNA	circular	Tobacco leaf curl Japan virus, complete genome	ssDNA(+/-)	2761	Geminiviridae
813	NC_004655.1	East African cassava mosaic Zanzibar virus	DNA	circular	East African cassava mosaic Zanzibar virus DNA-A, complete genome	ssDNA(+/-)	2785	Geminiviridae
814	NC_004673.1	Okra yellow vein mosaic virus	ss-DNA	circular	Okra yellow vein mosaic virus, complete genome	ssDNA(+/-)	2739	Geminiviridae
815	NC_004675.1	Tomato curly stunt virus	ss-DNA	circular	Tomato curly stunt virus, complete genome	ssDNA(+/-)	2766	Geminiviridae
816	NC_004678.1	Staphylococcus virus 44AHJD	DNA	linear	Staphylococcus phage 44AHJD, complete genome	dsDNA	16784	Podoviridae
817	NC_004679.1	Staphylococcus phage P68	DNA	linear	Staphylococcus phage phiP68, complete genome	dsDNA	18227	Podoviridae
818	NC_004736.1	Vibrio phage VGJphi	ss-DNA	circular	Vibrio phage VGJphi, complete genome	ssDNA(+)	7542	Inoviridae
819	NC_004745.1	Yersinia virus L413C	DNA	linear	Yersinia phage L-413C, complete genome	dsDNA	30728	Myoviridae
820	NC_004755.1	Sugarcane streak Reunion virus	DNA	circular	Sugarcane streak virus reunion, complete genome	ssDNA(+/-)	2735	Geminiviridae
821	NC_004763.2	African green monkey polyomavirus	DNA	circular	African green monkey polyomavirus, complete genome	dsDNA	5270	Polyomaviridae
822	NC_004764.2	Budgerigar fledgling disease virus - 1	DNA	linear	Budgerigar fledgling disease virus - 1, complete genome	dsDNA	4981	Polyomaviridae
823	NC_004765.1	Felis domesticus papillomavirus type 1	DNA	circular	Felis domesticus papillomavirus type 1, complete genome	dsDNA	8300	Papillomaviridae
824	NC_004814.1	Streptococcus virus C1	DNA	linear	Streptococcus phage C1, complete genome	dsDNA	16687	Podoviridae
825	NC_004828.1	Avian adeno-associated virus ATCC VR-865	ss-DNA	linear	Avian adeno-associated virus ATCC VR-865, complete genome	ssDNA(+/-)	4694	Parvoviridae
826	NC_004996.1	Streptococcus phage SM1	DNA	linear	Streptococcus phage SM1, complete genome	dsDNA	34692	Siphoviridae']
827	NC_005031.1	Tomato leaf curl Java virus	ss-DNA	circular	Tomato leaf curl Java virus, complete genome	ssDNA(+/-)	2752	Geminiviridae
828	NC_005032.1	Tomato leaf curl Philippines virus	ss-DNA	circular	Tomato leaf curl Philippines virus, complete genome	ssDNA(+/-)	2755	Geminiviridae
829	NC_005040.1	Myzus persicae densovirus	ss-DNA	linear	Myzus persicae densovirus, complete genome	ssDNA(+/-)	5499	Parvoviridae
830	NC_005041.2	Blattella germanica densovirus 1	DNA	linear	Blattella germanica densovirus 1, complete genome	ssDNA(+/-)	5335	Parvoviridae
831	NC_005077.1	Guanarito mammarenavirus	RNA	linear	Guanarito virus segment S, complete genome	ssRNA(+/-)	3343	Arenaviridae
832	NC_005078.1	Machupo mammarenavirus	RNA	linear	Machupo virus segment S, complete genome	ssRNA(+/-)	3439	Arenaviridae
833	NC_005080.1	Argentinian mammarenavirus	ss-RNA	linear	Junin virus segment L, complete genome	ssRNA(+/-)	7114	Arenaviridae
834	NC_005131.2	Ralstonia phage p12J	DNA	linear	Ralstonia phage p12J, complete genome	ssDNA(+)	7118	Inoviridae
835	NC_005134.2	Human papillomavirus type 96	DNA	circular	Human papillomavirus type 96, complete genome	dsDNA	7438	Papillomaviridae
836	NC_005220.1	Uukuniemi virus	ss-RNA	linear	Uukuniemi virus chromosome segment M, complete genome	ssRNA(+/-)	3229	Phenuiviridae
837	NC_005258.1	Bacillus phage Bam35c	DNA	linear	Bacillus phage Bam35c, complete genome	dsDNA	14935	Tectiviridae
838	NC_005265.1	Sulfolobus spindle-shaped virus 2	DNA	circular	Sulfolobus virus 2, complete genome	dsDNA	14796	Fuselloviridae
839	NC_005321.1	Papaya leaf curl China virus	ss-DNA	circular	Papaya leaf curl China virus - [G8], complete genome	ssDNA(+/-)	2751	Geminiviridae
840	NC_005340.1	Salmonella virus PsP3	DNA	linear	Enterobacteria phage PsP3, complete genome	dsDNA	30636	Myoviridae
841	NC_005341.1	Mythimna loreyi densovirus	DNA	linear	Mythimna loreyi densovirus, complete genome	ssDNA(+/-)	6034	Parvoviridae
842	NC_005347.1	Pepper yellow vein Mali virus	ss-DNA	circular	Pepper yellow vein Mali virus, complete genome	ssDNA(+/-)	2786	Geminiviridae
843	NC_005348.1	Tomato leaf curl Mali virus	DNA	circular	Tomato leaf curl Mali virus, complete genome	ssDNA(+/-)	2773	Geminiviridae
844	NC_005360.1	Sulfolobus virus Ragged Hills	DNA	circular	Sulfolobus virus Ragged Hills, complete genome	dsDNA	16473	Fuselloviridae
845	NC_005361.1	Sulfolobus virus Kamchatka 1	DNA	circular	Sulfolobus virus Kamchatka 1, complete genome	dsDNA	17385	Fuselloviridae
846	NC_005635.1	Horsegram yellow mosaic virus	ss-DNA	circular	Horsegram yellow mosaic virus, complete genome	ssDNA(+/-)	2728	Geminiviridae
847	NC_005807.1	Honeysuckle yellow vein virus	ss-DNA	circular	Honeysuckle yellow vein virus-[UK1], complete genome	ssDNA(+/-)	2784	Geminiviridae
848	NC_005822.1	Lactococcus phage phiLC3	DNA	linear	Lactococcus phage phiLC3, complete genome	dsDNA	32172	Siphoviridae']
849	NC_005830.1	Acidianus filamentous virus 1	DNA	linear	Acidianus filamentous virus 1, complete genome	dsDNA	20869	Lipothrixviridae
850	NC_005842.1	Tomato leaf curl Iran virus	DNA	circular	Tomato leaf curl Iran virus, complete genome	ssDNA(+/-)	2763	Geminiviridae
851	NC_005843.1	Tomato chino La Paz virus	ss-DNA	circular	Tomato chino La Paz virus segment A, complete genome	ssDNA(+/-)	2606	Geminiviridae
852	NC_005845.1	Squash leaf curl Philippines virus	ss-DNA	circular	Squash leaf curl Philippines virus segment A, complete genome	ssDNA(+/-)	2739	Geminiviridae
853	NC_005850.1	Tomato mosaic leaf curl virus	ss-DNA	circular	Tomato mosaic leaf curl virus DNA A, complete genome	ssDNA(+/-)	2560	Geminiviridae
854	NC_005855.1	Tomato leaf curl Sudan virus	ss-DNA	circular	Tomato leaf curl Sudan virus - [Gezira], complete genome	ssDNA(+/-)	2779	Geminiviridae
855	NC_005872.1	Pyrobaculum spherical virus	DNA	linear	Pyrobaculum spherical virus, complete genome	dsDNA	28337	Globuloviridae
856	NC_005883.1	Chalara elegans RNA Virus 1	RNA	linear	Chalara elegans RNA Virus 1, complete genome	dsRNA	5310	Totiviridae
857	NC_005888.1	Ross's goose hepatitis B virus	DNA	circular	Ross's goose hepatitis B virus, complete genome	dsDNA-RT	3018	Hepadnaviridae
858	NC_005889.1	Bovine adeno-associated virus	DNA	circular	Bovine adeno-associated virus, complete genome	ssDNA(+/-)	4693	Parvoviridae
859	NC_005890.1	Sheldgoose hepatitis B virus	DNA	circular	Sheldgoose hepatitis B virus, complete genome	dsDNA-RT	3051	Hepadnaviridae
860	NC_005892.1	Sulfolobus turreted icosahedral virus 1	DNA	circular	Sulfolobus turreted icosahedral virus, complete genome	dsDNA	17663	Turriviridae
861	NC_005897.1	Pirital mammarenavirus	RNA	linear	Pirital virus segment L, complete genome	ssRNA(+/-)	7089	Arenaviridae
862	NC_005947.1	Avian endogenous retrovirus EAV-HP	DNA	linear	Avian endogenous retrovirus EAV-HP, complete genome	ssRNA-RT	4302	Retroviridae']
863	NC_005948.1	Vibrio virus Vf33	ss-DNA	circular	Vibrio phage Vf33, complete genome	ssDNA(+)	7965	Inoviridae']
864	NC_005950.1	Snow goose hepatitis B virus	DNA	circular	Snow goose hepatitis B virus, complete genome	dsDNA-RT	3024	Hepadnaviridae
865	NC_005965.1	Gremmeniella abietina RNA virus L2	ds-RNA	linear	Gremmeniella abietina RNA virus L2, complete genome	dsRNA	5129	Totiviridae
866	NC_005982.1	Blotched snakehead virus	ds-RNA	linear	Blotched snakehead virus, complete genome	dsRNA	3429	Birnaviridae
867	NC_005996.1	African horse sickness virus	ss-RNA	linear	African horsesickness virus segment 2, complete genome	dsRNA	3203	Reoviridae
868	NC_005998.1	St Croix River virus	RNA	linear	St Croix River virus chromosome segment 2, complete genome	dsRNA	2747	Reoviridae
869	NC_006144.1	Simian adenovirus 3	DNA	linear	Simian adenovirus 3, complete genome	dsDNA	34246	Adenoviridae
870	NC_006148.1	Snake adeno-associated virus	DNA	linear	Snake parvovirus 1, complete genome	ssDNA(+/-)	4432	Parvoviridae
871	NC_006152.1	Adeno-associated virus - 5	ss-DNA	linear	Adeno-associated virus 5, complete genome	ssDNA(+/-)	4642	Parvoviridae
872	NC_006259.1	Bovine parvovirus - 2	ss-DNA	linear	Bovine parvovirus 2, complete genome	ssDNA(+/-)	5610	Parvoviridae
873	NC_006260.1	Adeno-associated virus - 7	DNA	linear	Adeno-associated virus - 7, complete genome	ssDNA(+/-)	4721	Parvoviridae
874	NC_006261.1	Adeno-associated virus - 8	DNA	linear	Adeno-associated virus - 8, complete genome	ssDNA(+/-)	4393	Parvoviridae
875	NC_006263.1	Avian adeno-associated virus strain DA-1	DNA	linear	Avian adeno-associated virus strain DA-1, complete genome	ssDNA(+/-)	4682	Parvoviridae
876	NC_006294.1	Vibrio phage KSF1	ss-DNA	circular	Vibrio phage KSF-1phi, complete genome	ssDNA(+)	7107	Inoviridae']
877	NC_006313.1	Brazilian mammarenavirus	ss-RNA	linear	Sabia virus segment L, complete genome	ssRNA(+/-)	7133	Arenaviridae
878	NC_006358.1	Corchorus yellow vein virus - [Hoa Binh]	DNA	circular	Corchorus yellow vein virus - [Hoa Binh] DNA A, complete genome	ssDNA(+/-)	2724	Geminiviridae
879	NC_006367.1	Magnaporthe oryzae virus 1	RNA	linear	Magnaporthe oryzae virus 1, complete genome	dsRNA	5359	Totiviridae
880	NC_006384.1	Ageratum leaf curl virus - [G52]	DNA	circular	Ageratum leaf curl virus - [G52], complete genome	ssDNA(+/-)	2735	Geminiviridae
881	NC_006555.1	Dendrolimus punctatus densovirus	DNA	linear	Dendrolimus punctatus densovirus, complete genome	ssDNA(+/-)	5039	Parvoviridae
882	NC_006556.1	Thermoproteus tenax spherical virus 1	DNA	linear	Thermoproteus tenax spherical virus 1, complete genome	dsDNA	20933	Globuloviridae
883	NC_006563.1	Trichechus manatus papillomavirus 1	DNA	circular	Trichechus manatus latirostris papillomavirus 1, complete genome	dsDNA	7722	Papillomaviridae
884	NC_006572.1	Mopeia Lassa virus reassortant 29	RNA	linear	Mopeia Lassa reassortant 29 segment L, complete genome	ssRNA(+/-)	7271	Arenaviridae
885	NC_006574.1	Mopeia virus AN20410	RNA	linear	Mopeia virus AN20410 segment L, complete genome	ssRNA(+/-)	7271	Arenaviridae
886	NC_006631.1	Malvastrum yellow vein Yunnan virus	DNA	circular	Malvastrum yellow vein Yunnan virus, complete genome	ssDNA(+/-)	2747	Geminiviridae
887	NC_006633.1	Cotesia congregata bracovirus	DNA	circular	Cotesia congregata virus complete genome, segment Circle1	dsDNA	27346	Polydnaviridae
888	NC_006874.1	Tomato leaf curl Madagascar virus-Menabe [Madagascar:Morondova:2001]	DNA	linear	Tomato leaf curl Madagascar virus-Menabe [Madagascar:Morondova:2001], complete genome	ssDNA(+/-)	2777	Geminiviridae
889	NC_006876.1	Tomato leaf curl Mayotte virus	DNA	circular	Tomato leaf curl Mayotte virus, complete genome	ssDNA(+/-)	2768	Geminiviridae
890	NC_006879.1	Simian adenovirus 1	DNA	linear	Simian adenovirus 1, complete genome	dsDNA	34450	Adenoviridae
891	NC_006945.1	Bacillus phage GIL16c	DNA	linear	Bacillus phage GIL16c, complete genome	dsDNA	14844	Tectiviridae
892	NC_006951.1	Erethizon dorsatum papillomavirus 1	DNA	circular	Erethizon dorsatum papillomavirus type 1, complete genome	dsDNA	7428	Papillomaviridae
893	NC_006955.1	Banana streak MY virus	DNA	circular	Banana streak Mysore virus, complete genome	dsDNA-RT	7650	Caulimoviridae
894	NC_006960.1	Pleurotus ostreatus virus 1	RNA	linear	Pleurotus ostreatus virus 1 RNA-2, complete genome	dsRNA	2223	Partitiviridae
895	NC_006995.1	Senecio yellow mosaic virus	ss-DNA	circular	Senecio yellow mosaic virus, complete genome	ssDNA(+/-)	2746	Geminiviridae
896	NC_007003.1	Banana streak VN virus	DNA	circular	Banana streak virus strain Acuminata Vietnam, complete genome	dsDNA-RT	7801	Caulimoviridae
897	NC_007013.1	Small anellovirus 1	ss-DNA	circular	Small anellovirus 1, complete genome	ssDNA(-)	2249	Anelloviridae
898	NC_007014.1	Small anellovirus 2	ss-DNA	circular	Small anellovirus 2, complete genome	ssDNA(-)	2635	Anelloviridae
899	NC_007015.1	Ovine enzootic nasal tumor virus	ss-RNA	linear	Ovine enzootic nasal tumour virus, complete genome	ssRNA-RT	7434	Retroviridae
900	NC_007018.1	Human parvovirus 4 G1	DNA	linear	Human parvovirus 4 G1, complete genome	ssDNA(+/-)	5268	Parvoviridae
901	NC_007019.1	Streptococcus virus 2972	DNA	linear	Streptococcus phage 2972, complete genome	dsDNA	34704	Siphoviridae
902	NC_007028.1	Microplitis demolitor bracovirus	DNA	circular	Microplitis demolitor bracovirus segment A, complete genome	dsDNA	3611	Polydnaviridae
903	NC_007046.1	Staphylococcus phage 66	DNA	linear	Staphylococcus phage 66, complete genome	dsDNA	18199	Podoviridae
904	NC_007150.1	Procyon lotor papillomavirus 1	DNA	circular	Procyon lotor papillomavirus 1, complete genome	dsDNA	8170	Papillomaviridae
905	NC_007154.1	Fiji disease virus	RNA	linear	Fiji disease virus segment 2, complete genome	dsRNA	3820	Reoviridae
906	NC_007189.1	Stenotrophomonas phage SMA9	DNA	circular	Stenotrophomonas phage phiSMA9, complete genome	ssDNA(+)	6907	Inoviridae']
907	NC_007193.2	Chaetoceros protobacilladnavirus 1	DNA	circular	Chaetoceros protobacilladnavirus 1 DNA, complete genome	ssDNA	6000	Bacilladnaviridae
908	NC_007210.2	Ludwigia yellow vein virus	DNA	circular	Ludwigia yellow vein virus DNA-A, complete genome	ssDNA(+/-)	2758	Geminiviridae
909	NC_007211.1	Alternanthera yellow vein virus	DNA	circular	Alternanthera yellow vein virus DNA-A, complete genome	ssDNA(+/-)	2745	Geminiviridae
910	NC_007217.1	Haloarcula hispanica virus SH1	DNA	linear	Haloarcula phage SH1, complete genome	dsDNA	30889	Sphaerolipoviridae
911	NC_007290.1	Cotton leaf curl Bangalore virus	ss-DNA	circular	Cotton leaf curl Bangalore virus segment A, complete genome	ssDNA(+/-)	2751	Geminiviridae
912	NC_007339.1	Squash leaf curl China virus - [B]	DNA	circular	Squash leaf curl China virus - [B] DNA-A, complete genome	ssDNA(+/-)	2736	Geminiviridae
913	NC_007455.1	Primate bocaparvovirus 1	DNA	linear	Primate bocaparvovirus 1 isolate st2, complete genome	ssDNA(+/-)	5299	Parvoviridae
914	NC_007523.1	Coniothyrium minitans RNA virus	RNA	linear	Coniothyrium minitans RNA virus, complete genome	dsRNA	4975	Totiviridae
915	NC_007537.1	Rosellinia necatrix partitivirus 1-W8	RNA	linear	Rosellinia necatrix partitivirus 1-W8 segment 1, complete genome	dsRNA	2299	Partitiviridae
916	NC_007539.1	Penicillium chrysogenum virus	RNA	linear	Penicillium chrysogenum virus segment 1, complete genome	dsRNA	3562	Chrysoviridae
917	NC_007548.1	Adult diarrheal rotavirus strain J19	RNA	linear	Adult diarrheal rotavirus strain J19, complete genome	dsRNA	3538	Reoviridae
918	NC_007559.1	Operophtera brumata reovirus	ds-RNA	linear	Operophtera brumata reovirus segment 1, complete genome	dsRNA	4170	Reoviridae
919	NC_007611.1	Simian virus 12	DNA	circular	Simian virus 12, complete genome	dsDNA	5230	Polyomaviridae
920	NC_007612.1	Bos taurus papillomavirus 7	DNA	circular	Bovine papillomavirus 7, complete genome	dsDNA	7412	Papillomaviridae
921	NC_007638.1	Sida leaf curl virus	DNA	circular	Sida leaf curl virus, complete genome	ssDNA(+/-)	2757	Geminiviridae
922	NC_007654.1	Atlantic salmon swim bladder sarcoma virus	RNA	linear	Atlantic salmon swim bladder sarcoma virus, complete genome	ssRNA-RT	10305	Retroviridae']
923	NC_007723.1	Tomato leaf curl Joydebpur virus	DNA	circular	Tomato leaf curl Joydebpur virus DNA-A, complete genome	ssDNA(+/-)	2761	Geminiviridae
924	NC_007724.1	Malvastrum leaf curl virus	ss-DNA	circular	Malvastrum leaf curl virus - [G87], complete genome	ssDNA(+/-)	2745	Geminiviridae
925	NC_007726.1	Tomato yellow spot virus	ss-DNA	circular	Tomato yellow spot virus DNA-A, complete genome	ssDNA(+/-)	2674	Geminiviridae
926	NC_007730.2	Vernonia yellow vein virus	DNA	circular	Vernonia yellow vein virus DNA-A, complete genome	ssDNA(+/-)	2745	Geminiviridae
927	NC_007736.1	Liao ning virus	RNA	linear	Liao ning virus segment 1, complete genome	dsRNA	3740	Reoviridae
928	NC_007748.1	Peruvian horse sickness virus	ds-RNA	linear	Peruvian horse sickness virus segment 1, complete genome	dsRNA	3987	Reoviridae
929	NC_007815.2	PreXMRV-1	DNA	linear	PreXMRV-1 provirus, complete genome	ssRNA-RT	8197	Retroviridae
930	NC_007817.1	Escherichia phage ID2 Moscow/ID/2001	ss-DNA	circular	Enterobacteria phage ID2 Moscow/ID/2001, complete genome	ssDNA(+)	5486	Microviridae
931	NC_007821.1	Enterobacteria phage WA13 sensu lato	ss-DNA	circular	Enterobacteria phage WA13, complete genome	ssDNA(+)	6068	Microviridae
932	NC_007856.1	Enterobacteria phage ID18 sensu lato	ss-DNA	circular	Enterobacteria phage ID18, complete genome	ssDNA(+)	5486	Microviridae
933	NC_007915.3	Penaeid shrimp infectious myonecrosis virus	RNA	linear	Penaeid shrimp infectious myonecrosis virus, complete genome	dsRNA	8226	Totiviridae']
934	NC_007918.1	His2 virus	DNA	linear	His2 virus, complete genome	dsDNA; ssDNA	16067	Pleolipoviridae
935	NC_007922.1	Crow polyomavirus	DNA	circular	Crow polyomavirus, complete genome	dsDNA	5079	Polyomaviridae
936	NC_007923.1	Finch polyomavirus	DNA	circular	Finch polyomavirus, complete genome	dsDNA	5278	Polyomaviridae
937	NC_007985.1	Campoletis sonorensis ichnovirus	DNA	circular	Campoletis sonorensis ichnovirus segment Q, complete genome	dsDNA	12098	Polydnaviridae
938	NC_008017.1	Sugarcane bacilliform MO virus	DNA	linear	Sugarcane bacilliform Mor virus, complete genome	dsDNA-RT	7568	Caulimoviridae
939	NC_008018.1	Banana streak virus Acuminata Yunnan	DNA	circular	Banana streak virus Acuminata Yunnan, complete genome	dsDNA-RT	7722	Caulimoviridae
940	NC_008032.1	Capra hircus papillomavirus 1	DNA	circular	Capra hircus papillomavirus type 1, complete genome	dsDNA	7542	Papillomaviridae
941	NC_008033.1	Starling circovirus	ss-DNA	circular	Starling circovirus, complete genome	ssDNA(+/-)	2063	Circoviridae
942	NC_008034.1	Dracaena mottle virus	DNA	circular	Dracaena mottle virus, complete genome	dsDNA-RT	7531	Caulimoviridae
943	NC_008094.1	Y73 sarcoma virus	ss-RNA	linear	Y73 sarcoma virus, complete genome	ssRNA-RT	5188	Retroviridae
944	NC_008184.1	Tursiops truncatus papillomavirus 2	DNA	linear	Tursiops truncatus papillomavirus 2, complete genome	dsDNA	7866	Papillomaviridae
945	NC_008188.1	Human papillomavirus type 103	DNA	circular	Human papillomavirus type 103, complete genome	dsDNA	7263	Papillomaviridae
946	NC_008189.1	Human papillomavirus type 101	DNA	circular	Human papillomavirus type 101, complete genome	dsDNA	7259	Papillomaviridae
947	NC_008193.1	Pasteurella virus F108	DNA	linear	Pasteurella phage F108, complete genome	dsDNA	30505	Myoviridae
948	NC_008201.1	Mannheimia virus PHL101	DNA	linear	Mannheimia phage phiMHaA1, complete genome	dsDNA	34525	Myoviridae
949	NC_008236.1	Siegesbeckia yellow vein virus	ss-DNA	circular	Siegesbeckia yellow vein virus-[GD13], complete genome	ssDNA(+/-)	2768	Geminiviridae
950	NC_008267.1	Tomato yellow leaf curl Indonesia virus-[Lembang]	ss-DNA	circular	Tomato yellow leaf curl Indonesia virus-[Lembang], complete genome	ssDNA(+/-)	2762	Geminiviridae
951	NC_008283.1	Pepper yellow leaf curl Indonesia virus	ss-DNA	circular	Pepper yellow leaf curl Indonesia virus DNA-A, complete genome	ssDNA(+/-)	2750	Geminiviridae
952	NC_008297.1	Canis familiaris papillomavirus 3	DNA	circular	Canine papillomavirus 3, complete genome	dsDNA	7801	Papillomaviridae
953	NC_008298.1	Rousettus aegyptiacus papillomavirus 1	DNA	circular	Rousettus aegyptiacus papillomavirus type 1, complete genome	dsDNA	7970	Papillomaviridae
954	NC_008316.1	Malvastrum leaf curl Guangdong virus	DNA	circular	Malvastrum leaf curl Guangdong virus, complete genome	ssDNA(+/-)	2767	Geminiviridae
955	NC_008317.1	Siegesbeckia yellow vein Guangxi virus	DNA	circular	Siegesbeckia yellow vein Guangxi virus, complete genome	ssDNA(+/-)	2784	Geminiviridae
956	NC_008329.1	Tomato leaf curl Guangxi virus	DNA	circular	Tomato leaf curl Guangxi virus, complete genome	ssDNA(+/-)	2752	Geminiviridae
957	NC_008363.1	Lactococcus virus P008	DNA	linear	Lactococcus phage P008, complete genome	dsDNA	28538	Siphoviridae
958	NC_008364.1	Lactococcus phage Q54	DNA	linear	Lactococcus phage Q54, complete genome	dsDNA	26537	Siphoviridae']
959	NC_008370.1	Lactococcus virus 712	DNA	linear	Lactococcus phage 712, complete genome	dsDNA	30510	Siphoviridae
960	NC_008371.1	Lactococcus virus jj50	DNA	linear	Lactococcus phage jj50, complete genome	dsDNA	27453	Siphoviridae
961	NC_008376.2	Geobacillus phage GBSV1	DNA	linear	Geobacillus phage GBSV1, complete genome	dsDNA	34683	Myoviridae
962	NC_008517.1	Tomato leaf curl Pune virus	ss-DNA	circular	Tomato leaf curl Pune virus, complete genome	ssDNA(+/-)	2756	Geminiviridae
963	NC_008519.1	Mastomys coucha papillomavirus 2	DNA	circular	Mastomys coucha papillomavirus 2, complete genome	dsDNA	7522	Papillomaviridae
964	NC_008521.1	Gull circovirus	ss-DNA	circular	Gull circovirus, complete genome	ssDNA(+/-)	2035	Circoviridae
965	NC_008559.1	Malvastrum yellow mosaic virus	ss-DNA	circular	Malvastrum yellow mosaic virus DNA-A, complete genome	ssDNA(+/-)	2728	Geminiviridae
966	NC_008574.2	Ralstonia phage RSM1	DNA	circular	Ralstonia phage RSM1, complete genome	ssDNA(+)	9004	Inoviridae
967	NC_008575.1	Ralstonia phage RSS1	ss-DNA	circular	Ralstonia phage RSS1, complete genome	ssDNA(+)	6662	Inoviridae']
968	NC_008582.1	Micromys minutus papillomavirus 1	DNA	circular	Old World harvest mouse papillomavirus, complete genome	dsDNA	7393	Papillomaviridae
969	NC_008793.1	Honeysuckle yellow vein Kagoshima virus	ss-DNA	circular	Honeysuckle yellow vein mosaic virus-[Kagoshima], complete genome	ssDNA(+/-)	2762	Geminiviridae
970	NC_008794.1	Crassocephalum yellow vein virus - Jinghong	ss-DNA	circular	Crassocephalum yellow vein virus - Jinghong, complete genome	ssDNA(+/-)	2745	Geminiviridae
971	NC_008946.1	Hyposoter fugitivus ichnovirus	DNA	circular	Hyposoter fugitivus ichnovirus segment C16, complete genome	dsDNA	4692	Polydnaviridae
972	NC_009010.1	Dioscorea bacilliform virus	DNA	circular	Dioscorea bacilliform virus, complete genome	dsDNA-RT	7261	Caulimoviridae
973	NC_009031.1	Tomato leaf curl Seychelles virus	ss-DNA	circular	Tomato leaf curl Seychelles virus, complete genome	ssDNA(+/-)	2742	Geminiviridae
974	NC_009224.1	Botryotinia fuckeliana totivirus 1	RNA	linear	Botryotinia fuckeliana totivirus 1, complete genome	dsRNA	5261	Totiviridae
975	NC_009225.1	Torque teno midi virus 1	ss-DNA	circular	Torque teno midi virus 1, complete genome	ssDNA(-)	3245	Anelloviridae
976	NC_009354.1	Sida yellow vein Madurai virus	DNA	circular	Sida yellow vein Madurai virus, complete genome	ssDNA(+/-)	2753	Geminiviridae
977	NC_009451.1	Clerodendron yellow mosaic virus	ss-DNA	circular	Clerodendron yellow mosaic virus, complete genome	ssDNA(+/-)	2760	Geminiviridae
978	NC_009452.1	Acidianus bottle-shaped virus	DNA	circular	Acidianus bottle-shaped virus, complete genome	dsDNA	23814	Ampullaviridae
979	NC_009541.1	Propionibacterium phage PA6	DNA	linear	Propionibacterium phage PA6, complete genome	dsDNA	29739	Siphoviridae
980	NC_009542.2	Aeromonas virus phiO18P	DNA	linear	Aeromonas phage phiO18P, complete genome	dsDNA	33985	Myoviridae
981	NC_009553.1	Tobacco leaf curl Thailand virus	ss-DNA	circular	Tobacco leaf curl Thailand virus, complete genome	ssDNA(+/-)	2752	Geminiviridae
982	NC_009554.1	Lactobacillus phage LL-H	DNA	circular	Lactobacillus phage LL-H, complete genome	dsDNA	34659	Siphoviridae']
983	NC_009643.1	Actinomyces virus Av1	DNA	linear	Actinomyces phage Av-1, complete genome	dsDNA	17171	Podoviridae
984	NC_009884.1	Acidianus filamentous virus 2	DNA	linear	Acidianus filamentous virus 2, complete genome	dsDNA	31787	Lipothrixviridae
985	NC_009889.1	RD114 retrovirus	DNA	linear	RD114 retrovirus, complete genome	ssRNA-RT	8406	Retroviridae
986	NC_009890.1	Black raspberry virus F	RNA	linear	Black raspberry virus F, complete genome	dsRNA	5077	Totiviridae
987	NC_009951.1	Squirrel monkey polyomavirus	DNA	circular	Squirrel monkey polyomavirus, complete genome	dsDNA	5075	Polyomaviridae
988	NC_009965.1	Acidianus rod-shaped virus 1	DNA	linear	Acidianus rod-shaped virus 1, complete genome	dsDNA	24655	Rudiviridae
989	NC_009986.1	Sulfolobus spindle-shaped virus 4	DNA	circular	Sulfolobus spindle-shaped virus 4, complete genome	dsDNA	15135	Fuselloviridae
990	NC_009987.1	Spiroplasma virus SkV1CR23x	ss-DNA	circular	Spiroplasma kunkelii virus SkV1_CR2-3x, complete genome	ssDNA(+)	7870	Inoviridae
991	NC_009989.1	Snake adenovirus 1	DNA	linear	Snake adenovirus, complete genome	dsDNA	27751	Adenoviridae
992	NC_010107.1	Bandicoot papillomatosis carcinomatosis virus type 1	DNA	circular	Bandicoot papillomatosis carcinomatosis virus type 1, complete genome	dsDNA	7295	Papillomaviridae
993	NC_010226.1	Canis familiaris papillomavirus 4	DNA	circular	Canine papillomavirus 4, complete genome	dsDNA	7742	Papillomaviridae
994	NC_010307.1	Emilia yellow vein virus-[Fz1]	ss-DNA	circular	Emilia yellow vein virus-[Fz1], complete genome	ssDNA(+/-)	2725	Geminiviridae
995	NC_010313.1	Tomato leaf curl Ghana virus	DNA	circular	Tomato leaf curl Ghana virus segment A, complete genome	ssDNA(+/-)	2803	Geminiviridae
996	NC_010329.1	Human papillomavirus type 88	DNA	circular	Human papillomavirus type 88, complete genome	dsDNA	7326	Papillomaviridae
997	NC_010352.1	Eragrostis streak virus	DNA	circular	Eragrostis streak virus, complete genome	ssDNA(+/-)	2746	Geminiviridae
998	NC_010363.1	Lactococcus phage asccphi28	DNA	circular	Lactococcus phage asccphi28, complete genome	dsDNA	18762	Podoviridae
999	NC_010439.1	Tomato leaf curl Cebu virus	DNA	circular	Tomato leaf curl Cebu virus DNA-A, complete genome	ssDNA(+/-)	2723	Geminiviridae
1000	NC_010440.1	Tomato leaf curl Mindanao virus	DNA	circular	Tomato leaf curl Mindanao virus DNA-A, complete genome	ssDNA(+/-)	2761	Geminiviridae
1001	NC_010441.2	Tomato leaf curl Cotabato virus	DNA	circular	Tomato leaf curl Cotabato virus DNA-A, complete genome	ssDNA(+/-)	2750	Geminiviridae
1002	NC_010463.1	Salmonella virus Fels2	DNA	linear	Enterobacteria phage Fels-2, complete genome	dsDNA	33693	Myoviridae
1003	NC_010701.1	Tamiami mammarenavirus	RNA	linear	Tamiami virus segment S (small), complete genome	ssRNA(+/-)	3533	Arenaviridae
1004	NC_010705.1	Ceratocystis polonica partitivirus	ds-RNA	linear	Ceratocystis polonica partitivirus segment 1, complete genome	dsRNA	2315	Partitiviridae
1005	NC_010737.1	Lamium leaf distortion virus	DNA	circular	Lamium leaf distortion associated virus, complete genome	dsDNA-RT	7713	Caulimoviridae
1006	NC_010738.1	Eupatorium vein clearing virus	DNA	circular	Eupatorium vein clearing virus, complete genome	dsDNA-RT	8463	Caulimoviridae
1007	NC_010739.1	Ursus maritimus papillomavirus 1	DNA	circular	Ursus maritimus papillomavirus 1, complete genome	dsDNA	7582	Papillomaviridae
1008	NC_010756.1	Paraguayan mammarenavirus	RNA	linear	Parana virus segment S (small), complete genome	ssRNA(+/-)	3406	Arenaviridae
1009	NC_010792.1	Ramie mosaic virus	DNA	circular	Ramie mosaic virus DNA-B, complete genome	ssDNA(+/-)	2708	Geminiviridae
1010	NC_010797.1	Urochloa streak virus	ss-DNA	circular	Urochloa streak virus, complete genome	ssDNA(+/-)	2736	Geminiviridae
1011	NC_010799.1	Oat dwarf virus	DNA	circular	Oat dwarf virus, complete genome	ssDNA(+/-)	2740	Geminiviridae
1012	NC_010817.1	Bandicoot papillomatosis carcinomatosis virus type 2	DNA	circular	Bandicoot papillomatosis carcinomatosis virus type 2, complete genome	dsDNA	7277	Papillomaviridae
1013	NC_010820.1	African green monkey simian foamy virus	DNA	linear	Simian foamy virus 3, complete genome	ssRNA-RT	13111	Retroviridae
1014	NC_010833.1	Tomato mild mosaic virus	ss-DNA	circular	Tomato mild mosaic virus DNA-A, complete genome	ssDNA(+/-)	2708	Geminiviridae
1015	NC_010835.1	Tomato common mosaic virus	ss-DNA	circular	Tomato common mosaic virus DNA-A, complete genome	ssDNA(+/-)	2560	Geminiviridae
1016	NC_010837.1	Blainvillea yellow spot virus	ss-DNA	circular	Blainvillea yellow spot virus DNA-A, complete genome	ssDNA(+/-)	2666	Geminiviridae
1017	NC_010947.1	Allamanda leaf curl virus	ss-DNA	circular	Allamanda leaf curl virus DNA-A, complete genome	ssDNA(+/-)	2755	Geminiviridae
1018	NC_010949.1	Tomato yellow vein streak virus	ss-DNA	circular	Tomato yellow vein streak virus DNA-A, complete genome	ssDNA(+/-)	2561	Geminiviridae
1019	NC_010955.1	Xenopus laevis endogenous retrovirus Xen1	DNA	linear	Xenopus laevis endogenous retrovirus Xen1, complete genome	ssRNA-RT	10207	Retroviridae']
1020	NC_011024.1	TYLCAxV-Sic1-[IT:Sic2/2:04]	DNA	circular	TYLCAxV-Sic1-[IT:Sic2/2:04], complete genome	ssDNA(+/-)	2771	Geminiviridae
1021	NC_011048.1	Bacillus virus phi29	DNA	linear	Bacillus phage phi29, complete genome	dsDNA	19282	Podoviridae
1022	NC_011051.1	Capreolus capreolus papillomavirus 1	DNA	linear	Capreolus capreolus papillomavirus 1, complete genome	dsDNA	8032	Papillomaviridae
1023	NC_011052.2	Sweet potato leaf curl Spain virus	DNA	circular	Sweet potato leaf curl Spain virus, complete genome	ssDNA(+/-)	2780	Geminiviridae
1024	NC_011097.1	Cycad leaf necrosis virus	DNA	circular	Cycad leaf necrosis virus, complete genome	dsDNA-RT	9205	Caulimoviridae
1025	NC_011109.1	Tursiops truncatus papillomavirus 1	DNA	circular	Tursiops truncatus papillomavirus type 1, complete genome	dsDNA	8089	Papillomaviridae
1026	NC_011132.1	Sputnik virophage	DNA	circular	Sputnik virophage, complete genome	dsDNA	18343	Lavidaviridae
1027	NC_011135.1	Tomato leaf curl Kerala virus	ss-DNA	linear	Tomato leaf curl Kerala virus, complete genome	ssDNA(+/-)	2767	Geminiviridae
1028	NC_011217.1	Sulfolobus spindle-shaped virus 5	DNA	circular	Sulfolobus spindle-shaped virus 5, complete genome	dsDNA	15330	Fuselloviridae
1029	NC_011268.1	Jatropha leaf curl virus	ss-DNA	circular	Jatropha leaf curl virus DNA A, complete genome	ssDNA(+/-)	2743	Geminiviridae
1030	NC_011280.1	Sus scrofa papillomavirus 1	DNA	circular	Sus scrofa papillomavirus type 1, complete genome	dsDNA	7260	Papillomaviridae
1031	NC_011310.1	Myotis polyomavirus VM-2008	DNA	circular	Myotis polyomavirus VM-2008, complete genome	dsDNA	5081	Polyomaviridae
1032	NC_011317.1	Anopheles gambiae densovirus	ss-DNA	linear	Anopheles gambiae densonucleosis virus, complete genome	ssDNA(+/-)	4139	Parvoviridae
1033	NC_011346.1	Clerodendrum golden mosaic China virus	ss-DNA	circular	Clerodendrum golden mosaic China virus DNA A, complete genome	ssDNA(+/-)	2776	Geminiviridae
1034	NC_011348.1	Tomato yellow leaf distortion virus	DNA	linear	Tomato yellow leaf distortion virus DNA A, complete genome	ssDNA(+/-)	2630	Geminiviridae
1035	NC_011523.1	Bacillus virus AP50	DNA	linear	Bacillus phage AP50, complete genome	dsDNA	14398	Tectiviridae
1036	NC_011530.1	Caretta caretta papillomavirus 1	DNA	circular	Caretta caretta papillomavirus 1, complete genome	dsDNA	7020	Papillomaviridae
1037	NC_011545.2	Penaeus monodon hepandensovirus 4	DNA	linear	Penaeus monodon hepandensovirus 4, complete genome	ssDNA(+/-)	6310	Parvoviridae
1038	NC_011546.1	Simian T-cell lymphotropic virus 6	DNA	linear	Simian T-cell lymphotropic virus 6 strain Cmo8699AB, complete genome	ssRNA-RT	8913	Retroviridae
1039	NC_011556.1	Beet cryptic virus 1	RNA	linear	Beet cryptic virus 1 RNA 1, complete genome	dsRNA	2008	Partitiviridae
1040	NC_011583.1	East African cassava mosaic Kenya virus	ss-DNA	circular	East African cassava mosaic Kenya virus DNA A, complete genome	ssDNA(+/-)	2797	Geminiviridae
1041	NC_011646.1	Abalone shriveling syndrome-associated virus	DNA	circular	Abalone shriveling syndrome-associated virus, complete genome	dsDNA	34952	Siphoviridae']
1042	NC_011765.1	Erinaceus europaeus papillomavirus 1	DNA	circular	European hedgehog papillomavirus, complete genome	dsDNA	8256	Papillomaviridae
1043	NC_011800.1	Human T-lymphotropic virus 4	DNA	linear	Human T-lymphotropic virus 4, complete genome	ssRNA-RT	8791	Retroviridae
1044	NC_011804.1	Gossypium darwinii symptomless virus	ss-DNA	circular	Gossypium darwinii symptomless virus DNA-A, complete genome	ssDNA(+/-)	2740	Geminiviridae
1045	NC_011805.1	Gossypium punctatum mild leaf curl virus	ss-DNA	circular	Gossypium punctatum mild leaf curl virus DNA A, complete genome	ssDNA(+/-)	2737	Geminiviridae
1046	NC_011919.1	Bhendi yellow vein Delhi virus [2004:New Delhi]	ss-DNA	circular	Bhendi yellow vein Delhi virus [2004:New Delhi] DNA-A, complete genome	ssDNA(+/-)	2751	Geminiviridae
1047	NC_011920.1	Rudbeckia flower distortion virus	DNA	circular	Rudbeckia flower distortion virus, complete genome	dsDNA-RT	8222	Caulimoviridae
1048	NC_012041.1	Bhendi yellow vein Bhubhaneswar virus	ss-DNA	circular	Bhendi yellow vein Bhubhaneswar virus DNA-A, complete genome	ssDNA(+/-)	2757	Geminiviridae
1049	NC_012042.1	Human bocavirus 2c PK	ss-DNA	linear	Human bocavirus 2c PK isolate PK-5510, complete genome	ssDNA(+/-)	5196	Parvoviridae
1050	NC_012118.1	Pedilanthus leaf curl virus	ss-DNA	circular	Pedilanthus leaf curl virus-Pedilanthus [Pakistan:Multan:2004], complete genome	ssDNA(+/-)	2764	Geminiviridae
1051	NC_012123.1	Equus caballus papillomavirus 2	DNA	circular	Equine papillomavirus 2, complete genome	dsDNA	7802	Papillomaviridae
1052	NC_012126.1	Torque teno zalophus virus 1	ss-DNA	circular	California sea lion anellovirus, complete genome	ssDNA(-)	2140	Anelloviridae
1053	NC_012137.1	Cotton leaf curl Burewala virus	ss-DNA	circular	Cotton leaf curl Burewala virus - [India:Vehari:2004], complete genome	ssDNA(+/-)	2759	Geminiviridae
1054	NC_012206.1	Tomato leaf curl Nigeria virus-[Nigeria:2006]	ss-DNA	circular	Tomato leaf curl Nigeria virus-[Nigeria:2006], complete genome	ssDNA(+/-)	2784	Geminiviridae
1055	NC_012481.1	Rhynchosia golden mosaic Yucatan virus	ss-DNA	circular	Rhynchosia golden mosaic Yucatan virus DNA A, complete genome	ssDNA(+/-)	2597	Geminiviridae
1056	NC_012485.1	Human papillomavirus 109	DNA	circular	Human papillomavirus type 109, complete genome	dsDNA	7346	Papillomaviridae
1057	NC_012486.1	Human papillomavirus type 112	DNA	circular	Human papillomavirus type 112, complete genome	dsDNA	7227	Papillomaviridae
1058	NC_012492.1	Tomato leaf curl Patna virus	ss-DNA	circular	Tomato leaf curl Patna virus DNA-A, complete genome	ssDNA(+/-)	2752	Geminiviridae
1059	NC_012535.1	Homalodisca vitripennis reovirus	RNA	linear	Homalodisca vitripennis reovirus segment S1, complete genome	dsRNA	4475	Reoviridae
1060	NC_012553.1	Euphorbia yellow mosaic virus	ss-DNA	circular	Euphorbia yellow mosaic virus DNA A, complete genome	ssDNA(+/-)	2609	Geminiviridae
1061	NC_012558.1	Halorubrum pleomorphic virus 1	ss-DNA	circular	Halorubrum pleomorphic virus 1, complete genome	dsDNA; ssDNA	7048	Pleolipoviridae
1062	NC_012564.1	Human bocavirus 3	ss-DNA	linear	Human bocavirus 3, complete genome	ssDNA(+/-)	5242	Parvoviridae
1063	NC_012584.1	Murine adenovirus 3	DNA	linear	Murine adenovirus 3, complete genome	dsDNA	30570	Adenoviridae
1064	NC_012636.1	Aedes aegypti densovirus 2	DNA	linear	Aedes aegypti densovirus 2 strain 0814616, complete genome	ssDNA(+/-)	3776	Parvoviridae
1065	NC_012664.1	Eragrostis curvula streak virus	ss-DNA	circular	Eragrostis curvula streak virus, complete genome	ssDNA(+/-)	2754	Geminiviridae
1066	NC_012665.1	Malvastrum yellow vein Baoshan virus	DNA	circular	Malvastrum yellow vein Baoshan virus DNA-A, complete genome	ssDNA(+/-)	2743	Geminiviridae
1067	NC_012685.1	Culex pipiens densovirus	ss-DNA	linear	Culex pipiens densovirus, complete genome	ssDNA(+/-)	5759	Parvoviridae
1068	NC_012729.2	Human bocavirus 4 NI	DNA	linear	Human bocavirus 4 NI strain HBoV4-NI-385, complete genome	ssDNA(+/-)	5104	Parvoviridae
1069	NC_012754.1	Stretch Lagoon orbivirus	RNA	linear	Stretch Lagoon orbivirus segment 1, complete genome	dsRNA	3933	Reoviridae
1070	NC_012756.1	Streptococcus phage PH10	DNA	linear	Streptococcus phage PH10, complete genome	dsDNA	31276	Siphoviridae']
1071	NC_012757.1	Vibrio phage VEJphi	ss-DNA	circular	Vibrio phage VEJphi, complete genome	ssDNA(+)	6842	Inoviridae
1072	NC_012776.1	Lujo mammarenavirus	ss-RNA	linear	Lujo virus segment S, complete genome	ssRNA(+/-)	3189	Arenaviridae
1073	NC_012786.1	Passionfruit severe leaf distortion virus	DNA	circular	Passionfruit severe leaf distortion virus DNA-A, complete genome	ssDNA(+/-)	2672	Geminiviridae
1074	NC_012868.1	Escherichia phage St-1	ss-DNA	circular	Enterobacteria phage St-1, complete genome	ssDNA(+)	6094	Microviridae
1075	NC_012884.1	Streptococcus phage M102	DNA	linear	Streptococcus phage M102, complete genome	dsDNA	31147	Siphoviridae
1076	NC_012959.1	Human adenovirus 54	DNA	linear	Human adenovirus 54, complete genome	dsDNA	34920	Adenoviridae
1077	NC_013017.1	Okra leaf curl virus	ss-DNA	circular	Okra leaf curl virus-[Cameroon], complete genome	ssDNA(+/-)	2386	Geminiviridae
1078	NC_013019.1	Sunn hemp leaf distortion virus	ss-DNA	circular	Sunn hemp leaf distortion virus DNA-A, complete genome	ssDNA(+/-)	2774	Geminiviridae
1079	NC_013022.2	Ipomoea yellow vein virus	DNA	circular	Ipomoea yellow vein virus, complete genome	ssDNA(+/-)	2791	Geminiviridae
1080	NC_013035.1	Human papillomavirus 116	DNA	circular	Human papillomavirus 116, complete genome	dsDNA	7184	Papillomaviridae
1081	NC_013057.1	Morogoro mammarenavirus	RNA	linear	Morogoro virus segment S, complete genome	ssRNA(+/-)	3383	Arenaviridae
1082	NC_013102.1	Tomato leaf curl Hainan virus	DNA	circular	Tomato leaf curl Hainan virus, complete genome	ssDNA(+/-)	2748	Geminiviridae
1083	NC_013109.1	Primula malacoides virus China/Mar2007	RNA	linear	Primula malacoides virus China/Mar2007 RNA 1, complete genome	dsRNA	2390	Partitiviridae
1084	NC_013116.1	Sclerotinia sclerotiorum hypovirulence associated DNA virus 1	DNA	circular	Sclerotinia sclerotiorum hypovirulence associated DNA virus 1, complete genome	ssDNA	2166	Genomoviridae
1085	NC_013117.1	Francolinus leucoscepus papillomavirus 1	DNA	circular	Francolinus leucoscepus papillomavirus 1, complete genome	dsDNA	7498	Papillomaviridae
1086	NC_013152.1	Lactococcus virus CB14	DNA	linear	Lactococcus phage CB14, complete genome	dsDNA	29459	Siphoviridae
1087	NC_013155.1	Lactococcus virus CB13	DNA	linear	Lactococcus phage CB13, complete genome	dsDNA	32182	Siphoviridae
1088	NC_013197.1	Thermus virus P23-77	DNA	circular	Thermus phage P23-77, complete genome	dsDNA	17036	Sphaerolipoviridae
1089	NC_013225.1	Mammalian orthoreovirus 3	RNA	linear	Mammalian orthoreovirus 3 segment L1, complete genome	dsRNA	3804	Reoviridae
1090	NC_013237.1	Canis familiaris papillomavirus 6	DNA	circular	Canine papillomavirus 6 isolate Zurich, complete genome	dsDNA	8242	Papillomaviridae
1091	NC_013262.1	Pelargonium vein banding virus	DNA	circular	Pelargonium vein banding virus, complete genome	dsDNA-RT	7586	Caulimoviridae
1092	NC_013413.1	Tomato leaf curl Sulawesi virus	ss-DNA	circular	Tomato leaf curl Sulawesi virus DNA-A, complete genome	ssDNA(+/-)	2751	Geminiviridae
1093	NC_013414.1	Velvet bean severe mosaic virus	ss-DNA	circular	Velvet bean severe mosaic virus DNA A, complete genome	ssDNA(+/-)	2733	Geminiviridae
1094	NC_013439.1	Bornean orang-utan polyomavirus	DNA	circular	Bornean orang-utan polyomavirus complete genome, isolate Bo	dsDNA	5168	Polyomaviridae
1095	NC_013455.1	Sugarcane bacilliform Guadeloupe D virus	DNA	linear	Sugarcane bacilliform Guadeloupe D virus isolate BataviaD, complete genome	dsDNA-RT	7317	Caulimoviridae
1096	NC_013464.1	Saccharum streak virus	ss-DNA	circular	Saccharum streak virus, complete genome	ssDNA(+/-)	2744	Geminiviridae
1097	NC_013467.1	Sweet potato leaf curl Lanzarote virus	DNA	circular	Sweet potato leaf curl Lanzarote virus, complete genome	ssDNA(+/-)	2814	Geminiviridae
1098	NC_013499.1	Drosophila melanogaster totivirus SW-2009a	RNA	linear	Drosophila melanogaster totivirus SW-2009a, complete genome	dsRNA	6780	Totiviridae']
1099	NC_013585.1	Acidianus spindle-shaped virus 1	DNA	circular	Acidianus spindle-shaped virus 1, complete genome	dsDNA	24186	Fuselloviridae
1100	NC_013587.1	Sulfolobus spindle-shaped virus 6	DNA	circular	Sulfolobus spindle-shaped virus 6, complete genome	dsDNA	15684	Fuselloviridae
1101	NC_013588.1	Sulfolobus spindle-shaped virus 7	DNA	circular	Sulfolobus spindle-shaped virus 7, complete genome	dsDNA	17602	Fuselloviridae
1102	NC_013639.1	Tomato leaf curl Cameroon virus	ss-DNA	circular	Tomato leaf curl Cameroon virus - [Cameroon:Buea:Okra:2008], complete genome	ssDNA(+/-)	2808	Geminiviridae
1103	NC_013640.2	Sweet potato leaf curl Bengal virus	ss-DNA	circular	Sweet potato leaf curl Bengal virus - [India:West Bengal:2008] segment A, complete genome	ssDNA(+/-)	2823	Geminiviridae
1104	NC_013645.1	Streptococcus virus phiAbc2	DNA	linear	Streptococcus phage Abc2, complete genome	dsDNA	34882	Siphoviridae
1105	NC_013758.1	Haloarcula hispanica pleomorphic virus 1	DNA	circular	Haloarcula hispanica pleomorphic virus 1, complete genome	dsDNA; ssDNA	8082	Pleolipoviridae
1106	NC_013796.1	California sea lion polyomavirus 1	DNA	linear	California sea lion polyomavirus 1, complete genome	dsDNA	5112	Polyomaviridae
1107	NC_013999.1	Phlebiopsis gigantea mycovirus dsRNA 1	RNA	linear	Phlebiopsis gigantea mycovirus dsRNA 1, complete genome	dsRNA	11563	Totiviridae']
1108	NC_014066.1	Okra yellow mosaic Mexico virus	DNA	linear	Okra yellow mosaic Mexico virus DNA A, complete genome	ssDNA(+/-)	2612	Geminiviridae
1109	NC_014068.1	Torque teno mini virus 8	ss-DNA	linear	Torque teno mini virus 8, complete genome	ssDNA(-)	2910	Anelloviridae
1110	NC_014069.1	Torque teno virus 4	ss-DNA	circular	Torque teno virus 4, complete genome	ssDNA(-)	3690	Anelloviridae
1111	NC_014072.1	Torque teno felis virus	ss-DNA	circular	Torque teno felis virus, complete genome	ssDNA(-)	2064	Anelloviridae
1112	NC_014073.1	Torque teno virus 28	ss-DNA	circular	Torque teno virus 28, complete genome	ssDNA(-)	3629	Anelloviridae
1113	NC_014074.1	Torque teno virus 27	ss-DNA	circular	Torque teno virus 27, complete genome	ssDNA(-)	3729	Anelloviridae
1114	NC_014075.1	Torque teno virus 12	ss-DNA	circular	Torque teno virus 12, complete genome	ssDNA(-)	3759	Anelloviridae
1115	NC_014076.1	Torque teno virus 10	ss-DNA	circular	Torque teno virus 10, complete genome	ssDNA(-)	3770	Anelloviridae
1116	NC_014077.1	Torque teno virus 14	ss-DNA	circular	Torque teno virus 14, complete genome	ssDNA(-)	3899	Anelloviridae
1117	NC_014078.1	Torque teno virus 19	ss-DNA	circular	Torque teno virus 19, complete genome	ssDNA(-)	3808	Anelloviridae
1118	NC_014079.1	Torque teno virus 26	ss-DNA	circular	Torque teno virus 26, complete genome	ssDNA(-)	3798	Anelloviridae
1119	NC_014081.1	Torque teno virus 3	ss-DNA	circular	Torque teno virus 3, complete genome	ssDNA(-)	3748	Anelloviridae
1120	NC_014082.1	Torque teno mini virus 7	ss-DNA	circular	Torque teno mini virus 7, complete genome	ssDNA(-)	2952	Anelloviridae
1121	NC_014083.1	Torque teno virus 25	ss-DNA	circular	Torque teno virus 25, complete genome	ssDNA(-)	3763	Anelloviridae
1122	NC_014084.1	Torque teno virus 8	ss-DNA	circular	Torque teno virus 8, complete genome	ssDNA(-)	3790	Anelloviridae
1123	NC_014085.1	Torque teno tamarin virus	ss-DNA	circular	Torque teno tamarin virus, complete genome	ssDNA(-)	3371	Anelloviridae
1124	NC_014086.1	Torque teno mini virus 2	ss-DNA	circular	Torque teno mini virus 2, complete genome	ssDNA(-)	2765	Anelloviridae
1125	NC_014087.1	Torque teno douroucouli virus	ss-DNA	circular	Torque teno douroucouli virus, complete genome	ssDNA(-)	3718	Anelloviridae
1126	NC_014088.1	Torque teno mini virus 3	ss-DNA	circular	Torque teno mini virus 3, complete genome	ssDNA(-)	2897	Anelloviridae
1127	NC_014089.1	Torque teno mini virus 5	ss-DNA	circular	Torque teno mini virus 5, complete genome	ssDNA(-)	2908	Anelloviridae
1128	NC_014090.1	Torque teno mini virus 4	ss-DNA	circular	Torque teno mini virus 4, complete genome	ssDNA(-)	2785	Anelloviridae
1129	NC_014091.1	Torque teno virus 16	ss-DNA	circular	Torque teno virus 16, complete genome	ssDNA(-)	3818	Anelloviridae
1130	NC_014093.1	Torque teno midi virus 2	ss-DNA	circular	Torque teno midi virus 2, complete genome	ssDNA(-)	3253	Anelloviridae
1131	NC_014094.1	Torque teno virus 6	ss-DNA	circular	Torque teno virus 6, complete genome	ssDNA(-)	3705	Anelloviridae
1132	NC_014095.1	Torque teno mini virus 6	ss-DNA	circular	Torque teno mini virus 6, complete genome	ssDNA(-)	2897	Anelloviridae
1133	NC_014096.1	Torque teno virus 15	ss-DNA	circular	Torque teno virus 15, complete genome	ssDNA(-)	3787	Anelloviridae
1134	NC_014097.1	Torque teno mini virus 1	ss-DNA	circular	Torque teno mini virus 1, complete genome	ssDNA(-)	2856	Anelloviridae
1135	NC_014099.1	Sulfolobus turreted icosahedral virus 2	DNA	circular	Sulfolobus turreted icosahedral virus 2, complete genome	dsDNA	16622	Turriviridae
1136	NC_014128.1	Sida golden mottle virus	DNA	circular	Sida golden mottle virus DNA-B, complete genome	ssDNA(+/-)	2573	Geminiviridae
1137	NC_014140.1	Soybean mild mottle virus	ss-DNA	circular	Soybean mild mottle virus, complete genome	ssDNA(+/-)	2768	Geminiviridae
1138	NC_014141.1	Soybean chlorotic blotch virus	ss-DNA	circular	Soybean chlorotic blotch virus DNA A, complete genome	ssDNA(+/-)	2708	Geminiviridae
1139	NC_014185.1	Human papillomavirus 121	DNA	circular	Human papillomavirus type 121, complete genome	dsDNA	7342	Papillomaviridae
1140	NC_014236.1	Broome virus	RNA	linear	Broome virus segment L1, complete genome	dsRNA	3947	Reoviridae
1141	NC_014324.1	Turnip curly top virus	DNA	circular	Turnip curly top virus, complete genome	ssDNA(+/-)	2981	Geminiviridae
1142	NC_014326.1	Mus musculus papillomavirus type 1	DNA	circular	Mus musculus papillomavirus type 1 isolate MusPV, complete genome	dsDNA	7510	Papillomaviridae
1143	NC_014358.1	Bocavirus gorilla/GBoV1/2009	DNA	linear	Bocavirus gorilla/GBoV1/2009, complete genome	ssDNA(+/-)	4944	Parvoviridae
1144	NC_014380.1	Melon chlorotic mosaic virus	DNA	circular	Melon chlorotic mosaic virus DNA-A, complete genome	ssDNA(+/-)	2628	Geminiviridae
1145	NC_014406.1	Human polyomavirus 6	DNA	circular	Human polyomavirus 6, complete genome	dsDNA	4926	Polyomaviridae
1146	NC_014407.1	Human polyomavirus 7	DNA	circular	Human polyomavirus 7, complete genome	dsDNA	4952	Polyomaviridae
1147	NC_014446.1	Sida golden mosaic Florida virus-Malvastrum	ss-DNA	circular	Sida golden mosaic Florida virus-Malvastrum DNA-A, complete genome	ssDNA(+/-)	2608	Geminiviridae
1148	NC_014468.1	Bat adeno-associated virus YNM	DNA	linear	Bat adeno-associated virus YNM, complete genome	ssDNA(+/-)	4286	Parvoviridae
1149	NC_014469.1	Human papillomavirus 127	DNA	circular	Gammapapillomavirus HPV127, complete genome	dsDNA	7181	Papillomaviridae
1150	NC_014473.1	Croton yellow vein virus	DNA	circular	Croton yellow vein virus, complete genome	ssDNA(+/-)	2744	Geminiviridae
1151	NC_014474.1	Simian retrovirus 4	DNA	linear	Simian retrovirus 4 strain SRV4/TEX/2009/V1, complete genome	ssRNA-RT	8126	Retroviridae
1152	NC_014480.2	Torque teno virus 2	DNA	linear	Torque teno virus 2, complete genome	ssDNA(-)	3322	Anelloviridae
1153	NC_014481.1	Rhododendron virus A	RNA	linear	Rhododendron virus A, complete genome	dsRNA	3427	Amalgaviridae
1154	NC_014510.2	Tomato leaf deformation virus	DNA	circular	Tomato leaf deformation virus DNA-A, complete genome	ssDNA(+/-)	2591	Geminiviridae
1155	NC_014511.1	Rotavirus D chicken/05V0049/DEU/2005	RNA	linear	Rotavirus D chicken/05V0049/DEU/2005 segment 1, complete genome	dsRNA	3274	Reoviridae
1156	NC_014522.1	Great Island virus	RNA	linear	Great Island virus segment 1, complete genome	dsRNA	3897	Reoviridae
1157	NC_014542.1	Tomato leaf curl Oman virus	DNA	circular	Tomato leaf curl Oman virus, complete genome	ssDNA(+/-)	2763	Geminiviridae
1158	NC_014547.1	Digitaria didactyla striate mosaic virus	ss-DNA	circular	Digitaria didactyla striate mosaic virus, complete genome	ssDNA(+/-)	2762	Geminiviridae
1159	NC_014596.1	Tobacco leaf curl Pusa virus	DNA	circular	Tobacco leaf curl Pusa virus DNA-A, complete genome	ssDNA(+/-)	2707	Geminiviridae
1160	NC_014598.1	Raspberry latent virus	RNA	linear	Raspberry latent virus segment S1, complete genome	dsRNA	3948	Reoviridae
1161	NC_014609.1	Armigeres subalbatus virus SaX06-AK20	RNA	linear	Armigeres subalbatus virus SaX06-AK20, complete genome	dsRNA	7510	Totiviridae']
1162	NC_014631.1	Spinach severe curly top virus	ss-DNA	circular	Spinach severe curly top virus, complete genome	ssDNA(+/-)	3065	Geminiviridae
1163	NC_014647.1	Malvastrum yellow vein Changa Manga virus	ss-DNA	circular	Malvastrum yellow vein Changa Manga virus, complete genome	ssDNA(+/-)	2754	Geminiviridae
1164	NC_014648.1	Pineapple bacilliform CO virus	DNA	circular	Pineapple bacilliform comosus virus, complete genome	dsDNA-RT	7543	Caulimoviridae
1165	NC_014665.1	Porcine parvovirus 4	ss-DNA	linear	Porcine parvovirus 4, complete genome	ssDNA(+/-)	5905	Parvoviridae
1166	NC_014707.1	Papaya leaf crumple virus-Panipat 8 [India:Panipat:Papaya:2008]	DNA	circular	Papaya leaf crumple virus-Panipat 8 [India:Panipat:Papaya:2008] DNA-A, complete genome	ssDNA(+/-)	2736	Geminiviridae
1167	NC_014708.1	Southern rice black-streaked dwarf virus	RNA	linear	Southern rice black-streaked dwarf virus segment 5, complete genome	dsRNA	3167	Reoviridae
1168	NC_014739.1	Chickpea redleaf virus	DNA	circular	Chickpea redleaf virus, complete genome	ssDNA(+/-)	2605	Geminiviridae
1169	NC_014740.1	Chickpea chlorosis virus-A	DNA	circular	Chickpea chlorosis virus-A, complete genome	ssDNA(+/-)	2582	Geminiviridae
1170	NC_014743.1	Chimpanzee polyomavirus Bob	DNA	circular	Chimpanzee polyomavirus Bob complete genome, isolate Bob	dsDNA	5086	Polyomaviridae
1171	NC_014745.1	Okra leaf curl Cameroon virus	ss-DNA	circular	Okra leaf curl Cameroon virus, complete genome	ssDNA(+/-)	2764	Geminiviridae
1172	NC_014748.1	Chaetoceros protobacilladnavirus 4	DNA	circular	Chaetoceros protobacilladnavirus 4 DNA, complete genome	ssDNA	5639	Bacilladnaviridae
1173	NC_014794.1	Sida golden mosaic Buckup virus-[Jamaica:St. Elizabeth:2004]	DNA	circular	Sida golden mosaic Buckup virus-[Jamaica:St. Elizabeth:2004] DNA-A, complete genome	ssDNA(+/-)	2627	Geminiviridae
1174	NC_014822.1	Bromus catharticus striate mosaic virus	DNA	circular	Bromus catharticus striate mosaic virus, complete genome	ssDNA(+/-)	2797	Geminiviridae
1175	NC_014823.1	Tolypocladium cylindrosporum virus 1	RNA	linear	Tolypocladium cylindrosporum virus 1, complete genome	dsRNA	5196	Totiviridae
1176	NC_014845.1	Bhendi yellow vein India virus [India:Dharwad OYDWR2:2006]	DNA	circular	Bhendi yellow vein India virus [India:Dharwad OYDWR2:2006] DNA-A, complete genome	ssDNA(+/-)	2739	Geminiviridae
1177	NC_014847.1	Okra leaf curl India virus [India:Sonipat EL14A:2006]	DNA	circular	Okra leaf curl India virus [India:Sonipat EL14A:2006] DNA-A, complete genome	ssDNA(+/-)	2723	Geminiviridae
1178	NC_014894.1	Okra enation leaf curl virus [India:Munthal EL37:2006]	DNA	circular	Okra enation leaf curl virus [India:Munthal EL37:2006] DNA-A, complete genome	ssDNA(+/-)	2724	Geminiviridae
1179	NC_014902.1	Rhynchosia yellow mosaic India virus	DNA	circular	Rhynchosia yellow mosaic India virus DNA-A, complete genome	ssDNA(+/-)	2727	Geminiviridae
1180	NC_014955.1	Human papillomavirus 132	DNA	circular	Human papillomavirus type 132, complete genome	dsDNA	7125	Papillomaviridae
1181	NC_014968.1	Sweet potato leaf curl Uganda virus-[Uganda:Kampala:2008]	ss-DNA	circular	Sweet potato leaf curl Uganda virus-[Uganda:Kampala:2008], complete genome	ssDNA(+/-)	2799	Geminiviridae
1182	NC_015043.1	Sida mosaic Bolivia virus 2	DNA	circular	Sida mosaic Bolivia virus 2 DNA-A, complete genome	ssDNA(+/-)	2679	Geminiviridae
1183	NC_015044.1	Sida mosaic Bolivia virus 1	DNA	circular	Sida mosaic Bolivia virus 1 DNA-B, complete genome	ssDNA(+/-)	2668	Geminiviridae
1184	NC_015045.1	Abutilon mosaic Bolivia virus	DNA	circular	Abutilon mosaic Bolivia virus DNA-A, complete genome	ssDNA(+/-)	2717	Geminiviridae
1185	NC_015051.1	Spinach curly top Arizona virus	ss-DNA	circular	Spinach curly top Arizona virus, complete genome	ssDNA(+/-)	2860	Geminiviridae
1186	NC_015115.1	Mosquito densovirus BR/07	ss-DNA	linear	Mosquito densovirus BR/07, complete genome	ssDNA(+/-)	3893	Parvoviridae
1187	NC_015116.1	Avian leukemia virus	DNA	linear	Avian leukemia virus isolate SCDY1, complete genome	ssRNA-RT	7489	Retroviridae
1188	NC_015124.1	Tomato leaf curl Hanoi virus	ss-DNA	circular	Tomato leaf curl Hanoi virus, complete genome	ssDNA(+/-)	2740	Geminiviridae
1189	NC_015126.1	Avian orthoreovirus	RNA	linear	Avian orthoreovirus segment L1, complete genome	dsRNA	3958	Reoviridae
1190	NC_015209.1	Vibrio virus CTXphi	DNA	linear	Vibrio phage CTX chromosome I, complete genome	ssDNA(+)	10638	Inoviridae']
1191	NC_015211.1	Chaetoceros protobacilladnavirus 3	DNA	circular	Chaetoceros protobacilladnavirus 3 DNA, complete genome	ssDNA	5813	Bacilladnaviridae
1192	NC_015212.1	Seal anellovirus TFFN/USA/2006	DNA	circular	Seal anellovirus TFFN/USA/2006, complete genome	ssDNA(-)	2164	Anelloviridae
1193	NC_015228.1	Sweet potato vein clearing virus	DNA	circular	Sweet potato vein clearing virus, complete genome	dsDNA-RT	8837	Caulimoviridae
1194	NC_015230.1	Maverick-related virus strain Spezl	DNA	circular	Maverick-related virus strain Spezl, complete genome	dsDNA	19063	Lavidaviridae
1195	NC_015267.1	Camelus dromedarius papillomavirus 1	DNA	circular	Camelus dromedarius papillomavirus type 1, complete genome	dsDNA	7679	Papillomaviridae
1196	NC_015268.1	Camelus dromedarius papillomavirus 2	DNA	circular	Camelus dromedarius papillomavirus type 2, complete genome	dsDNA	7906	Papillomaviridae
1197	NC_015270.1	Enterococcus phage EFRM31	DNA	circular	Enterococcus phage EFRM31, complete genome	dsDNA	16945	Siphoviridae
1198	NC_015273.1	Burkholderia phage KS14	DNA	circular	Burkholderia phage KS14, complete genome	dsDNA	32317	Myoviridae
1199	NC_015293.1	Pseudoalteromonas phage H105/1	DNA	linear	Pseudoalteromonas phage H105/1, complete genome	dsDNA	30651	Siphoviridae']
1200	NC_015297.1	Ralstonia phage PE226	DNA	circular	Ralstonia phage PE226, complete genome	ssDNA(+)	5475	Inoviridae']
1201	NC_015317.1	Sweet potato leaf curl South Carolina virus	DNA	circular	Sweet potato leaf curl South Carolina virus, complete genome	ssDNA(+/-)	2782	Geminiviridae
1202	NC_015324.1	Sweet potato golden vein associated virus	DNA	circular	Sweet potato golden vein associated virus, complete genome	ssDNA(+/-)	2824	Geminiviridae
1203	NC_015325.1	Zalophus californianus papillomavirus 1	DNA	circular	Zalophus californianus papillomavirus 1, complete genome	dsDNA	7584	Papillomaviridae
1204	NC_015328.1	Sweet potato collusive virus	DNA	circular	Sweet potato caulimo-like virus, complete genome	dsDNA-RT	7723	Caulimoviridae
1205	NC_015373.1	Chandiru virus	RNA	linear	Candiru virus segment M, complete genome	ssRNA(+/-)	4326	Phenuiviridae
1206	NC_015397.1	Cleome golden mosaic virus	DNA	circular	Cleome golden mosaic virus DNA-A, complete genome	ssDNA(+/-)	2566	Geminiviridae
1207	NC_015411.1	Sandfly fever Turkey virus	ss-RNA	linear	Sandfly Sicilian Turkey virus segment M, complete genome	ssRNA(+/-)	4403	Phenuiviridae
1208	NC_015450.1	Aguacate virus	RNA	linear	Aguacate virus segment M, complete genome	ssRNA(+/-)	4185	Phenuiviridae
1209	NC_015453.1	Propionibacterium phage PAS50	DNA	linear	Propionibacterium phage PAS50 endogenous virus, complete genome	dsDNA	29017	Siphoviridae
1210	NC_015454.1	Propionibacterium phage PAD20	DNA	linear	Propionibacterium phage PAD20 endogenous virus, complete genome	dsDNA	29074	Siphoviridae
1211	NC_015455.1	Raptor adenovirus 1	DNA	linear	Raptor adenovirus A, complete genome	dsDNA	26284	Adenoviridae
1212	NC_015465.1	Synechococcus phage S-CBS3	DNA	linear	Synechococcus phage S-CBS3, complete genome	dsDNA	33004	Siphoviridae']
1213	NC_015467.1	Groundnut ringspot and Tomato chlorotic spot virus reassortant	RNA	linear	Groundnut ringspot and Tomato chlorotic spot virus reassortant segment S, complete genome	ssRNA(+/-)	3067	Tospoviridae
1214	NC_015487.1	Bean yellow mosaic Mexico virus	ss-DNA	circular	Bean yellow mosaic Mexico virus DNA-A, complete genome	ssDNA(+/-)	2641	Geminiviridae
1215	NC_015488.1	Rhynchosia mild mosaic virus	DNA	circular	Rhynchosai mild mosaic virus DNA-A, complete genome	ssDNA(+/-)	2611	Geminiviridae
1216	NC_015490.1	Merremia mosaic Puerto Rico virus	ss-DNA	circular	Merremia mosaic Puerto Rico virus DNA A, complete genome	ssDNA(+/-)	2640	Geminiviridae
1217	NC_015502.1	Banana streak UA virus	DNA	circular	Banana streak UA virus, complete genome	dsDNA-RT	7519	Caulimoviridae
1218	NC_015503.1	Banana streak UI virus	DNA	circular	Banana streak UI virus, complete genome	dsDNA-RT	7458	Caulimoviridae
1219	NC_015504.1	Banana streak UL virus	DNA	circular	Banana streak UL virus, complete genome	dsDNA-RT	7401	Caulimoviridae
1220	NC_015505.1	Banana streak UM virus	DNA	circular	Banana streak UM virus, complete genome	dsDNA-RT	7532	Caulimoviridae
1221	NC_015506.1	Banana streak CA virus	DNA	circular	Banana streak CA virus, complete genome	dsDNA-RT	7408	Caulimoviridae
1222	NC_015507.1	Banana streak IM virus	DNA	circular	Banana streak IM virus, complete genome	dsDNA-RT	7769	Caulimoviridae
1223	NC_015553.1	Eragrostis minor streak virus	ss-DNA	circular	Eragrostis minor streak virus, complete genome	ssDNA(+/-)	2689	Geminiviridae
1224	NC_015586.1	Stenotrophomonas phage phiSHP2	DNA	circular	Stenotrophomonas phage phiSHP2, complete genome	ssDNA(+)	5819	Inoviridae
1225	NC_015627.1	Tobacco yellow crinkle virus	ss-DNA	circular	Tobacco yellow crinkle virus DNA A, complete genome	ssDNA(+/-)	2601	Geminiviridae
1226	NC_015639.1	Piscine myocarditis virus AL V-708	ds-RNA	linear	Piscine myocarditis virus AL V-708, complete genome	dsRNA	6688	Totiviridae']
1227	NC_015655.1	Sweet potato pakakuy virus	DNA	linear	Sweet potato pakakuy virus, complete genome	dsDNA-RT	8082	Caulimoviridae
1228	NC_015691.1	Macaca fascicularis papillomavirus 2	DNA	circular	Macaca fascicularis papillomavirus type 2, complete genome	dsDNA	7632	Papillomaviridae
1229	NC_015692.1	Colobus guereza papillomavirus 2	DNA	circular	Colobus guereza papillomavirus type 2, complete genome	dsDNA	7686	Papillomaviridae
1230	NC_015718.1	Helicoverpa armigera densovirus	ss-DNA	linear	Helicoverpa armigera densovirus, complete genome	ssDNA(+/-)	4926	Parvoviridae
1231	NC_015721.1	Bdellovibrio phage phi1402	DNA	linear	Bdellovibrio phage phi1402, complete genome	dsDNA	23931	Myoviridae']
1232	NC_015785.1	Microviridae phi-CA82	DNA	circular	Microvirus CA82, complete genome	ssDNA(+)	5514	Microviridae
1233	NC_015877.1	Baboon orthoreovirus	RNA	linear	Baboon orthoreovirus segment L1, complete genome	dsRNA	3903	Reoviridae
1234	NC_015932.1	Bat adenovirus 2	DNA	linear	Bat adenovirus 2, complete genome	dsDNA	31616	Adenoviridae
1235	NC_015961.1	Tomato chlorotic leaf distortion virus-[Venezuela:Zulia:2004]	DNA	linear	Tomato chlorotic leaf distortion virus-[Venezuela:Zulia:2004] DNA_B, complete genome	ssDNA(+/-)	2605	Geminiviridae
1236	NC_016013.1	Morelia spilota papillomavirus 1	DNA	circular	Morelia spilota papillomavirus 1 isolate Zurich 2009, complete genome	dsDNA	7048	Papillomaviridae
1237	NC_016014.1	Canis familiaris papillomavirus 8	DNA	circular	Canine papillomavirus 8, complete genome	dsDNA	7784	Papillomaviridae
1238	NC_016031.1	Porcine bocavirus 3	ss-DNA	linear	Porcine bocavirus 3, complete genome	ssDNA(+/-)	5278	Parvoviridae
1239	NC_016032.1	Porcine bocavirus 4-1	ss-DNA	linear	Porcine bocavirus 4-1, complete genome	ssDNA(+/-)	5177	Parvoviridae
1240	NC_016074.1	Canis familiaris papillomavirus 9	DNA	circular	Canine papillomavirus 9, complete genome	dsDNA	7873	Papillomaviridae
1241	NC_016075.1	Canis familiaris papillomavirus 10	DNA	circular	Canine papillomavirus 10, complete genome	dsDNA	7774	Papillomaviridae
1242	NC_016152.1	Luna mammarenavirus	RNA	linear	Luna virus segment S, complete genome	ssRNA(+/-)	3377	Arenaviridae
1243	NC_016157.1	Human papillomavirus 126	DNA	circular	Human papillomavirus type 126, complete genome	dsDNA	7326	Papillomaviridae
1244	NC_016162.1	Vibrio phage VCY-phi	DNA	linear	Vibrio phage VCY-phi, complete genome	ssDNA(+)	7103	Inoviridae']
1245	NC_016164.1	Synechococcus phage S-CBS1	DNA	circular	Synechococcus phage S-CBS1, complete genome	dsDNA	30332	Siphoviridae']
1246	NC_016437.1	Skua adenovirus 1	DNA	linear	South polar skua adenovirus-1, complete genome	dsDNA	26340	Adenoviridae
1247	NC_016517.1	Espirito Santo virus	ds-RNA	linear	Espirito Santo virus segment B, complete genome	dsRNA	3250	Birnaviridae']
1248	NC_016561.1	Parrot hepatitis B virus	DNA	circular	Parrot hepatitis B virus, complete genome	dsDNA-RT	3048	Hepadnaviridae
1249	NC_016565.1	Staphylococcus phage S24-1	DNA	linear	Staphylococcus phage S24-1, complete genome	dsDNA	18168	Podoviridae
1250	NC_016568.1	Helicobacter phage phiHP33	DNA	linear	Helicobacter phage phiHP33, complete genome	dsDNA	24645	Podoviridae
1251	NC_016572.1	Cleome leaf crumple virus	DNA	circular	Cleome leaf crumple virus DNA-B, complete genome	ssDNA(+/-)	2661	Geminiviridae
1252	NC_016573.1	Sida mosaic Alagoas virus	DNA	circular	Sida mosaic Alagoas virus DNA-A, complete genome	ssDNA(+/-)	2678	Geminiviridae
1253	NC_016574.1	Abutilon mosaic Brazil virus	DNA	circular	Abutilon mosaic Brazil virus DNA-A, complete genome	ssDNA(+/-)	2649	Geminiviridae
1254	NC_016580.1	Tomato dwarf leaf virus	DNA	circular	Tomato dwarf leaf virus DNA-A, complete genome	ssDNA(+/-)	2540	Geminiviridae
1255	NC_016647.1	Porcine bocavirus 5/JS677	ss-DNA	linear	Porcine bocavirus 5/JS677, complete genome	ssDNA(+/-)	5076	Parvoviridae
1256	NC_016649.1	Hollyhock yellow vein mosaic virus	ss-DNA	circular	Hollyhock yellow vein mosaic virus, complete genome	ssDNA(+/-)	2750	Geminiviridae
1257	NC_016651.1	Rhodococcus phage RRH1	DNA	linear	Rhodococcus phage RRH1, complete genome	dsDNA	14270	Siphoviridae']
1258	NC_016660.1	Eclipta yellow vein virus	DNA	circular	Eclipta yellow vein virus clone EcYVV-[PK,Fai,06], complete genome	ssDNA(+/-)	2740	Geminiviridae
1259	NC_016744.1	Eidolon helvum (bat) parvovirus	DNA	linear	Eidolon helvum parvovirus 1, complete genome	ssDNA(+/-)	5065	Parvoviridae
1260	NC_016752.1	Artibeus jamaicensis parvovirus 1	DNA	linear	Artibeus jamaicensis parvovirus 1, complete genome	ssDNA(+/-)	4595	Parvoviridae
1261	NC_016757.1	Rosellinia necatrix quadrivirus 1	RNA	linear	Rosellinia necatrix quadrivirus 1 segment 1, complete genome	dsRNA	4942	Quadriviridae
1262	NC_016874.1	Spissistilus festinus reovirus	RNA	linear	Spissistilus festinus reovirus segment 2, complete genome	dsRNA	3780	Reoviridae
1263	NC_016895.2	Bat adenovirus TJM	DNA	linear	Bat adenovirus TJM, complete genome	dsDNA	31806	Adenoviridae
1264	NC_016898.1	Trichechus manatus latirostris papillomavirus 2	DNA	circular	Trichechus manatus latirostris papillomavirus 2, complete genome	dsDNA	7855	Papillomaviridae
1265	NC_016965.1	Tomato leaf curl Ranchi virus	ss-DNA	circular	Tomato leaf curl Ranchi virus DNA-A, complete genome	ssDNA(+/-)	2762	Geminiviridae
1266	NC_016984.1	Pepper leaf curl Lahore Virus-[Pakistan:Lahore1:2004]	ss-DNA	circular	Pepper leaf curl Lahore Virus-[Pakistan:Lahore1:2004] segment A, complete genome	ssDNA(+/-)	2747	Geminiviridae
1267	NC_016989.1	Haloarcula hispanica icosahedral virus 2	DNA	linear	Haloarcula hispanica icosahedral virus 2, complete genome	dsDNA	30578	Sphaerolipoviridae
1268	NC_016998.1	Centrosema yellow spot virus	ss-DNA	circular	Centrosema yellow spot virus DNA-A, complete genome	ssDNA(+/-)	2675	Geminiviridae
1269	NC_017000.1	Macroptilium yellow vein virus	ss-DNA	circular	Macroptilium yellow vein virus DNA-A, complete genome	ssDNA(+/-)	2656	Geminiviridae
1270	NC_017001.1	Macroptilium yellow net virus	ss-DNA	circular	Macroptilium yellow net virus DNA A, complete genome	ssDNA(+/-)	2620	Geminiviridae
1271	NC_017004.1	Cassava mosaic Madagascar virus	ss-DNA	circular	Cassava mosaic Madagascar virus DNA A, complete genome	ssDNA(+/-)	2769	Geminiviridae
1272	NC_017084.1	Tianjin totivirus	ds-RNA	linear	Tianjin totivirus, complete genome	dsRNA	7611	Totiviridae']
1273	NC_017085.1	Canary polyomavirus	DNA	linear	Canary polyomavirus, complete genome	dsDNA	5421	Polyomaviridae
1274	NC_017087.1	Halorubrum pleomorphic virus 2	DNA	circular	Halorubrum pleomorphic virus 2, complete genome	dsDNA; ssDNA	10656	Pleolipoviridae
1275	NC_017088.1	Halorubrum pleomorphic virus 3	DNA	circular	Halorubrum pleomorphic virus 3, complete genome	dsDNA; ssDNA	8770	Pleolipoviridae
1276	NC_017089.1	Halorubrum pleomorphic virus 6	DNA	circular	Halorubrum pleomorphic virus 6, complete genome	dsDNA; ssDNA	8549	Pleolipoviridae
1277	NC_017090.1	Halogeometricum pleomorphic virus 1	DNA	circular	Halogeometricum pleomorphic virus 1, complete genome	dsDNA; ssDNA	9694	Pleolipoviridae
1278	NC_017091.1	Gyrovirus GyV3	DNA	circular	Gyrovirus GyV3, complete genome	ssDNA(-)	2359	Anelloviridae
1279	NC_017688.1	Lactococcus virus ASCC191	DNA	linear	Lactococcus Phage ASCC191, complete genome	dsDNA	32414	Siphoviridae
1280	NC_017716.1	Papio hamadryas papillomavirus 1	DNA	circular	Papio hamadryas papillomavirus type 1, complete genome	dsDNA	8008	Papillomaviridae
1281	NC_017732.1	Enterococcus phage EF62phi	DNA	linear	Enterococcus phage EF62phi, complete genome	dsDNA	30505	Podoviridae
1282	NC_017828.1	Wheat dwarf India virus	DNA	circular	Wheat dwarf India virus, complete genome	ssDNA(+/-)	2783	Geminiviridae
1283	NC_017862.1	Equus caballus papillomavirus 3	DNA	linear	Equine papillomavirus 3, complete genome	dsDNA	7582	Papillomaviridae
1284	NC_017916.1	Pig stool associated circular ssDNA virus GER2011	DNA	circular	Pig stool associated circular ssDNA virus GER2011, complete genome	ssDNA	2459	Smacoviridae
1285	NC_017978.1	Clostridium phage PhiS63	DNA	linear	Clostridium phage PhiS63, complete genome	dsDNA	33609	Siphoviridae']
1286	NC_017982.1	Equus caballus polyomavirus 1	DNA	circular	Equus caballus polyomavirus 1 isolate CU03, complete genome	dsDNA	4987	Polyomaviridae
1287	NC_017987.1	Sida yellow mosaic China virus - [Hainan 8]	DNA	circular	Sida yellow mosaic China virus - [Hainan 8] complete genome, isolate Hn7	ssDNA(+/-)	2751	Geminiviridae
1288	NC_017993.1	Human papillomavirus 135	DNA	circular	Human papillomavirus type 135, complete genome	dsDNA	7293	Papillomaviridae
1289	NC_017994.1	Human papillomavirus 136	DNA	circular	Human papillomavirus type 136, complete genome	dsDNA	7319	Papillomaviridae
1290	NC_017995.1	Human papillomavirus type 137	DNA	circular	Human papillomavirus type 137, complete genome	dsDNA	7236	Papillomaviridae
1291	NC_017996.1	Human papillomavirus 140	DNA	circular	Human papillomavirus type 140, complete genome	dsDNA	7341	Papillomaviridae
1292	NC_017997.1	Human papillomavirus type 144	DNA	circular	Human papillomavirus type 144, complete genome	dsDNA	7271	Papillomaviridae
1293	NC_018074.1	Phocoena phocoena papillomavirus 1	DNA	circular	Phocoena phocoena papillomavirus 1, complete genome	dsDNA	7596	Papillomaviridae
1294	NC_018075.1	Phocoena phocoena papillomavirus 2	DNA	circular	Phocoena phocoena papillomavirus 2, complete genome	dsDNA	7635	Papillomaviridae
1295	NC_018076.1	Phocoena phocoena papillomavirus 4	DNA	circular	Phocoena phocoena papillomavirus 4, complete genome	dsDNA	7348	Papillomaviridae
1296	NC_018083.1	Clostridium phage phiCPV4	DNA	linear	Clostridium phage phiCPV4, complete genome	dsDNA	17972	Podoviridae
1297	NC_018084.1	Clostridium phage phiZP2	DNA	linear	Clostridium phage phiZP2, complete genome	dsDNA	18078	Podoviridae
1298	NC_018102.1	MW polyomavirus	DNA	circular	MW polyomavirus, complete genome	dsDNA	4927	Polyomaviridae
1299	NC_018105.1	Gooseberry vein banding associated virus	DNA	circular	Gooseberry vein banding virus, complete genome	dsDNA-RT	7659	Caulimoviridae
1300	NC_018136.1	SFTS virus HB29	ss-RNA	linear	SFTS virus HB29 segment L, complete genome	ssRNA(+/-)	6368	Phenuiviridae
1301	NC_018151.1	Citrus chlorotic dwarf associated virus	DNA	circular	Citrus chlorotic dwarf associated virus, complete genome	ssDNA(+/-)	3640	Geminiviridae']
1302	NC_018269.1	Marinomonas phage P12026	DNA	linear	Marinomonas phage P12026, complete genome	dsDNA	31766	Siphoviridae']
1303	NC_018270.1	Weissella phage phiYS61	DNA	linear	Weissella phage phiYS61, complete genome	dsDNA	33594	Podoviridae
1304	NC_018273.1	Leuconostoc phage Lmd1	DNA	linear	Leuconostoc phage Lmd1, complete genome	dsDNA	26201	Siphoviridae
1305	NC_018399.1	Sibine fusca densovirus	DNA	linear	Sibine fusca densovirus, complete genome	ssDNA(+/-)	5012	Parvoviridae
1306	NC_018401.1	Gyrovirus 4	DNA	circular	Gyrovirus 4, complete genome	ssDNA(-)	2034	Anelloviridae
1307	NC_018450.1	Papilio polyxenes densovirus	DNA	linear	Papilio polyxenes densovirus, complete genome	ssDNA(+/-)	5053	Parvoviridae
1308	NC_018453.1	French bean severe leaf curl virus	DNA	circular	French bean severe leaf curl virus, complete genome	ssDNA(+/-)	2771	Geminiviridae
1309	NC_018481.1	CAS virus	RNA	linear	CAS virus segment S, complete genome	ssRNA(+/-)	3368	Arenaviridae
1310	NC_018482.1	Golden Gate virus	RNA	linear	Golden Gate virus segment L, complete genome	ssRNA(+/-)	6922	Arenaviridae
1311	NC_018505.1	Soybean Putnam virus	DNA	circular	Soybean mild mottle pararetrovirus, complete genome	dsDNA-RT	7757	Caulimoviridae
1312	NC_018530.1	Paspalum striate mosaic virus	ss-DNA	circular	Paspalum striate mosaic virus, complete genome	ssDNA(+/-)	2816	Geminiviridae
1313	NC_018575.1	Crocuta crocuta papillomavirus 1	DNA	circular	Crocuta crocuta papillomavirus 1, complete genome	dsDNA	8344	Papillomaviridae
1314	NC_018576.1	Paspalum dilatatum striate mosaic virus	ss-DNA	circular	Paspalum dilatatum striate mosaic virus, complete genome	ssDNA(+/-)	2806	Geminiviridae
1315	NC_018577.1	Sporobolus striate mosaic virus 1	ss-DNA	circular	Sporobolus striate mosaic virus 1, complete genome	ssDNA(+/-)	2789	Geminiviridae
1316	NC_018578.1	Sporobolus striate mosaic virus 2	ss-DNA	circular	Sporobolus striate mosaic virus 2, complete genome	ssDNA(+/-)	2716	Geminiviridae
1317	NC_018579.1	Digitaria ciliaris striate mosaic virus	ss-DNA	circular	Digitaria ciliaris striate mosaic virus, complete genome	ssDNA(+/-)	2816	Geminiviridae
1318	NC_018616.1	Dahlia mosaic virus	DNA	circular	Dahlia mosaic virus clone pDaMV-p2, complete genome	dsDNA-RT	7916	Caulimoviridae
1319	NC_018710.1	Lunk virus NKS-1	RNA	linear	Lunk virus NKS-1 segment S, complete genome	ssRNA(+/-)	3419	Arenaviridae
1320	NC_018834.1	Propionibacterium phage P9.1	DNA	linear	Propionibacterium phage P9.1, complete genome	dsDNA	29214	Siphoviridae
1321	NC_018838.1	Propionibacterium phage P100_A	DNA	linear	Propionibacterium phage P100_A, complete genome	dsDNA	29505	Siphoviridae
1322	NC_018839.1	Propionibacterium phage P14	DNA	linear	Propionibacterium phage P14.4, complete genome	dsDNA	29729	Siphoviridae
1323	NC_018840.1	Propionibacterium phage P100_1	DNA	linear	Propionibacterium phage P100_1, complete genome	dsDNA	29612	Siphoviridae
1324	NC_018841.1	Propionibacterium phage P101A	DNA	linear	Propionibacterium phage P101A, complete genome	dsDNA	29574	Siphoviridae
1325	NC_018842.1	Propionibacterium phage P1.1	DNA	linear	Propionibacterium phage P1.1, complete genome	dsDNA	29348	Siphoviridae
1326	NC_018845.1	Propionibacterium phage P104A	DNA	linear	Propionibacterium phage P104A, complete genome	dsDNA	29371	Siphoviridae
1327	NC_018847.1	Propionibacterium phage ATCC29399B_T	DNA	linear	Propionibacterium phage ATCC29399B_T, complete genome	dsDNA	29516	Siphoviridae
1328	NC_018849.1	Propionibacterium phage P105	DNA	linear	Propionibacterium phage P105, complete genome	dsDNA	29202	Siphoviridae
1329	NC_018851.1	Propionibacterium phage ATCC29399B_C	DNA	linear	Propionibacterium phage ATCC29399B_C, complete genome	dsDNA	29516	Siphoviridae
1330	NC_018852.1	Propionibacterium phage P100D	DNA	linear	Propionibacterium phage P100D, complete genome	dsDNA	29506	Siphoviridae
1331	NC_018858.1	Horseradish latent virus	DNA	circular	Horseradish latent virus, complete genome	dsDNA-RT	7954	Caulimoviridae
1332	NC_019023.1	Human papillomavirus type 166	DNA	circular	Human papillomavirus type 166 isolate KC9, complete genome	dsDNA	7212	Papillomaviridae
1333	NC_019035.1	Blechum interveinal chlorosis virus	DNA	circular	Blechum interveinal chlorosis virus DNA A, complete genome	ssDNA(+/-)	2645	Geminiviridae
1334	NC_019413.1	Sulfolobales Mexican rudivirus 1	DNA	linear	Sulfolobales Mexican rudivirus 1, complete genome	dsDNA	27431	Rudiviridae
1335	NC_019422.1	Clostridium phage phiMMP04	DNA	circular	Clostridium phage phiMMP04, complete genome	dsDNA	31674	Myoviridae']
1336	NC_019449.1	Lactobacillus virus c5	DNA	linear	Lactobacillus phage c5, complete genome	dsDNA	31841	Siphoviridae
1337	NC_019488.1	Salmonella phage RE-2010	DNA	linear	Salmonella phage RE-2010, complete genome	dsDNA	34117	Myoviridae
1338	NC_019492.1	Pseudoplusia includens densovirus	DNA	linear	Pseudoplusia includens densovirus, complete genome	ssDNA(+/-)	5990	Parvoviridae
1339	NC_019497.1	Dragonfly-associated mastrevirus	DNA	circular	Dragonfly-associated mastrevirus isolate PR_NZ70_2009, complete genome	ssDNA(+/-)	2650	Geminiviridae
1340	NC_019512.1	Helicobacter phage 1961P	DNA	linear	Helicobacter phage 1961P, complete genome	dsDNA	26836	Podoviridae
1341	NC_019523.1	Clostridium phage phi24R	DNA	linear	Clostridium phage phi24R, complete genome	dsDNA	18919	Podoviridae
1342	NC_019548.1	Ralstonia phage RSS0	DNA	circular	Ralstonia phage RSS0, complete genome	ssDNA(+)	7288	Inoviridae
1343	NC_019844.1	Chlorocebus pygerythrus polyomavirus 1	DNA	circular	Chlorocebus pygerythrus polyomavirus 1 DNA, complete genome, isolate: VMS96	dsDNA	5157	Polyomaviridae
1344	NC_019851.1	Macaca fascicularis polyomavirus 1	DNA	circular	Macaca fascicularis polyomavirus 1, complete genome	dsDNA	5087	Polyomaviridae
1345	NC_019852.1	Canis familiaris papillomavirus 14	DNA	circular	Canine papillomavirus 14 from Switzerland, complete genome	dsDNA	7826	Papillomaviridae
1346	NC_019853.1	Ateles paniscus polyomavirus 1	DNA	circular	Ateles paniscus polyomavirus 1, complete genome	dsDNA	5273	Polyomaviridae
1347	NC_019854.2	Cebus albifrons polyomavirus 1	DNA	circular	Cebus albifrons polyomavirus 1, complete genome	dsDNA	5013	Polyomaviridae
1348	NC_019928.1	Helicobacter phage KHP30	DNA	circular	Helicobacter phage KHP30 DNA, complete genome	dsDNA	26215	Podoviridae
1349	NC_019931.1	Helicobacter phage KHP40	DNA	circular	Helicobacter phage KHP40 DNA, complete genome	dsDNA	26449	Podoviridae
1350	NC_019932.1	Erwinia phage ENT90	DNA	circular	Erwinia phage ENT90, complete genome	dsDNA	29564	Myoviridae
1351	NC_020065.1	Chaerephon polyomavirus 1	DNA	circular	Chaerephon polyomavirus 1 isolate KY397, complete genome	dsDNA	4899	Polyomaviridae
1352	NC_020066.1	Otomops polyomavirus KY156	DNA	circular	Otomops polyomavirus KY156, complete genome	dsDNA	4914	Polyomaviridae
1353	NC_020067.1	Cardioderma cor polyomavirus 1	DNA	circular	Cardioderma polyomavirus isolate KY336, complete genome	dsDNA	5372	Polyomaviridae
1354	NC_020068.1	Eidolon helvum polyomavirus 1	DNA	circular	Eidolon polyomavirus 1 isolate KY270, complete genome	dsDNA	5294	Polyomaviridae
1355	NC_020069.1	Miniopterus africanus polyomavirus 1	DNA	circular	Miniopterus africanus polyomavirus 1 isolate KY369, complete genome	dsDNA	5213	Polyomaviridae
1356	NC_020070.1	Pteronotus davyi polyomavirus 1	DNA	circular	Pteronotus davyi polyomavirus 1 isolate GTM203, complete genome	dsDNA	5136	Polyomaviridae
1357	NC_020071.1	Otomops polyomavirus KY157	DNA	circular	Otomops polyomavirus KY157, complete genome	dsDNA	5176	Polyomaviridae
1358	NC_020074.1	Bovine adenovirus 6	DNA	linear	Bovine adenovirus 6 strain 671130, complete genome	dsDNA	30024	Adenoviridae
1359	NC_020084.1	Equus caballus papillomavirus 5	DNA	circular	Equus ferus caballus papillomavirus type 5, complete genome	dsDNA	7519	Papillomaviridae
1360	NC_020085.1	Equus caballus papillomavirus 4	DNA	circular	Equus ferus caballus papillomavirus type 4, complete genome	dsDNA	7554	Papillomaviridae
1361	NC_020106.1	STL polyomavirus	DNA	circular	STL polyomavirus strain MA138, complete genome	dsDNA	4776	Polyomaviridae
1362	NC_020236.1	Pepper yellow leaf curl virus	RNA	circular	Pepper yellow leaf curl virus isolate YN65-1, complete genome	ssDNA(+/-)	2748	Geminiviridae
1363	NC_020473.1	Corchorus yellow vein mosaic virus	DNA	circular	Corchorus yellow vein mosaic virus isolate CEA8, complete genome	ssDNA(+/-)	2743	Geminiviridae
1364	NC_020481.1	Pelagibacter phage HTVC010P	DNA	linear	Pelagibacter phage HTVC010P, complete genome	dsDNA	34892	Podoviridae']
1365	NC_020485.1	Simian adenovirus 20	DNA	linear	Simian adenovirus 20 strain ATCC VR-541, complete genome	dsDNA	34302	Adenoviridae
1366	NC_020499.1	Canine bocavirus 1	DNA	linear	Canine bocavirus 1 isolate Con-161, complete genome	ssDNA(+/-)	5413	Parvoviridae
1367	NC_020500.1	Equus caballus papillomavirus 6	DNA	circular	Equine papillomavirus type 6, complete genome	dsDNA	7551	Papillomaviridae
1368	NC_020501.1	Equus caballus papillomavirus 7	DNA	circular	Equus ferus caballus papillomavirus type 7, complete genome	dsDNA	7619	Papillomaviridae
1369	NC_020870.1	Leuconostoc phage phiLN04	DNA	linear	Leuconostoc phage phiLN04, complete genome	dsDNA	25865	Siphoviridae
1370	NC_020880.1	Leuconostoc phage P793	DNA	linear	Leuconostoc phage P793, complete genome	dsDNA	26769	Siphoviridae
1371	NC_020881.1	Long-fingered bat hepatitis B virus	DNA	circular	Long-fingered bat hepatitis B virus isolate 776, complete genome	dsDNA-RT	3230	Hepadnaviridae
1372	NC_020882.1	Sulfolobales Mexican fusellovirus 1	DNA	circular	Sulfolobales Mexican fusellovirus 1, complete genome	dsDNA	14847	Fuselloviridae
1373	NC_020890.1	Human polyomavirus 12	DNA	circular	Human polyomavirus 12 strain hu1403, complete genome	dsDNA	5033	Polyomaviridae
1374	NC_020997.1	Ustilaginoidea virens RNA virus 1	RNA	linear	Ustilaginoidea virens RNA virus 1, complete genome	dsRNA	5142	Totiviridae
1375	NC_020998.1	Haloarcula hispanica virus PH1	DNA	linear	Halovirus PH1, complete genome	dsDNA	28072	Sphaerolipoviridae
1376	NC_020999.1	Rose yellow vein virus	DNA	circular	Rose yellow vein virus strain RYVV-MN1, complete genome	dsDNA-RT	9314	Caulimoviridae
1377	NC_021168.1	Simian mastadenovirus C	DNA	linear	Simian adenovirus C isolate BaAdV-2, complete genome	dsDNA	34391	Adenoviridae
1378	NC_021202.1	Ageratum Yellow vein China virus - OX1	DNA	circular	Ageratum Yellow vein China virus - OX1, complete genome	ssDNA(+/-)	2739	Geminiviridae
1379	NC_021203.1	Porcine stool-associated circular virus 2	DNA	circular	Porcine stool-associated circular virus 2 isolate f, complete genome	ssDNA	2539	Smacoviridae
1380	NC_021205.1	Tomato leaf curl China virus - OX2	DNA	circular	Tomato leaf curl China virus - OX2, complete genome	ssDNA(+/-)	2744	Geminiviridae
1381	NC_021317.1	Salmonella phage L13	DNA	linear	Salmonella phage L13, complete genome	dsDNA	21248	Siphoviridae
1382	NC_021333.1	Phaeocystis globosa virus virophage	DNA	linear	Phaeocystis globosa virus virophage, complete genome	dsDNA	19527	Lavidaviridae
1383	NC_021336.1	Bacillus phage MG-B1	DNA	linear	Bacillus phage MG-B1, complete genome	dsDNA	27190	Podoviridae
1384	NC_021337.1	Acinetobacter phage AB3	DNA	linear	Acinetobacter phage AB3, complete genome	dsDNA	31185	Podoviridae
1385	NC_021472.1	Felis catus papillomavirus 3	DNA	circular	Felis catus papillomavirus-3, complete genome	dsDNA	7583	Papillomaviridae
1386	NC_021483.1	Human papillomavirus 154	DNA	circular	Human papillomavirus type 154 isolate PV77, complete genome	dsDNA	7286	Papillomaviridae
1387	NC_021562.1	Vibrio phage VFJ	DNA	circular	Vibrio phage VFJ, complete genome	ssDNA(+)	8555	Inoviridae
1388	NC_021565.1	Rosellinia necatrix victorivirus 1	RNA	linear	Rosellinia necatrix victorivirus 1 RNA, complete genome, isolate: W1029	dsRNA	5329	Totiviridae
1389	NC_021569.1	Stenotrophomonas phage SMA7	DNA	circular	Stenotrophomonas phage phiSMA7 proviral complete genome	ssDNA(+)	7069	Inoviridae']
1390	NC_021774.1	Salmonella phage FSL SP-004	DNA	linear	Salmonella phage FSL SP-004, complete genome	dsDNA	29742	Myoviridae
1391	NC_021797.1	Cellulophaga phage phi12:2	DNA	circular	Cellulophaga phage phi12:2, complete genome	ssDNA(+)	6453	Microviridae
1392	NC_021800.1	Cellulophaga phage phi46:1	DNA	circular	Cellulophaga phage phi46:1, complete genome	dsDNA	34844	Siphoviridae']
1393	NC_021804.1	Cellulophaga phage phi39:1	DNA	circular	Cellulophaga phage phi39:1, complete genome	dsDNA	28760	Siphoviridae']
1394	NC_021805.1	Cellulophaga phage phi12a:1	DNA	circular	Cellulophaga phage phi12a:1, complete genome	ssDNA(+)	6478	Microviridae
1395	NC_021852.1	Lactococcus phage P680	DNA	linear	Lactococcus phage P680, complete genome	dsDNA	29631	Siphoviridae
1396	NC_021853.1	Lactococcus phage 340	DNA	linear	Lactococcus phage 340, complete genome	dsDNA	32337	Siphoviridae
1397	NC_021854.1	Lactococcus phage jm3	DNA	linear	Lactococcus phage jm3, complete genome	dsDNA	28674	Siphoviridae
1398	NC_021855.1	Lactococcus phage phi7	DNA	linear	Lactococcus phage phi7, complete genome	dsDNA	32382	Siphoviridae
1399	NC_021860.1	Lactococcus phage jm2	DNA	linear	Lactococcus phage jm2, complete genome	dsDNA	31090	Siphoviridae
1400	NC_021861.1	Lactococcus phage BM13	DNA	circular	Lactococcus phage BM13, complete genome	dsDNA	30910	Siphoviridae']
1401	NC_021862.1	Ralstonia phage RSS30	DNA	circular	Ralstonia phage RSS30 DNA, complete genome	ssDNA(+)	8576	Inoviridae
1402	NC_021930.1	Rangifer tarandus papillomavirus 2	DNA	circular	Rangifer tarandus papillomavirus 2 isolate RtPV2, complete genome	dsDNA	7267	Papillomaviridae
1403	NC_022094.1	Bacillus phage Wip1	DNA	linear	Bacillus phage Wip1, complete genome	dsDNA	14319	Tectiviridae
1404	NC_022095.1	Human papillomavirus 179	DNA	linear	Human papillomavirus type 179 complete genome, isolate SIBX16	dsDNA	7228	Papillomaviridae
1405	NC_022104.1	Porcine partetravirus	DNA	linear	Porcine partetravirus strain FMV10-1437266, complete genome	ssDNA(+/-)	5403	Parvoviridae
1406	NC_022131.1	Chickpea chlorosis Australia virus	ss-DNA	circular	Chickpea chlorosis Australia virus isolate CpCV-D_AU_3494I_2002, complete genome	ssDNA(+/-)	2572	Geminiviridae
1407	NC_022229.1	Tomato yellow leaf curl Saudi virus	DNA	linear	Tomato yellow leaf curl Saudi virus isolate Hail1, complete genome	ssDNA(+/-)	2775	Geminiviridae
1408	NC_022232.1	Sweet potato leaf curl Shanghai virus	DNA	circular	Sweet potato leaf curl Shanghai virus isolate China:Jilin1:2012, complete genome	ssDNA(+/-)	2834	Geminiviridae
1409	NC_022253.1	Mustela putorius papillomavirus 1	DNA	circular	Mustela putorius papillomavirus 1 isolate MpPV1, complete genome	dsDNA	7985	Papillomaviridae
1410	NC_022266.1	Simian adenovirus 18	DNA	linear	Simian adenovirus 18, complete genome	dsDNA	31967	Adenoviridae
1411	NC_022334.1	Propionibacterium phage PHL112N00	DNA	linear	Propionibacterium phage PHL112N00, complete genome	dsDNA	29266	Siphoviridae
1412	NC_022335.1	Propionibacterium phage PHL067M10	DNA	linear	Propionibacterium phage PHL067M10, complete genome	dsDNA	29377	Siphoviridae
1413	NC_022336.1	Propionibacterium phage PHL010M04	DNA	linear	Propionibacterium phage PHL010M04, complete genome	dsDNA	29511	Siphoviridae
1414	NC_022337.1	Propionibacterium phage PHL071N05	DNA	linear	Propionibacterium phage PHL071N05, complete genome	dsDNA	29467	Siphoviridae
1415	NC_022338.1	Propionibacterium phage PHL060L00	DNA	linear	Propionibacterium phage PHL060L00, complete genome	dsDNA	29514	Siphoviridae
1416	NC_022340.1	Propionibacterium phage PHL114L00	DNA	linear	Propionibacterium phage PHL114L00, complete genome	dsDNA	29464	Siphoviridae
1417	NC_022341.1	Propionibacterium phage PHL113M01	DNA	linear	Propionibacterium phage PHL113M01, complete genome	dsDNA	29200	Siphoviridae
1418	NC_022342.1	Propionibacterium phage PHL111M01	DNA	linear	Propionibacterium phage PHL111M01, complete genome	dsDNA	29140	Siphoviridae
1419	NC_022365.1	Piper yellow mottle virus	DNA	linear	Piper yellow mottle virus strain ISH-1, complete genome	dsDNA-RT	7562	Caulimoviridae
1420	NC_022373.1	Felis catus papillomavirus 4	DNA	circular	Felis catus papillomavirus 4 isolate MY-3, complete genome	dsDNA	7616	Papillomaviridae
1421	NC_022517.1	Baboon endogenous virus strain M7	DNA	linear	Baboon endogenous virus strain M7 proviral DNA, complete genome	ssRNA-RT	8507	Retroviridae
1422	NC_022518.1	Human endogenous retrovirus K113	DNA	linear	Human endogenous retrovirus K113 complete genome	ssRNA-RT	9472	Retroviridae']
1423	NC_022519.1	African elephant polyomavirus 1	DNA	circular	African elephant polyomavirus 1, complete genome	dsDNA	5722	Polyomaviridae
1424	NC_022564.1	Acheta domestica mini ambidensovirus	DNA	linear	Acheta domesticus mini ambidensovirus isolate Kalamazoo, complete genome	ssDNA(+/-)	4945	Parvoviridae
1425	NC_022586.1	Sweet potato leaf curl Sichuan virus 2	ss-DNA	circular	Sweet potato leaf curl Sichuan virus 2 isolate China:Sichuan14:2012, complete genome	ssDNA(+/-)	2786	Geminiviridae
1426	NC_022647.1	Mesocricetus auratus papillomavirus 1	DNA	circular	Mesocricetus auratus papillomavirus 1 complete genome, isolate APV10	dsDNA	7647	Papillomaviridae
1427	NC_022747.1	Vibrio phage VPUSM 8	DNA	linear	Vibrio phage VPUSM 8, complete genome	dsDNA	34145	Myoviridae
1428	NC_022748.1	Solenopsis invicta densovirus	DNA	linear	Solenopsis invicta densovirus isolate SiDNV-Arg, complete genome	ssDNA(+/-)	5280	Parvoviridae
1429	NC_022750.1	Enterobacteria phage fiAA91-ss	DNA	linear	Enterobacteria phage fiAA91-ss, complete genome	dsDNA	33628	Myoviridae
1430	NC_022762.1	Lactobacillus phage phiLdb	DNA	linear	Lactobacillus phage phiLdb, complete genome	dsDNA	33996	Siphoviridae
1431	NC_022788.1	Gyrovirus Tu243	DNA	circular	Gyrovirus Tu243, complete genome	ssDNA(-)	2020	Anelloviridae
1432	NC_022789.1	Gyrovirus Tu789	DNA	circular	Gyrovirus Tu789, complete genome	ssDNA(-)	2282	Anelloviridae
1433	NC_022790.1	Marine gokushovirus	DNA	circular	Marine gokushovirus isolate GOM, complete genome	ssDNA(+)	4129	Microviridae
1434	NC_022800.1	Feline bocaparvovirus 2	ss-DNA	linear	Feline bocavirus 2 isolate POR1, complete genome	ssDNA(+/-)	5479	Parvoviridae
1435	NC_022892.1	Human papillomavirus 167	DNA	circular	Human papillomavirus type 167 isolate KC10, complete genome	dsDNA	7228	Papillomaviridae
1436	NC_022989.1	Lactobacillus virus LLKu	DNA	circular	Lactobacillus phage LL-Ku, complete genome	dsDNA	31080	Siphoviridae
1437	NC_023008.1	Butcherbird polyomavirus	DNA	circular	Butcherbird polyomavirus isolate AWH19840, complete genome	dsDNA	5084	Polyomaviridae
1438	NC_023020.1	Porcine parvovirus 5	DNA	linear	Porcine parvovirus 5 isolate IA469 clone 1, complete genome	ssDNA(+/-)	5805	Parvoviridae
1439	NC_023023.1	Spinach yellow vein Sikar virus	DNA	circular	Spinach yellow vein Sikar virus clone AS22, complete genome	ssDNA(+/-)	2753	Geminiviridae
1440	NC_023153.1	Citrus endogenous pararetrovirus	DNA	circular	Citrus endogenous pararetrovirus clone CB16-3, complete genome	ssRNA-RT	6996	Retroviridae']
1441	NC_023178.1	Castor canadensis papillomavirus 1	DNA	circular	Castor canadensis papillomavirus type 1 isolate CcanPV1, complete genome	dsDNA	7435	Papillomaviridae
1442	NC_023312.1	Tomato leaf curl Liwa virus	DNA	linear	Tomato leaf curl Liwa virus isolate LW1, complete genome	ssDNA(+/-)	2761	Geminiviridae
1443	NC_023485.1	Hibiscus bacilliform virus GD1	DNA	circular	Hibiscus bacilliform virus GD1, complete genome	dsDNA-RT	7435	Caulimoviridae
1444	NC_023496.1	Saimiri sciureus papillomavirus 1	DNA	circular	Saimiri sciureus papillomavirus type 1 isolate Mac2066, complete genome	dsDNA	7596	Papillomaviridae
1445	NC_023547.1	Ustilaginoidea virens RNA virus 3	RNA	linear	Ustilaginoidea virens RNA virus 3, complete genome	dsRNA	5075	Totiviridae
1446	NC_023588.1	Stenotrophomonas phage Smp131	DNA	circular	Stenotrophomonas phage Smp131, complete genome	dsDNA	33525	Myoviridae
1447	NC_023592.1	Haloarcula hispanica pleomorphic virus 2	DNA	circular	Haloarcula hispanica pleomorphic virus 2, complete genome	dsDNA; ssDNA	8176	Pleolipoviridae
1448	NC_023700.1	Pseudomonas virus PA1KOR	DNA	linear	Pseudomonas phage PA1/KOR/2010, complete genome	dsDNA	34553	Siphoviridae
1449	NC_023842.1	Danaus plexippus plexippus iteravirus	DNA	linear	Danaus plexippus plexippus iteravirus isolate Granby, complete genome	ssDNA(+/-)	5006	Parvoviridae
1450	NC_023844.1	Cassava associated gemycircularvirus 1	ss-DNA	circular	Cassava associated gemycircularvirus 1 isolate G14, complete genome	ssDNA	2220	Genomoviridae
1451	NC_023845.1	Raccoon polyomavirus	DNA	circular	Raccoon polyomavirus strain R45, complete genome	dsDNA	5016	Polyomaviridae
1452	NC_023850.1	Baminivirus	DNA	circular	Baminivirus isolate BamiV, complete genome	ssDNA(+/-)	2806	Geminiviridae
1453	NC_023851.1	Niminivirus	DNA	circular	Niminivirus isolate NimiV, complete genome	ssDNA(+/-)	2383	Geminiviridae
1454	NC_023852.1	Canis familiaris papillomavirus 13	DNA	circular	Canine papillomavirus 13 isolate Zurich/2011, complete genome	dsDNA	8228	Papillomaviridae
1455	NC_023864.1	Axonopus compressus streak virus	DNA	circular	Axonopus compressus streak virus isolate ACSV_NG_g84_oba_2007, complete genome	ssDNA(+/-)	2858	Geminiviridae
1456	NC_023870.1	Dragonfly-associated circular virus 3	ss-DNA	circular	Dragonfly-associated circular virus 3 isolate TO-DFS3B2-2010, complete genome	ssDNA	2208	Genomoviridae
1457	NC_023871.1	Dragonfly-associated circular virus 2	ss-DNA	circular	Dragonfly-associated circular virus 2 isolate FL2-5X-2010, complete genome	ssDNA	2236	Genomoviridae
1458	NC_023872.1	Dragonfly associated gemykibivirus 1	ss-DNA	circular	Dragonfly-associated circular virus 1 isolate FL1-2X-2010, complete genome	ssDNA	2225	Genomoviridae
1459	NC_023873.1	Enhydra lutris papillomavirus 1	DNA	circular	Enhydra lutris papillomavirus 1 isolate 6898-13, complete genome	dsDNA	8194	Papillomaviridae
1460	NC_023877.1	Porcine stool-associated circular virus 4	DNA	circular	Porcine stool-associated circular virus 4 isolate CP2, complete genome	ssDNA(+/-)	2980	Circoviridae
1461	NC_023878.1	Porcine stool-associated circular virus 5	DNA	circular	Porcine stool-associated circular virus 5 isolate CP3, complete genome	ssDNA(+/-)	3062	Circoviridae
1462	NC_023882.1	Equus asinus papillomavirus 1	DNA	circular	Equus asinus papillomavirus AA-2014 isolate Asinara, complete genome	dsDNA	7467	Papillomaviridae
1463	NC_023887.1	Turkey associated porprismacovirus 1	DNA	circular	Turkey associated porprismacovirus 1, complete genome	ssDNA	2479	Smacoviridae
1464	NC_023891.1	Human papillomavirus 178	DNA	linear	Human papillomavirus type 178, complete genome	dsDNA	7314	Papillomaviridae
1465	NC_023894.1	Pygoscelis adeliae papillomavirus 1	DNA	circular	Pygoscelis adeliae papillomavirus isolate Crozier_2013, complete genome	dsDNA	7637	Papillomaviridae
1466	NC_023895.1	Rupicapra rupicapra papillomavirus 1	DNA	circular	Rupicapra rupicapra papillomavirus 1, complete genome	dsDNA	7256	Papillomaviridae
1467	NC_024115.1	Leishmania aethiopica RNA virus	RNA	linear	Leishmania aethiopica RNA virus isolate LRV2-Lae-L494, complete genome	dsRNA	5193	Totiviridae
1468	NC_024116.1	Tomato leaf curl Barka virus	DNA	circular	Tomato leaf curl Barka virus isolate Tom-55, complete genome	ssDNA(+/-)	2753	Geminiviridae
1469	NC_024118.1	New Jersey polyomavirus-2013	DNA	circular	New Jersey polyomavirus-2013 isolate NJ-PyV-2013, complete genome	dsDNA	5108	Polyomaviridae
1470	NC_024119.1	PoSCV Kor J481	DNA	circular	PoSCV Kor J481, complete genome	ssDNA	2589	Smacoviridae
1471	NC_024149.1	Lactococcus phage WP-2	DNA	linear	Lactoccocus phage WP-2, complete genome	dsDNA	18899	Podoviridae
1472	NC_024150.1	California sea lion adenovirus 1	DNA	linear	California sea lion adenovirus 1 strain Zc11-030, complete genome	dsDNA	31709	Adenoviridae
1473	NC_024151.1	Beauveria bassiana victorivirus NZL/1980	RNA	linear	Beauveria bassiana victorivirus NZL/1980 isolate 6887, complete genome	dsRNA	5327	Totiviridae
1474	NC_024300.1	Fulmarus glacialis papillomavirus 1	DNA	circular	Fulmarus glacialis papillomavirus 1, complete genome	dsDNA	8132	Papillomaviridae
1475	NC_024301.1	Pagoda yellow mosaic associated virus	DNA	circular	Pagoda yellow mosaic associated virus strain pymav-01, complete genome	dsDNA-RT	7424	Caulimoviridae
1476	NC_024378.1	Leuconostoc phage phiLNTR3	DNA	linear	Leuconostoc phage phiLNTR3, complete genome	dsDNA	28015	Siphoviridae
1477	NC_024380.1	Leuconostoc phage phiLN6B	DNA	linear	Leuconostoc phage phiLN6B, complete genome	dsDNA	25740	Siphoviridae
1478	NC_024385.1	Leuconostoc phage phiLN12	DNA	linear	Leuconostoc phage phiLN12, complete genome	dsDNA	28193	Siphoviridae
1479	NC_024386.1	Leuconostoc phage phiLN25	DNA	linear	Leuconostoc phage phiLN25, complete genome	dsDNA	28427	Siphoviridae
1480	NC_024388.1	Leuconostoc phage phiLN34	DNA	linear	Leuconostoc phage phiLN34, complete genome	dsDNA	28022	Siphoviridae
1481	NC_024389.1	Leuconostoc phage phiLNTR2	DNA	linear	Leuconostoc phage phiLNTR2, complete genome	dsDNA	28336	Siphoviridae
1482	NC_024390.1	Leuconostoc phage phiLN03	DNA	linear	Leuconostoc phage phiLN03, complete genome	dsDNA	26752	Siphoviridae
1483	NC_024443.1	Roundleaf bat hepatitis B virus	DNA	circular	Roundleaf bat hepatitis B virus isolate RBHBV/GB09-256/Hip_rub/GAB/2009, complete genome	dsDNA-RT	3368	Hepadnaviridae
1484	NC_024444.1	Horseshoe bat hepatitis B virus	DNA	circular	Horseshoe bat hepatitis B virus isolate HBHBV/GB09-403/Rhi_alc/GAB/2009, complete genome	dsDNA-RT	3377	Hepadnaviridae
1485	NC_024445.1	Tent-making bat hepatitis B virus	DNA	circular	Tent-making bat hepatitis B virus isolate TBHBV/Pan372/Uro_bil/PAN/2010, complete genome	dsDNA-RT	3149	Hepadnaviridae
1486	NC_024452.1	Chicken parvovirus ABU-P1	DNA	linear	Chicken parvovirus ABU-P1, complete genome	ssDNA(+/-)	5257	Parvoviridae
1487	NC_024453.2	Porcine bocavirus 1 pig/ZJD/China/2006	DNA	linear	Porcine bocavirus 1 pig/ZJD/China/2006, complete genome	ssDNA(+/-)	5153	Parvoviridae
1488	NC_024454.1	Turkey parvovirus 1078	DNA	linear	Turkey parvovirus 1078, complete genome	ssDNA(+/-)	4642	Parvoviridae
1489	NC_024684.1	Lizard adenovirus 2	DNA	linear	Lizard adenovirus 2 isolate 23-06, complete genome	dsDNA	32965	Adenoviridae
1490	NC_024687.1	Rose leaf curl virus	DNA	circular	Rose leaf curl virus isolate AS24, complete genome	ssDNA(+/-)	2741	Geminiviridae
1491	NC_024693.1	Sweet potato leaf curl Guangxi virus	DNA	circular	Sweet potato leaf curl Guangxi virus isolate China:Guangxi5:2011, complete genome	ssDNA(+/-)	2831	Geminiviridae
1492	NC_024694.1	Human circovirus VS6600022	DNA	circular	Human circovirus VS6600022, complete genome	ssDNA(+/-)	2836	Circoviridae
1493	NC_024772.1	Porcine associated porprismacovirus 5	DNA	circular	Porcine associated porprismacovirus 5 isolate DP3, complete genome	ssDNA	2590	Smacoviridae
1494	NC_024773.1	Porcine associated porprismacovirus 7	DNA	circular	Porcine associated porprismacovirus 7 isolate EP2-A, complete genome	ssDNA	2601	Smacoviridae
1495	NC_024774.1	Porcine associated porprismacovirus 9	DNA	circular	Porcine associated porprismacovirus 9 isolate FP1, complete genome	ssDNA	2564	Smacoviridae
1496	NC_024775.1	Porcine associated porprismacovirus 8	DNA	circular	Porcine associated porprismacovirus 8 isolate GP2, complete genome	ssDNA	2477	Smacoviridae
1497	NC_024776.1	Porcine associated porprismacovirus 6	DNA	circular	Porcine associated porprismacovirus 6 isolate XP1, complete genome	ssDNA	2603	Smacoviridae
1498	NC_024890.1	Seal anellovirus 3	DNA	circular	Seal anellovirus 3, complete genome	ssDNA(-)	2169	Anelloviridae
1499	NC_024891.1	Seal anellovirus 2	DNA	circular	Seal anellovirus 2, complete genome	ssDNA(-)	2149	Anelloviridae
1500	NC_024893.1	Apodemus sylvaticus papillomavirus 1	DNA	circular	Apodemus sylvaticus papillomavirus 1, complete genome	dsDNA	7589	Papillomaviridae
1501	NC_024908.1	Torque teno Tadarida brasiliensis virus	DNA	circular	Torque teno Tadarida brasiliensis virus, complete genome	ssDNA(-)	2367	Anelloviridae
1502	NC_024909.1	Caribou feces-associated gemycircularvirus	DNA	circular	Caribou feces-associated gemycircularvirus, complete genome	ssDNA	2232	Genomoviridae
1503	NC_025214.1	Botryosphaeria dothidea victorivirus 1	RNA	linear	Botryosphaeria dothidea victorivirus 1 isolate GY25, complete genome	dsRNA	5322	Totiviridae
1504	NC_025215.1	Gyrovirus GyV7-SF	DNA	linear	Gyrovirus GyV7-SF, complete genome	ssDNA(-)	2439	Anelloviridae
1505	NC_025259.1	Sea otter polyomavirus 1	DNA	circular	Sea otter polyomavirus 1 isolate 6831-13, complete genome	dsDNA	5145	Polyomaviridae
1506	NC_025366.1	Ustilaginoidea virens RNA virus L	RNA	linear	Ustilaginoidea virens RNA virus L isolate GX-1, complete genome	dsRNA	5654	Totiviridae
1507	NC_025367.1	Ustilaginoidea virens RNA virus M	RNA	linear	Ustilaginoidea virens RNA virus M isolate GX-1, complete genome	dsRNA	2714	Totiviridae
1508	NC_025368.1	Pan troglodytes verus polyomavirus 1a	DNA	linear	Pan troglodytes verus polyomavirus 1a isolate 6444, complete genome	dsDNA	5303	Polyomaviridae
1509	NC_025370.1	Pan troglodytes polyomavirus 3	DNA	linear	Pan troglodytes polyomavirus 3 isolate 6512, complete genome	dsDNA	5309	Polyomaviridae
1510	NC_025375.1	Stygiolobus rod-shaped virus	DNA	linear	Stygiolobus rod-shaped virus, complete genome	dsDNA	28096	Rudiviridae
1511	NC_025380.1	Gorilla gorilla gorilla polyomavirus 1	DNA	linear	Gorilla gorilla gorilla polyomavirus 1 isolate 5766, complete genome	dsDNA	5300	Polyomaviridae
1512	NC_025415.1	Lactobacillus phage Ld25A	DNA	linear	Lactobacillus phage Ld25A, complete genome	dsDNA	32799	Siphoviridae
1513	NC_025420.1	Lactobacillus phage Ld17	DNA	linear	Lactobacillus phage Ld17, complete genome	dsDNA	32975	Siphoviridae
1514	NC_025421.1	Lactobacillus phage Ld3	DNA	linear	Lactobacillus phage Ld3, complete genome	dsDNA	29616	Siphoviridae
1515	NC_025439.1	Idiomarinaceae phage 1N2-2	DNA	linear	Idiomarinaceae phage 1N2-2, complete genome	dsDNA	34773	Siphoviridae']
1516	NC_025454.1	Ralstonia phage RS603	DNA	circular	Ralstonia phage RS603 DNA, complete genome	ssDNA(+)	7679	Inoviridae
1517	NC_025467.1	Enterococcus phage vB_Efae230P-4	DNA	circular	Enterococcus phage vB_Efae230P-4, complete genome	dsDNA	17972	Podoviridae
1518	NC_025475.1	Chickpea yellow dwarf virus	DNA	circular	Chickpea yellow dwarf virus isolate CpYDV-PK_PK103_2012, complete genome	ssDNA(+/-)	2547	Geminiviridae
1519	NC_025678.1	Simian adenovirus DM-2014	DNA	linear	Simian adenovirus DM-2014 isolate 23336, complete genome	dsDNA	32661	Adenoviridae
1520	NC_025680.1	Tomato yellow leaf curl Axarquia virus	ss-DNA	circular	Tomato yellow leaf curl Axarquia virus isolate Homra, complete genome	ssDNA(+/-)	2763	Geminiviridae
1521	NC_025681.1	Sweet potato leaf curl Sao Paulo virus	DNA	circular	Sweet potato leaf curl Sao Paulo virus isolate SPLCSPV-[BR:AlvM:09], complete genome	ssDNA(+/-)	2782	Geminiviridae
1522	NC_025682.1	Po-Circo-like virus 21	ss-DNA	circular	Po-Circo-like virus 21, complete genome	ssDNA(+/-)	3912	Circoviridae
1523	NC_025683.1	Po-Circo-like virus 41	ss-DNA	circular	Po-Circo-like virus 41, complete genome	ssDNA(+/-)	2904	Circoviridae
1524	NC_025684.1	Po-Circo-like virus 51	ss-DNA	circular	Po-Circo-like virus 51, complete genome	ssDNA(+/-)	2833	Circoviridae
1525	NC_025705.1	Circoviridae 1 LDMD-2013	DNA	circular	Circoviridae 1 LDMD-2013, complete genome	ssDNA(+/-)	4023	Circoviridae
1526	NC_025706.1	Circoviridae 2 LDMD-2013	DNA	circular	Circoviridae 2 LDMD-2013, complete genome	ssDNA(+/-)	3584	Circoviridae
1527	NC_025707.1	Bacillariodnavirus LDMD-2013	DNA	circular	Bacillariodnavirus LDMD-2013, complete genome	ssDNA	5749	Bacilladnaviridae
1528	NC_025708.1	Circoviridae 3 LDMD-2013	DNA	circular	Circoviridae 3 LDMD-2013, complete genome	ssDNA(+/-)	2389	Circoviridae
1529	NC_025709.1	Circoviridae 4 LDMD-2013	DNA	circular	Circoviridae 4 LDMD-2013, complete genome	ssDNA(+/-)	3393	Circoviridae
1530	NC_025710.1	Circoviridae 5 LDMD-2013	DNA	circular	Circoviridae 5 LDMD-2013, complete genome	ssDNA(+/-)	2603	Circoviridae
1531	NC_025711.1	Circoviridae 6 LDMD-2013	DNA	circular	Circoviridae 6 LDMD-2013, complete genome	ssDNA(+/-)	2711	Circoviridae
1532	NC_025712.1	Circoviridae 7 LDMD-2013	DNA	circular	Circoviridae 7 LDMD-2013, complete genome	ssDNA(+/-)	4715	Circoviridae
1533	NC_025713.1	Circoviridae 8 LDMD-2013	DNA	circular	Circoviridae 8 LDMD-2013, complete genome	ssDNA(+/-)	3999	Circoviridae
1534	NC_025714.1	Circoviridae 9 LDMD-2013	DNA	circular	Circoviridae 9 LDMD-2013, complete genome	ssDNA(+/-)	3175	Circoviridae
1535	NC_025715.1	Circoviridae 10 LDMD-2013	DNA	circular	Circoviridae 10 LDMD-2013, complete genome	ssDNA(+/-)	3333	Circoviridae
1536	NC_025716.1	Circoviridae 11 LDMD-2013	DNA	circular	Circoviridae 11 LDMD-2013, complete genome	ssDNA(+/-)	2917	Circoviridae
1537	NC_025717.1	Circoviridae 13 LDMD-2013	DNA	circular	Circoviridae 13 LDMD-2013, complete genome	ssDNA(+/-)	2658	Circoviridae
1538	NC_025718.1	Circoviridae 14 LDMD-2013	DNA	circular	Circoviridae 14 LDMD-2013, complete genome	ssDNA(+/-)	3161	Circoviridae
1539	NC_025719.1	Circoviridae 15 LDMD-2013	DNA	circular	Circoviridae 15 LDMD-2013, complete genome	ssDNA(+/-)	2676	Circoviridae
1540	NC_025720.1	Circoviridae 16 LDMD-2013	DNA	circular	Circoviridae 16 LDMD-2013, complete genome	ssDNA(+/-)	2262	Circoviridae
1541	NC_025722.1	Circoviridae 18 LDMD-2013	DNA	circular	Circoviridae 18 LDMD-2013, complete genome	ssDNA(+/-)	2834	Circoviridae
1542	NC_025724.1	Circoviridae 21 LDMD-2013	DNA	circular	Circoviridae 21 LDMD-2013, complete genome	ssDNA(+/-)	2296	Circoviridae
1543	NC_025725.1	Jatropha leaf crumple virus	DNA	circular	Jatropha leaf crumple virus isolate SKJ1, complete genome	ssDNA(+/-)	2735	Geminiviridae
1544	NC_025726.1	Torque teno mini virus ALA22	ss-DNA	circular	Torque teno mini virus ALA22, complete genome	ssDNA(-)	2914	Anelloviridae
1545	NC_025727.1	Torque teno mini virus ALH8	ss-DNA	circular	Torque teno mini virus ALH8, complete genome	ssDNA(-)	2855	Anelloviridae
1546	NC_025728.1	Faeces associated gemycircularvirus 12	DNA	circular	Faecal-associated gemycircularvirus 12, complete genome	ssDNA	2122	Genomoviridae
1547	NC_025729.1	Faeces associated gemycircularvirus 11	DNA	circular	Faecal-associated gemycircularvirus 11, complete genome	ssDNA	2159	Genomoviridae
1548	NC_025730.1	Faeces associated gemycircularvirus 10	DNA	circular	Faecal-associated gemycircularvirus 10, complete genome	ssDNA	2229	Genomoviridae
1549	NC_025731.1	Blackbird associated gemykibivirus 1	DNA	circular	Faecal-associated gemycircularvirus 9, complete genome	ssDNA	2130	Genomoviridae
1550	NC_025732.1	Black robin associated gemykibivirus 1	DNA	circular	Faecal-associated gemycircularvirus 8, complete genome	ssDNA	2174	Genomoviridae
1551	NC_025733.1	Faeces associated gemycircularvirus 7	DNA	circular	Faecal-associated gemycircularvirus 7, complete genome	ssDNA	2290	Genomoviridae
1552	NC_025734.1	Faeces associated gemycircularvirus 6	DNA	circular	Faecal-associated gemycircularvirus 6, complete genome	ssDNA	2288	Genomoviridae
1553	NC_025735.1	Faeces associated gemycircularvirus 5	DNA	circular	Faecal-associated gemycircularvirus 5, complete genome	ssDNA	2187	Genomoviridae
1554	NC_025736.1	Faeces associated gemycircularvirus 4	DNA	circular	Faecal-associated gemycircularvirus 4, complete genome	ssDNA	2224	Genomoviridae
1555	NC_025737.1	Faeces associated gemycircularvirus 3	DNA	circular	Faecal-associated gemycircularvirus 3, complete genome	ssDNA	2199	Genomoviridae
1556	NC_025738.1	Faeces associated gemycircularvirus 2	DNA	circular	Faecal-associated gemycircularvirus 2, complete genome	ssDNA	2175	Genomoviridae
1557	NC_025741.1	Blackbird associated gemycircularvirus 1	DNA	circular	Blackbird associated gemycircularvirus 1 isolate as41, complete genome	ssDNA	2197	Genomoviridae
1558	NC_025790.1	Black sea bass polyomavirus 1	DNA	circular	Black sea bass polyomavirus 1 isolate 2835, complete genome	dsDNA	7369	Polyomaviridae']
1559	NC_025800.1	Bovine polyomavirus 3	DNA	circular	Bovine polyomavirus-3 isolate 3S5, complete genome	dsDNA	4861	Polyomaviridae
1560	NC_025811.1	Bovine polyomavirus 2	DNA	linear	Bovine polyomavirus 2 strain BPyV2-SF, complete genome	dsDNA	5085	Polyomaviridae
1561	NC_025824.1	Enterobacteria phage fd	ss-DNA	circular	Enterobacteria phage fd strain 478, complete genome	ssDNA(+)	6408	Inoviridae
1562	NC_025891.1	Slow loris parvovirus 1	DNA	linear	Slow loris parvovirus 1 strain Buddha_08, complete genome	ssDNA(+/-)	4844	Parvoviridae
1563	NC_025894.1	Yellow baboon polyomavirus 1	DNA	circular	Yellow baboon polyomavirus 1 DNA, complete genome, isolate: BS20	dsDNA	5064	Polyomaviridae
1564	NC_025895.1	Mastomys natalensis polyomavirus 1	DNA	circular	Mastomys natalensis polyomavirus 1 DNA, complete genome, isolate: NR55	dsDNA	4899	Polyomaviridae
1565	NC_025896.1	Chlorocebus pygerythrus polyomavirus 2	DNA	circular	Chlorocebus pygerythrus polyomavirus 2 DNA, complete genome, isolate: VMK96	dsDNA	5167	Polyomaviridae
1566	NC_025898.1	Chlorocebus pygerythrus polyomavirus 3	DNA	circular	Chlorocebus pygerythrus polyomavirus 3 DNA, complete genome, isolate: VMS95/VMS97	dsDNA	5055	Polyomaviridae
1567	NC_025959.1	Dromedary stool-associated circular ssDNA virus	DNA	circular	Dromedary stool-associated circular ssDNA virus isolate DcSCV_c954, complete genome	ssDNA(+/-)	2948	Circoviridae
1568	NC_025962.1	Psittacine adenovirus 3	DNA	linear	Psittacine adenovirus 3 isolate HKU/Parrot19, complete genome	dsDNA	31735	Adenoviridae
1569	NC_025964.1	Catharanthus yellow mosaic virus	DNA	circular	Catharanthus yellow mosaic virus complete genome, isolate DR-151	ssDNA(+/-)	2752	Geminiviridae
1570	NC_025965.1	Porcine parvovirus 2	DNA	linear	Porcine parvovirus 2 strain BR/GO/ion_09_PPV-2/2011, complete genome	ssDNA(+/-)	5426	Parvoviridae
1571	NC_025966.1	Rodent Torque teno virus 2	DNA	circular	Rodent Torque teno virus 2 isolate RN_2_Se15, complete genome	ssDNA(-)	2572	Anelloviridae
1572	NC_026012.1	Tadarida brasiliensis polyomavirus 1	DNA	circular	Tadarida brasiliensis polyomavirus 1, complete genome	dsDNA	4882	Polyomaviridae
1573	NC_026015.1	Tadarida brasiliensis polyomavirus 2	DNA	circular	Tadarida brasiliensis polyomavirus 2, complete genome	dsDNA	4893	Polyomaviridae
1574	NC_026020.2	Mulberry badnavirus 1	DNA	circular	Mulberry badnavirus 1 complete genome, isolate Lebanon34	dsDNA-RT	6945	Caulimoviridae
1575	NC_026135.1	Phomopsis vexans RNA virus	RNA	linear	Phomopsis vexans RNA virus isolate 1, complete genome	dsRNA	5076	Totiviridae
1576	NC_026141.2	Adelie penguin polyomavirus	DNA	circular	Adelie penguin polyomavirus isolate AdPyV_Crozier_2012, complete genome	dsDNA	4988	Polyomaviridae
1577	NC_026238.1	Rubus yellow net virus	DNA	linear	Rubus yellow net virus strain Baumforth's Seedling A, complete genome	dsDNA-RT	7836	Caulimoviridae
1578	NC_026244.1	Rhynchobatus djiddensis polyomavirus 1	DNA	circular	Giant guitarfish polyomavirus 1 isolate UGA1, complete genome	dsDNA	3962	Polyomaviridae']
1579	NC_026252.1	Human smacovirus 1	DNA	circular	Human smacovirus 1 isolate France/12/2008/3454, complete genome	ssDNA	2460	Smacoviridae
1580	NC_026254.1	Sewage-associated gemycircularvirus 1	ss-DNA	circular	Sewage-associated gemycircularvirus-1 isolate SaGmV-1_NZ-BS3970-2012, complete genome	ssDNA	2234	Genomoviridae
1581	NC_026261.1	Bromus-associated circular DNA virus 3	ss-DNA	circular	Bromus-associated circular DNA virus 3 isolate BasCV-3_NZ-NZG01_Sef-2012, complete genome	ssDNA	2238	Genomoviridae
1582	NC_026317.1	Howler monkey associated porprismacovirus 1	DNA	circular	Howler monkey associated porprismacovirus 1 isolate SF1, complete genome	ssDNA	2485	Smacoviridae
1583	NC_026318.1	Human associated porprismacovirus 2	DNA	circular	Human associated porprismacovirus 2 isolate SF2, complete genome	ssDNA	2529	Smacoviridae
1584	NC_026319.1	Gorilla associated porprismacovirus 1	DNA	circular	Gorilla associated porprismacovirus 1 isolate SF3, complete genome	ssDNA	2532	Smacoviridae
1585	NC_026320.1	Lemur associated porprismacovirus 1	DNA	circular	Lemur associated porprismacovirus 1 isolate SF5, complete genome	ssDNA	2651	Smacoviridae
1586	NC_026472.1	Yacon necrotic mottle virus	DNA	circular	Yacon necrotic mottle virus isolate YV1, complete genome	dsDNA-RT	7661	Caulimoviridae
1587	NC_026473.1	Meles meles polyomavirus 1	DNA	circular	Meles meles polyomavirus 1 isolate French, complete genome	dsDNA	5187	Polyomaviridae
1588	NC_026582.1	uncultured phage WW-nAnB	DNA	linear	Uncultured phage WW-nAnB, complete genome	ssDNA(+)	4817	Inoviridae
1589	NC_026612.1	Uncultured phage WW-nAnB strain 2	DNA	circular	Uncultured phage WW-nAnB strain 2, complete genome	ssDNA(+)	5077	Inoviridae
1590	NC_026613.1	Uncultured phage WW-nAnB strain 3	DNA	circular	Uncultured phage WW-nAnB strain 3, complete genome	ssDNA(+)	5210	Inoviridae
1591	NC_026625.1	Avon-Heathcote Estuary associated circular virus 3	DNA	circular	Avon-Heathcote Estuary associated circular virus 3 isolate AHEaCV-3-NZ-3030C2-2012, complete genome	ssDNA(+/-)	2656	Circoviridae
1592	NC_026626.1	Avon-Heathcote Estuary associated circular virus 26	DNA	circular	Avon-Heathcote Estuary associated circular virus 26 isolate AHEaCV-26-NZ-2311TU-2012, complete genome	ssDNA(+/-)	2456	Circoviridae
1593	NC_026627.1	Avon-Heathcote Estuary associated circular virus 27	DNA	circular	Avon-Heathcote Estuary associated circular virus 27 isolate AHEaCV-27-NZ-2332TU-2012, complete genome	ssDNA(+/-)	2632	Circoviridae
1594	NC_026629.1	Avon-Heathcote Estuary associated circular virus 5	DNA	circular	Avon-Heathcote Estuary associated circular virus 5 isolate AHEaCV-5-NZ-3091C2-2012, complete genome	ssDNA(+/-)	2434	Circoviridae
1595	NC_026630.1	Avon-Heathcote Estuary associated circular virus 28	DNA	circular	Avon-Heathcote Estuary associated circular virus 28 isolate AHEaCV-28-NZ-2208TU-2012, complete genome	ssDNA(+/-)	2422	Circoviridae
1596	NC_026632.1	Avon-Heathcote Estuary associated circular virus 6	DNA	circular	Avon-Heathcote Estuary associated circular virus 6 isolate AHEaCV-6-NZ-2194TU-2012, complete genome	ssDNA(+/-)	2096	Circoviridae
1597	NC_026634.1	Avon-Heathcote Estuary associated circular virus 8	DNA	circular	Avon-Heathcote Estuary associated circular virus 8 isolate AHEaCV-8-NZ-2216TU-2012, complete genome	ssDNA(+/-)	2184	Circoviridae
1598	NC_026637.1	Avon-Heathcote Estuary associated circular virus 11	DNA	circular	Avon-Heathcote Estuary associated circular virus 11 isolate AHEaCV-11-NZ-2256TU-2012, complete genome	ssDNA(+/-)	2307	Circoviridae
1599	NC_026638.1	Avon-Heathcote Estuary associated circular virus 12	DNA	circular	Avon-Heathcote Estuary associated circular virus 12 isolate AHEaCV-12-NZ-3316C1-2012, complete genome	ssDNA(+/-)	2161	Circoviridae
1600	NC_026639.1	Avon-Heathcote Estuary associated circular virus 13	DNA	circular	Avon-Heathcote Estuary associated circular virus 13 isolate AHEaCV-13-NZ-1986SG-2012, complete genome	ssDNA(+/-)	2212	Circoviridae
1601	NC_026640.1	Canis familiaris papillomavirus 16	DNA	circular	Canine papillomavirus 16 isolate Chana, complete genome	dsDNA	7796	Papillomaviridae
1602	NC_026641.1	Avon-Heathcote Estuary associated circular virus 14	DNA	circular	Avon-Heathcote Estuary associated circular virus 14 isolate AHEaCV-14-NZ-2438TU-2012, complete genome	ssDNA(+/-)	2255	Circoviridae
1603	NC_026642.1	Avon-Heathcote Estuary associated circular virus 15	DNA	circular	Avon-Heathcote Estuary associated circular virus 15 isolate AHEaCV-15-NZ-2320TU-2012, complete genome	ssDNA(+/-)	2817	Circoviridae
1604	NC_026646.1	Avon-Heathcote Estuary associated circular virus 19	DNA	circular	Avon-Heathcote Estuary associated circular virus 19 isolate AHEaCV-19-NZ-4942GA-2012, complete genome	ssDNA(+/-)	2784	Circoviridae
1605	NC_026647.1	Avon-Heathcote Estuary associated circular virus 20	DNA	circular	Avon-Heathcote Estuary associated circular virus 20 isolate AHEaCV-20-NZ-2283TU-2012, complete genome	ssDNA(+/-)	2537	Circoviridae
1606	NC_026649.1	Avon-Heathcote Estuary associated circular virus 22	DNA	circular	Avon-Heathcote Estuary associated circular virus 22 isolate AHEaCV-22-NZ-2138TU-2012, complete genome	ssDNA(+/-)	2109	Circoviridae
1607	NC_026652.1	Avon-Heathcote Estuary associated circular virus 24	DNA	circular	Avon-Heathcote Estuary associated circular virus 24 isolate AHEaCV-24-NZ-2183TU-2913, complete genome	ssDNA(+/-)	2007	Circoviridae
1608	NC_026654.1	Avon-Heathcote Estuary associated circular virus 25	DNA	circular	Avon-Heathcote Estuary associated circular virus 25 isolate AHEaCV-25-NZ-1935SG-2012, complete genome	ssDNA(+/-)	2142	Circoviridae
1609	NC_026662.1	Simian torque teno virus 31	DNA	circular	Simian torque teno virus 31 isolate VGA00123.3, complete genome	ssDNA(-)	3907	Anelloviridae
1610	NC_026663.1	Simian torque teno virus 30	DNA	circular	Simian torque teno virus 30 isolate VWP00522.2, complete genome	ssDNA(-)	3612	Anelloviridae
1611	NC_026664.1	Simian torque teno virus 32	DNA	circular	Simian torque teno virus 32 isolate VGA00154.2, complete genome	ssDNA(-)	3812	Anelloviridae
1612	NC_026665.1	Eel River basin pequenovirus	DNA	circular	Eel River basin pequenovirus isolate c22476, complete genome	ssDNA(+)	6083	Microviridae
1613	NC_026760.1	Apple geminivirus PL-2015	DNA	circular	Apple geminivirus PL-2015 isolate China, complete genome	ssDNA(+/-)	2932	Geminiviridae
1614	NC_026762.1	Bat polyomavirus 6a	DNA	circular	Bat polyomavirus 6a DNA, complete genome, isolate: 6a	dsDNA	5019	Polyomaviridae
1615	NC_026764.1	Simian torque teno virus 33	DNA	circular	Simian torque teno virus 33 isolate VWP00522.11, complete genome	ssDNA(-)	3774	Anelloviridae
1616	NC_026765.1	Simian torque teno virus 34	DNA	circular	Simian torque teno virus 34 isolate VGA00120.1, complete genome	ssDNA(-)	3621	Anelloviridae
1617	NC_026766.1	Bat polyomavirus 6d	DNA	circular	Bat polyomavirus 6d DNA, complete genome, isolate: 6d-1	dsDNA	4956	Polyomaviridae
1618	NC_026767.1	Bat polyomanvirus 5b-1	DNA	circular	Bat polyomanvirus 5b-1 DNA, complete genome, isolate: 5b-1	dsDNA	5047	Polyomaviridae
1619	NC_026768.1	Bat polyomavirus 5a	DNA	circular	Bat polyomavirus 5a DNA, complete genome, isolate: 5a	dsDNA	5075	Polyomaviridae
1620	NC_026769.1	Bat polyomavirus 6c	DNA	circular	Bat polyomavirus 6c DNA, complete genome, isolate: 6c	dsDNA	5046	Polyomaviridae
1621	NC_026770.1	Bat polyomavirus 6b	DNA	circular	Bat polyomavirus 6b DNA, complete genome, isolate: 6b	dsDNA	5039	Polyomaviridae
1622	NC_026771.1	Mulberry mosaic dwarf associated virus	DNA	circular	Mulberry mosaic dwarf associated virus isolate AK1-8, complete genome	ssDNA(+/-)	2952	Geminiviridae']
1623	NC_026806.1	Badger associated gemykibivirus 1	DNA	linear	Badger feces-associated gemycircularvirus strain 588t, complete genome	ssDNA	2112	Genomoviridae
1624	NC_026807.1	Mongoose feces-associated gemycircularvirus a	DNA	linear	Mongoose feces-associated gemycircularvirus a strain 181a, complete genome	ssDNA	2089	Genomoviridae
1625	NC_026808.1	Mongoose feces-associated gemycircularvirus b	DNA	linear	Mongoose feces-associated gemycircularvirus b strain 160b, complete genome	ssDNA	2189	Genomoviridae
1626	NC_026809.1	Mongoose feces-associated gemycircularvirus c	DNA	linear	Mongoose feces-associated gemycircularvirus c strain 541c, complete genome	ssDNA	2123	Genomoviridae
1627	NC_026810.1	Mongoose feces-associated gemycircularvirus d	DNA	linear	Mongoose feces-associated gemycircularvirus d strain 478d, complete genome	ssDNA	2251	Genomoviridae
1628	NC_026817.1	Human genital-associated circular DNA virus-1	DNA	circular	Human genital-associated circular DNA virus-1 isolate 349, complete genome	ssDNA	2235	Genomoviridae
1629	NC_026818.1	Gemycircularvirus SL1	DNA	circular	Gemycircularvirus SL1, complete genome	ssDNA	2199	Genomoviridae
1630	NC_026942.1	Sheep polyomavirus 1	DNA	circular	Sheep polyomavirus 1 isolate VH4-S14 from USA, complete genome	dsDNA	5132	Polyomaviridae
1631	NC_026944.1	Trematomus pennellii polyomavirus 1	DNA	circular	Trematomus polyomavirus 1 isolate PES6, complete genome	dsDNA	6219	Polyomaviridae']
1632	NC_026946.1	Human papillomavirus KC5	DNA	circular	Human papillomavirus KC5, complete genome	dsDNA	7143	Papillomaviridae
1633	NC_027117.1	Desmodus rotundus endogenous retrovirus	DNA	linear	Desmodus rotundus endogenous retrovirus isolate 824, complete genome	ssRNA-RT	10485	Retroviridae
1634	NC_027129.1	Hollyhock yellow vein mosaic Islamabad virus	DNA	circular	Hollyhock yellow vein mosaic Islamabad virus complete genome, isolate 3AK	ssDNA(+/-)	2741	Geminiviridae
1635	NC_027131.1	Grapevine Roditis leaf discoloration-associated virus	DNA	circular	Grapevine roditis leaf discoloration-associated virus complete genome, isolate w4	dsDNA-RT	6988	Caulimoviridae
1636	NC_027209.1	Magnaporthe oryzae virus 3	RNA	linear	Magnaporthe oryzae virus 3 strain QSP5, complete genome	dsRNA	5181	Totiviridae
1637	NC_027212.1	Camponotus yamaokai virus	RNA	linear	Camponotus yamaokai virus genomic RNA, complete genome	dsRNA	5704	Totiviridae']
1638	NC_027215.1	Tomato yellow leaf curl Mali virus	DNA	circular	Tomato yellow leaf curl Mali virus complete genome, isolate Tom-141	ssDNA(+/-)	2796	Geminiviridae
1639	NC_027294.1	Propionibacterium phage PHL150M00	DNA	linear	Propionibacterium phage PHL150M00, complete genome	dsDNA	29438	Siphoviridae
1640	NC_027295.1	Propionibacterium phage PHL199M00	DNA	linear	Propionibacterium phage PHL199M00, complete genome	dsDNA	29806	Siphoviridae
1641	NC_027333.1	Propionibacterium phage PHL070N00	DNA	linear	Propionibacterium phage PHL070N00, complete genome	dsDNA	29421	Siphoviridae
1642	NC_027336.1	Propionibacterium phage PHL009M11	DNA	linear	Propionibacterium phage PHL009M11, complete genome	dsDNA	29503	Siphoviridae
1643	NC_027346.1	Propionibacterium phage PHL171M01	DNA	linear	Propionibacterium phage PHL171M01, complete genome	dsDNA	29327	Siphoviridae
1644	NC_027354.1	Propionibacterium phage PHL301M00	DNA	linear	Propionibacterium phage PHL301M00, complete genome	dsDNA	29323	Siphoviridae
1645	NC_027357.1	Propionibacterium phage PHL025M00	DNA	linear	Propionibacterium phage PHL025M00, complete genome	dsDNA	29496	Siphoviridae
1646	NC_027358.1	Leuconostoc phage Ln-9	DNA	linear	Leuconostoc phage Ln-9, complete genome	dsDNA	28527	Siphoviridae
1647	NC_027359.1	Propionibacterium phage PHL082M00	DNA	linear	Propionibacterium phage PHL082M00, complete genome	dsDNA	29491	Siphoviridae
1648	NC_027361.1	Propionibacterium phage PHL085N00	DNA	linear	Propionibacterium phage PHL085N00, complete genome	dsDNA	29454	Siphoviridae
1649	NC_027362.1	Propionibacterium phage PHL116M00	DNA	linear	Propionibacterium phage PHL116M00, complete genome	dsDNA	29394	Siphoviridae
1650	NC_027367.1	Propionibacterium phage PHL132N00	DNA	linear	Propionibacterium phage PHL132N00, complete genome	dsDNA	29003	Siphoviridae
1651	NC_027368.1	Vibrio phage PV94	DNA	linear	Vibrio phage PV94 complete genome	dsDNA	33828	Myoviridae
1652	NC_027370.1	Propionibacterium phage PHL179M00	DNA	linear	Propionibacterium phage PHL179M00, complete genome	dsDNA	29428	Siphoviridae
1653	NC_027371.1	Propionibacterium phage Pacnes 2012-15	DNA	linear	Propionibacterium phage Pacnes 2012-15, complete genome	dsDNA	29741	Siphoviridae
1654	NC_027373.1	Propionibacterium phage PHL030N00	DNA	linear	Propionibacterium phage PHL030N00, complete genome	dsDNA	29423	Siphoviridae
1655	NC_027377.1	Leuconostoc phage Ln-8	DNA	linear	Leuconostoc phage Ln-8, complete genome	dsDNA	28921	Siphoviridae
1656	NC_027385.1	Propionibacterium phage PHL092M00	DNA	linear	Propionibacterium phage PHL092M00, complete genome	dsDNA	29261	Siphoviridae
1657	NC_027386.1	Propionibacterium phage PHL152M00	DNA	linear	Propionibacterium phage PHL152M00, complete genome	dsDNA	29247	Siphoviridae
1658	NC_027389.1	Propionibacterium phage PHL141N00	DNA	linear	Propionibacterium phage PHL141N00, complete genome	dsDNA	29494	Siphoviridae
1659	NC_027391.1	Propionibacterium phage PHL041M10	DNA	linear	Propionibacterium phage PHL041M10, complete genome	dsDNA	29412	Siphoviridae
1660	NC_027396.1	Streptococcus phage SpSL1	DNA	linear	Streptococcus phage SpSL1, complete genome	dsDNA	33756	Siphoviridae']
1661	NC_027401.1	Propionibacterium phage PHL095N00	DNA	linear	Propionibacterium phage PHL095N00, complete genome	dsDNA	29751	Siphoviridae
1662	NC_027429.1	Bearded dragon parvovirus	DNA	linear	Bearded dragon parvovirus strain 2014, complete genome	ssDNA(+/-)	4590	Parvoviridae
1663	NC_027430.1	Gyrovirus GyV8	DNA	circular	Gyrovirus GyV8, complete genome	ssDNA(-)	2218	Anelloviridae
1664	NC_027528.1	Human papillomavirus 201	DNA	circular	Human papillomavirus type 201 isolate HPV201, complete genome	dsDNA	7291	Papillomaviridae
1665	NC_027532.1	Pan troglodytes troglodytes polyomavirus 1	DNA	circular	Pan troglodytes troglodytes polyomavirus 1 isolate F514.1, complete genome	dsDNA	5159	Polyomaviridae
1666	NC_027633.1	Gokushovirinae Bog1183_53	DNA	circular	Gokushovirinae Bog1183_53, complete genome	ssDNA(+)	4609	Microviridae
1667	NC_027634.1	Microviridae Bog1249_12	DNA	circular	Microviridae Bog1249_12, complete genome	ssDNA(+)	4451	Microviridae
1668	NC_027635.1	Microviridae Bog5275_51	DNA	circular	Microviridae Bog5275_51, complete genome	ssDNA(+)	4815	Microviridae
1669	NC_027636.1	Gokushovirinae Bog5712_52	DNA	circular	Gokushovirinae Bog5712_52, complete genome	ssDNA(+)	4501	Microviridae
1670	NC_027637.1	Gokushovirinae Bog8989_22	DNA	circular	Gokushovirinae Bog8989_22, complete genome	ssDNA(+)	4656	Microviridae
1671	NC_027638.1	Microviridae Bog9017_22	DNA	circular	Microviridae Bog9017_22, complete genome	ssDNA(+)	4671	Microviridae
1672	NC_027639.1	Microviridae Fen2266_11	DNA	circular	Microviridae Fen2266_11, complete genome	ssDNA(+)	4366	Microviridae
1673	NC_027640.1	Microviridae Fen418_41	DNA	circular	Microviridae Fen418_41, complete genome	ssDNA(+)	4949	Microviridae
1674	NC_027641.1	Microviridae Fen4707_41	DNA	circular	Microviridae Fen4707_41, complete genome	ssDNA(+)	4552	Microviridae
1675	NC_027642.1	Gokushovirinae Fen672_31	DNA	circular	Gokushovirinae Fen672_31, complete genome	ssDNA(+)	4624	Microviridae
1676	NC_027643.1	Microviridae Fen685_11	DNA	circular	Microviridae Fen685_11, complete genome	ssDNA(+)	4654	Microviridae
1677	NC_027644.1	Microviridae Fen7786_21	DNA	circular	Microviridae Fen7786_21, complete genome	ssDNA(+)	4686	Microviridae
1678	NC_027645.1	Gokushovirinae Fen7875_21	DNA	circular	Gokushovirinae Fen7875_21, complete genome	ssDNA(+)	4631	Microviridae
1679	NC_027646.1	Microviridae Fen7895_21	DNA	circular	Microviridae Fen7895_21, complete genome	ssDNA(+)	4424	Microviridae
1680	NC_027647.1	Microviridae Fen7918_21	DNA	circular	Microviridae Fen7918_21, complete genome	ssDNA(+)	4199	Microviridae
1681	NC_027648.1	Microviridae Fen7940_21	DNA	circular	Microviridae Fen7940_21, complete genome	ssDNA(+)	4453	Microviridae
1682	NC_027701.1	Trichomonas vaginalis virus 1	ds-RNA	linear	Trichomonas vaginalis virus 1 strain TVV1-UR1-1, complete genome	dsRNA	4666	Totiviridae
1683	NC_027705.1	Equine adenovirus 2	DNA	linear	Equine adenovirus 2 isolate EAdV2.385/75.9, complete genome	dsDNA	33090	Adenoviridae
1684	NC_027708.1	Skunk adenovirus PB1	DNA	linear	Skunk adenovirus PB1, complete genome	dsDNA	31848	Adenoviridae
1685	NC_027776.1	Poecile atricapillus GI tract-associated gemycircularvirus	DNA	circular	Poecile atricapillus GI tract-associated gemycircularvirus isolate 254065908, complete genome	ssDNA	2152	Genomoviridae
1686	NC_027777.1	Rat associated porprismacovirus 1	ss-DNA	circular	Rat associated porprismacovirus 1 isolate KS/11/0577, complete genome	ssDNA	2530	Smacoviridae
1687	NC_027782.1	Didemnum sp. Sea Squirt associated virus	DNA	circular	Didemnum sp. Sea Squirt associated virus isolate I0026A4, complete genome	ssDNA(+/-)	2061	Circoviridae
1688	NC_027783.1	Littorina sp. associated circular virus	DNA	circular	Littorina sp. associated circular virus isolate I0041, complete genome	ssDNA(+/-)	2237	Circoviridae
1689	NC_027786.1	Palaemonetes intermedius brackish grass shrimp associated circul...	DNA	circular	Palaemonetes intermedius brackish grass shrimp associated circular virus isolate I0059, complete genome	ssDNA(+/-)	2293	Circoviridae
1690	NC_027788.1	Marine snail associated circular virus	DNA	circular	Marine snail associated circular virus isolate I0084, complete genome	ssDNA(+/-)	2305	Circoviridae
1691	NC_027789.1	Hermit crab associated circular virus	DNA	circular	Hermit crab associated circular virus isolate I0085A4, complete genome	ssDNA(+/-)	2291	Circoviridae
1692	NC_027795.1	Calanoida sp. copepod associated circular virus	DNA	circular	Calanoida sp. copepod associated circular virus isolate I0298, complete genome	ssDNA(+/-)	2469	Circoviridae
1693	NC_027798.1	Paramuricea placomus associated circular virus	DNA	circular	Paramuricea placomus associated circular virus isolate I0351, complete genome	ssDNA(+/-)	2292	Circoviridae
1694	NC_027800.1	Palaemonetes sp. common grass shrimp associated circular virus	DNA	circular	Palaemonetes sp. common grass shrimp associated circular virus isolate I0006H, complete genome	ssDNA(+/-)	2257	Circoviridae
1695	NC_027801.1	Lytechinus variegatus variable sea urchin associated circular virus	DNA	circular	Lytechinus variegatus variable sea urchin associated circular virus isolate I0021, complete genome	ssDNA(+/-)	2167	Circoviridae
1696	NC_027820.1	Poaceae-associated gemycircularvirus 1	DNA	circular	Poaceae-associated gemycircularvirus 1 isolate PaGmV-1_TO_STO14-29204_2014, complete genome	ssDNA	2253	Genomoviridae
1697	NC_027821.1	Gemycircularvirus gemy-ch-rat1	ss-DNA	circular	Gemycircularvirus gemy-ch-rat1, complete genome	ssDNA	2188	Genomoviridae
1698	NC_027922.1	White sucker hepatitis B virus	DNA	circular	White sucker hepadnavirus isolate RR173, complete genome	dsDNA-RT	3542	Hepadnaviridae']
1699	NC_027924.1	Atractylodes mild mottle virus	DNA	circular	Atractylodes mild mottle virus isolate AMMV-ES, complete genome	dsDNA-RT	8105	Caulimoviridae
1700	NC_027982.1	Lactobacillus phage phiPYB5	DNA	linear	Lactobacillus phage phiPYB5, complete genome	dsDNA	32847	Siphoviridae']
1701	NC_027987.1	Leuconostoc phage 1-A4	DNA	linear	Leuconostoc phage 1-A4, complete genome	dsDNA	29508	Siphoviridae
1702	NC_028044.1	Maize-associated totivirus 1	RNA	linear	Maize-associated totivirus 1, complete genome	dsRNA	3956	Totiviridae']
1703	NC_028046.1	Chilli leaf curl Ahmedabad virus-India [India/Ahmedabad/2014]	DNA	circular	Chilli leaf curl Ahmedabad virus-India [India/Ahmedabad/2014], complete genome	ssDNA(+/-)	2744	Geminiviridae
1704	NC_028103.1	Simian adenovirus 13	DNA	linear	Simian adenovirus 13 strain P-9, complete genome	dsDNA	32939	Adenoviridae
1705	NC_028107.1	Simian adenovirus 19	DNA	linear	Simian adenovirus 19 strain AA153, complete genome	dsDNA	34064	Adenoviridae
1706	NC_028114.1	Tomato leaf curl Comoros virus	DNA	circular	Tomato leaf curl Comoros virus complete genome, isolate Mayote:Dembeni:2003	ssDNA(+/-)	2765	Geminiviridae
1707	NC_028117.1	Bank vole polyomavirus	DNA	circular	Bank vole polyomavirus isolate KS/14/281, complete genome	dsDNA	5032	Polyomaviridae
1708	NC_028119.1	Common vole polyomavirus	DNA	circular	Common vole polyomavirus isolate KS13/0947, complete genome	dsDNA	5024	Polyomaviridae
1709	NC_028120.1	Carollia perspicillata polyomavirus 1	DNA	circular	Carollia perspicillata polyomavirus 1 isolate C1109, complete genome	dsDNA	5352	Polyomaviridae
1710	NC_028121.1	Pteronotus parnellii polyomavirus 1	DNA	circular	Pteronotus parnellii polyomavirus 1 isolate R266, complete genome	dsDNA	5041	Polyomaviridae
1711	NC_028122.1	Desmodus rotundus polyomavirus 1	DNA	circular	Desmodus rotundus polyomavirus 1 isolate AT7, complete genome	dsDNA	5201	Polyomaviridae
1712	NC_028123.1	Molossus molossus polyomavirus 1	DNA	circular	Molossus molossus polyomavirus 1 isolate B1130, complete genome	dsDNA	4903	Polyomaviridae
1713	NC_028125.1	Human papillomavirus type 163	DNA	circular	Human papillomavirus type 163 isolate KC3, complete genome	dsDNA	7233	Papillomaviridae
1714	NC_028126.1	Bos taurus papillomavirus 12	DNA	circular	Bovine papillomavirus type 12 isolate PR000001, complete genome	dsDNA	7197	Papillomaviridae
1715	NC_028127.1	Sumatran orang-utan polyomavirus	DNA	circular	Sumatran orang-utan polyomavirus complete genome, isolate Pi	dsDNA	5358	Polyomaviridae
1716	NC_028129.1	Woolly monkey hepatitis B virus	DNA	circular	Woolly monkey hepatitis B virus clone WMHBV-2, complete genome	dsDNA-RT	3179	Hepadnaviridae
1717	NC_028136.1	Ungulate tetraparvovirus 1	DNA	linear	Ungulate tetraparvovirus 1 isolate Yak hokovirus GS1, complete genome	ssDNA(+/-)	5111	Parvoviridae
1718	NC_028256.1	Aeropyrum pernix ovoid virus 1	DNA	circular	Aeropyrum pernix ovoid virus 1 complete genome	dsDNA	13769	Guttaviridae
1719	NC_028257.1	Yellowstone Lake virophage 7	DNA	circular	Yellowstone Lake virophage 7, complete genome	dsDNA	23193	Lavidaviridae
1720	NC_028262.1	Andrographis yellow vein leaf curl virus	DNA	circular	Andrographis yellow vein leaf curl virus isolate A-64, complete genome	ssDNA(+/-)	2754	Geminiviridae
1721	NC_028267.1	Trichechus manatus papillomavirus 4	DNA	circular	Trichechus manatus papillomavirus 4 strain TmPV-4, complete genome	dsDNA	7771	Papillomaviridae
1722	NC_028269.1	Yellowstone Lake virophage 5	DNA	circular	Yellowstone Lake virophage 5, complete genome	dsDNA	29767	Lavidaviridae
1723	NC_028270.1	Yellowstone Lake virophage 6	DNA	circular	Yellowstone Lake virophage 6, complete genome	dsDNA	24837	Lavidaviridae
1724	NC_028378.1	Papaya meleira virus	RNA	linear	Papaya meleira virus strain RN Brazil, complete genome	dsRNA	8768	Totiviridae']
1725	NC_028462.1	Blueberry fruit drop associated virus	DNA	circular	Blueberry fruit drop associated virus, complete genome	dsDNA-RT	9850	Caulimoviridae
1726	NC_028480.1	Red clover powdery mildew-associated totivirus 1	RNA	linear	Red clover powdery mildew-associated totivirus 1 genomic RNA, complete genome, isolate: RPaTV1a_65-114	dsRNA	4781	Totiviridae']
1727	NC_028483.1	Red clover powdery mildew-associated totivirus 3	RNA	linear	Red clover powdery mildew-associated totivirus 3 genomic RNA, complete genome, isolate: RPaTV3_75-77	dsRNA	4784	Totiviridae']
1728	NC_028485.1	Red clover powdery mildew-associated totivirus 5	RNA	linear	Red clover powdery mildew-associated totivirus 5 genomic RNA, complete genome, isolate: RPaTV5_75-14	dsRNA	5056	Totiviridae']
1729	NC_028486.1	Red clover powdery mildew-associated totivirus 6	RNA	linear	Red clover powdery mildew-associated totivirus 6 genomic RNA, complete genome, isolate: RPaTV6_75-22	dsRNA	5007	Totiviridae']
1730	NC_028488.1	Red clover powdery mildew-associated totivirus 7	RNA	linear	Red clover powdery mildew-associated totivirus 7 genomic RNA, complete genome, isolate: RPaTV7_75-7	dsRNA	4942	Totiviridae']
1731	NC_028492.1	Rattus norvegicus papillomavirus 3	DNA	circular	Rattus norvegicus papillomavirus 3 isolate Rat_60S, complete genome	dsDNA	7707	Papillomaviridae
1732	NC_028692.1	Arthrobacter phage Decurro	DNA	linear	Arthrobacter phage Decurro, complete genome	dsDNA	15524	Siphoviridae
1733	NC_028694.1	Propionibacterium phage PA1-14	DNA	linear	Propionibacterium phage PA1-14, complete genome	dsDNA	29407	Siphoviridae
1734	NC_028697.1	Streptococcus phage A25	DNA	circular	Streptococcus phage A25, complete genome	dsDNA	33900	Siphoviridae']
1735	NC_028701.2	Salmonella phage SEN5	DNA	circular	Salmonella phage SEN5, complete genome	dsDNA	33509	Myoviridae
1736	NC_028766.1	Mannheimia phage vB_MhM_3927AP2	DNA	linear	Mannheimia phage vB_MhM_3927AP2, complete genome	dsDNA	33755	Myoviridae']
1737	NC_028787.1	Acidianus bottle-shaped virus 3	DNA	linear	Acidianus bottle-shaped virus 3 strain ABV3, complete genome	dsDNA	28489	Ampullaviridae
1738	NC_028795.1	Enterobacter phage E-3	DNA	linear	Enterobacter phage E-3, complete genome	dsDNA	31522	Podoviridae
1739	NC_028830.1	Lactobacillus phage iA2	DNA	linear	Lactobacillus phage iA2, complete genome	dsDNA	34155	Siphoviridae']
1740	NC_028838.1	Clostridium phage phiCD506	DNA	linear	Clostridium phage phiCD506, complete genome	dsDNA	33274	Myoviridae']
1741	NC_028896.1	Escherichia phage pro147	DNA	linear	Escherichia phage pro147, complete genome	dsDNA	32675	Myoviridae
1742	NC_028900.1	Lactococcus virus Sl4	DNA	linear	Lactococcus phage SL4, complete genome	dsDNA	28144	Siphoviridae
1743	NC_028911.1	Lactobacillus phage iLp1308	DNA	linear	Lactobacillus phage iLp1308, complete genome	dsDNA	34176	Siphoviridae']
1744	NC_028921.1	Thelephora terrestris virus 1	RNA	linear	Thelephora terrestris virus 1 isolate Lasovice, complete genome	dsRNA	10316	Totiviridae']
1745	NC_028938.1	Acidianus bottle-shaped virus 2	DNA	linear	Acidianus bottle-shaped virus 2 strain ABV2, complete genome	dsDNA	22613	Ampullaviridae
1746	NC_028943.1	Escherichia phage pro483	DNA	linear	Escherichia phage pro483, complete genome	dsDNA	29237	Myoviridae
1747	NC_028948.1	Penicillium aurantiogriseum totivirus 1	RNA	linear	Penicillium aurantiogriseum totivirus 1 isolate MUT4330, complete genome	dsRNA	5181	Totiviridae']
1748	NC_028951.1	Clostridium phage phiCD481-1	DNA	linear	Clostridium phage phiCD481-1, complete genome	dsDNA	32846	Myoviridae']
1749	NC_028973.1	Lagomorph bocaparvovirus 1	DNA	linear	Lagomorph bocaparvovirus 1 strain LBoV 160/01/ITA, complete genome	ssDNA(+/-)	5027	Parvoviridae
1750	NC_028984.1	Streptococcus phage M102AD	DNA	circular	Streptococcus phage M102AD, complete genome	dsDNA	30664	Siphoviridae
1751	NC_028985.1	Okra leaf curl Oman virus	DNA	circular	Okra leaf curl Oman virus, complete genome, isolate OK-2	ssDNA(+/-)	2788	Geminiviridae
1752	NC_029001.1	Clostridium phage phiCDHM11	DNA	circular	Clostridium phage phiCDHM11 complete genome	dsDNA	32000	Myoviridae']
1753	NC_029003.2	Salmonella phage SEN1	DNA	circular	Salmonella phage SEN1, complete genome	dsDNA	29733	Myoviridae
1754	NC_029012.1	Parabacteroides phage YZ-2015a	DNA	circular	Parabacteroides phage YZ-2015a, complete genome	ssDNA(+)	4623	Microviridae
1755	NC_029014.1	Parabacteroides phage YZ-2015b	DNA	circular	Parabacteroides phage YZ-2015b, complete genome	ssDNA(+)	5001	Microviridae
1756	NC_029030.1	Streptococcus phage APCM01	DNA	circular	Streptococcus phage APCM01, complete genome	dsDNA	31075	Siphoviridae
1757	NC_029047.1	Verrucomicrobia phage P8625	DNA	linear	Verrucomicrobia phage P8625, complete genome	dsDNA	32894	Siphoviridae']
1758	NC_029068.1	Lactobacillus phage LfeSau	DNA	linear	Lactobacillus phage LfeSau, complete genome	dsDNA	31703	Siphoviridae']
1759	NC_029078.1	Erysipelothrix phage SE-1	DNA	linear	Erysipelothrix phage SE-1, complete genome	dsDNA	34997	Siphoviridae']
1760	NC_029096.1	Panax notoginseng virus A	RNA	linear	Panax notoginseng virus A isolate YNSL1210, complete genome	dsRNA	5003	Totiviridae']
1761	NC_029100.1	Pseudoalteromonas phage Pq0	DNA	linear	Pseudoalteromonas phage Pq0, complete genome	dsDNA	33399	Siphoviridae']
1762	NC_029116.1	Clostridium phage phiCDHM13	DNA	circular	Clostridium phage phiCDHM13 complete genome	dsDNA	33596	Myoviridae']
1763	NC_029117.1	Turnip leaf roll virus	DNA	circular	Turnip leaf roll virus clone Th2, complete genome	ssDNA(+/-)	2965	Geminiviridae
1764	NC_029118.1	Lactococcus phage GE1	DNA	circular	Lactococcus phage GE1, complete genome	dsDNA	24847	Siphoviridae']
1765	NC_029133.1	Rat bocavirus	DNA	linear	Rat bocavirus strain HK1S, complete genome	ssDNA(+/-)	5212	Parvoviridae
1766	NC_029300.1	Bat bocavirus	DNA	linear	Bat bocavirus isolate YNJH, complete genome	ssDNA(+/-)	5203	Parvoviridae
1767	NC_029302.1	Piscine myocarditis-like virus	RNA	linear	Piscine myocarditis-like virus isolate Golden shiner/PMCLV/USA/MN/2014, complete genome	dsRNA	6038	Totiviridae']
1768	NC_029303.1	Blackberry Virus F	DNA	circular	Blackberry Virus F isolate BBV-3X, complete genome	dsDNA-RT	7663	Caulimoviridae
1769	NC_029314.1	Acidianus rod-shaped virus 2	DNA	linear	Acidianus rod-shaped virus 2 strain ARV2, complete genome	dsDNA	29763	Rudiviridae
1770	NC_029648.1	Cotton leaf curl Shahdadpur virus	DNA	circular	Cotton leaf curl Shadadpur virus, complete genome, isolate Sha	ssDNA(+/-)	2748	Geminiviridae
1771	NC_029989.1	Penicillium digitatum virus 1	RNA	linear	Penicillium digitatum virus 1 strain HS-RH1, complete genome	dsRNA	5211	Totiviridae']
1772	NC_029994.1	Tobacco leaf curl virus	ss-DNA	circular	Tobacco leaf curl virus isolate KH6, complete genome	ssDNA(+/-)	2762	Geminiviridae
1773	NC_029995.1	Tomato yellow leaf curl Shuangbai virus - [Y4536]	ss-DNA	circular	Tomato yellow leaf curl Shuangbai virus - [Y4536], complete genome	ssDNA(+/-)	2748	Geminiviridae
1774	NC_030126.1	Porcine associated porprismacovirus 10	DNA	circular	Porcine associated porprismacovirus 10 isolate 49_Fec25_pig, complete genome	ssDNA	2684	Smacoviridae
1775	NC_030148.1	Marbled eel polyomavirus	DNA	circular	Marbled eel polyomavirus isolate AMV-1, complete genome	dsDNA	14334	Polyomaviridae
1776	NC_030151.1	Cervus papillomavirus 2	DNA	circular	Cervus papillomavirus 2 isolate BernieDPV, complete genome	dsDNA	8082	Papillomaviridae
1777	NC_030205.1	Water chestnut soymovirus 1	DNA	circular	Water chestnut soymovirus 1 isolate TuanFeng, complete genome	dsDNA-RT	7535	Caulimoviridae
1778	NC_030224.1	Nigrospora oryzae victorivirus 1	RNA	linear	Nigrospora oryzae victorivirus 1, complete genome	dsRNA	5100	Totiviridae
1779	NC_030238.1	Euphorbia caput-medusae latent virus	DNA	circular	Euphorbia caput-medusae latent virus isolate DAR12_CM243, complete genome	ssDNA(+/-)	2683	Geminiviridae
1780	NC_030296.1	Diaphorina citri densovirus	DNA	linear	Diaphorina citri densovirus, complete genome	ssDNA(+/-)	5071	Parvoviridae
1781	NC_030297.1	Torque teno mini virus 18	ss-DNA	circular	Torque teno mini virus 18 isolate 222, complete genome	ssDNA(-)	2803	Anelloviridae
1782	NC_030392.1	Sclerotinia nivalis victorivirus 1	RNA	linear	Sclerotinia nivalis victorivirus 1 isolate SsSn-1.v, complete genome	dsRNA	5162	Totiviridae
1783	NC_030398.2	Maize-associated totivirus 2	RNA	linear	Maize-associated totivirus 2 isolate EC_Portoviejo, complete genome	dsRNA	4998	Totiviridae']
1784	NC_030402.1	Ungulate bocaparvovirus 6	DNA	linear	Ungulate bocaparvovirus 6 strain Ungulate bocaparvovirus 6 strain USII/03, complete genome	ssDNA(+/-)	5224	Parvoviridae
1785	NC_030447.1	Gemycircularvirus HV-GcV1	DNA	circular	Gemycircularvirus HV-GcV1, complete genome	ssDNA	2264	Genomoviridae
1786	NC_030448.1	Gemycircularvirus HV-GcV2	DNA	circular	Gemycircularvirus HV-GcV2, complete genome	ssDNA	2262	Genomoviridae
1787	NC_030458.1	Chimpanzee faeces associated microphage 3	ss-DNA	circular	Chimpanzee faeces associated microphage 3 isolate CPNG_29300, complete genome	ssDNA(+)	5016	Microviridae
1788	NC_030462.1	Canna yellow mottle-associated virus	DNA	circular	Canna yellow mottle-associated virus isolate CaYMAV-Ci, complete genome	dsDNA-RT	6966	Caulimoviridae
1789	NC_030472.1	Chimpanzee faeces associated microphage 1	ss-DNA	circular	Chimpanzee faeces associated microphage 1 isolate CPNG_29298, complete genome	ssDNA(+)	4851	Microviridae
1790	NC_030748.1	Senna leaf curl virus	DNA	circular	Senna leaf curl virus isolate Mohali, complete genome	ssDNA(+/-)	2742	Geminiviridae
1791	NC_030792.1	Equine adenovirus 1	DNA	linear	Equine adenovirus 1 strain M1, complete genome	dsDNA	32690	Adenoviridae
1792	NC_030795.1	Bos taurus papillomavirus 13	DNA	circular	Bos taurus papillomavirus 13 strain 14RO12, complete genome	dsDNA	7961	Papillomaviridae
1793	NC_030796.1	Bos taurus papillomavirus 16	DNA	circular	Bos taurus papillomavirus 16, complete genome	dsDNA	7527	Papillomaviridae
1794	NC_030797.1	Bos taurus papillomavirus 17	DNA	circular	Bos taurus papillomavirus 17, complete genome	dsDNA	7402	Papillomaviridae
1795	NC_030798.1	Bos taurus papillomavirus 18	DNA	circular	Bos taurus papillomavirus 18, complete genome	dsDNA	7282	Papillomaviridae
1796	NC_030799.1	Bos taurus papillomavirus 19	DNA	circular	Bos taurus papillomavirus 19, complete genome	dsDNA	7253	Papillomaviridae
1797	NC_030800.1	Bos taurus papillomavirus 20	DNA	circular	Bos taurus papillomavirus 20, complete genome	dsDNA	7277	Papillomaviridae
1798	NC_030801.1	Bos taurus papillomavirus 21	DNA	circular	Bos taurus papillomavirus 21, complete genome	dsDNA	7149	Papillomaviridae
1799	NC_030838.1	Sparus aurata polyomavirus 1	DNA	linear	Sparus aurata polyomavirus 1, complete genome	dsDNA	7299	Polyomaviridae']
1800	NC_030839.1	Sparus aurata papillomavirus 1	DNA	linear	Sparus aurata papillomavirus 1, complete genome	dsDNA	5748	Papillomaviridae
1801	NC_030848.1	Haloarcula californiae icosahedral virus 1	DNA	linear	Haloarcula californiae icosahedral virus 1, complete genome	dsDNA	31314	Sphaerolipoviridae
1802	NC_030860.1	Bat mastadenovirus WIV12	DNA	linear	Bat mastadenovirus WIV12, complete genome	dsDNA	29581	Adenoviridae
1803	NC_030867.1	Fusarium poae victorivirus 1	RNA	linear	Fusarium poae victorivirus 1 genomic RNA, complete genome	dsRNA	5124	Totiviridae
1804	NC_030874.1	Bat mastadenovirus WIV13	DNA	linear	Bat mastadenovirus WIV13, complete genome	dsDNA	29162	Adenoviridae
1805	NC_030884.1	Sulfolobus islandicus rudivirus 3	DNA	linear	Sulfolobus islandicus rudivirus 3 isolate SIRV3, complete genome	dsDNA	32995	Rudiviridae
1806	NC_030887.1	Common bean-associated gemycircularvirus	DNA	circular	Common bean-associated gemycircularvirus isolate 53_2, complete genome	ssDNA	2220	Genomoviridae
1807	NC_030907.1	Gordonia phage GMA5	DNA	linear	Gordonia phage GMA5, complete genome	dsDNA	17562	Siphoviridae']
1808	NC_030912.1	Gordonia phage McGonagall	DNA	linear	Gordonia phage McGonagall, complete genome	dsDNA	17119	Siphoviridae']
1809	NC_030935.1	Gordonia phage GRU3	DNA	linear	Gordonia phage GRU3, complete genome	dsDNA	17727	Siphoviridae']
1810	NC_030940.1	Pseudomonas phage phi3	DNA	linear	Pseudomonas phage phi3, complete genome	dsDNA	32637	Myoviridae
1811	NC_030946.1	Streptococcus phage phiARI0923	DNA	linear	Streptococcus phage phiARI0923, complete genome	dsDNA	33477	Siphoviridae']
1812	NC_031002.1	Lactococcus phage M6162	DNA	linear	Lactococcus phage M6162, complete genome	dsDNA	21697	Siphoviridae
1813	NC_031008.1	Staphylococcus phage SLPW	DNA	linear	Staphylococcus phage SLPW, complete genome	dsDNA	17861	Podoviridae
1814	NC_031009.1	Lactococcus phage D4412	DNA	linear	Lactococcus phage D4412, complete genome	dsDNA	22884	Siphoviridae
1815	NC_031013.1	Lactococcus phage 28201	DNA	linear	Lactococcus phage 28201, complete genome	dsDNA	34396	Siphoviridae']
1816	NC_031015.1	Bacillus phage Claudi	DNA	linear	Bacillus phage Claudi, complete genome	dsDNA	26504	Podoviridae
1817	NC_031017.1	Lactococcus phage 63301	DNA	linear	Lactococcus phage 63301, complete genome	dsDNA	32409	Siphoviridae']
1818	NC_031023.1	Streptococcus virus 9874	DNA	linear	Streptococcus virus 9874, complete genome	dsDNA	32649	Siphoviridae']
1819	NC_031032.1	Bacillus phage Stitch	DNA	linear	Bacillus phage Stitch, complete genome	dsDNA	24320	Podoviridae
1820	NC_031040.1	Lactococcus phage 50101	DNA	linear	Lactococcus phage 50101, complete genome	dsDNA	31987	Siphoviridae']
1821	NC_031044.1	Lactococcus phage M6165	DNA	linear	Lactococcus phage M6165, complete genome	dsDNA	22179	Siphoviridae
1822	NC_031046.1	Staphylococcus phage BP39	DNA	linear	Staphylococcus phage BP39, complete genome	dsDNA	17641	Podoviridae
1823	NC_031069.1	Streptococcus virus 9871	DNA	linear	Streptococcus virus 9871, complete genome	dsDNA	32729	Siphoviridae']
1824	NC_031071.1	Lactococcus phage D4410	DNA	linear	Lactococcus phage D4410, complete genome	dsDNA	22825	Siphoviridae
1825	NC_031075.1	Lactococcus phage M5938	DNA	linear	Lactococcus phage M5938, complete genome	dsDNA	22240	Siphoviridae
1826	NC_031094.1	Streptococcus virus 9872	DNA	linear	Streptococcus virus 9872, complete genome	dsDNA	33105	Siphoviridae']
1827	NC_031101.1	Weissella phage WCP30	DNA	linear	Weissella phage WCP30, complete genome	dsDNA	33697	Siphoviridae']
1828	NC_031121.1	Bacillus phage Aurora	DNA	linear	Bacillus phage Aurora, complete genome	dsDNA	25908	Podoviridae
1829	NC_031306.1	Synedrella leaf curl virus	DNA	circular	Synedrella leaf curl virus isolate YN3306, complete genome	ssDNA(+/-)	2749	Geminiviridae
1830	NC_031326.1	Simian retrovirus 8	RNA	linear	Simian retrovirus 8 strain SRV8/SUZ/2012, complete genome	ssRNA-RT	8126	Retroviridae
1831	NC_031450.1	Parus major densovirus	DNA	linear	Parus major densovirus isolate PmDNV-JL, complete genome	ssDNA(+/-)	5166	Parvoviridae
1832	NC_031466.1	Lisianthus enation leaf curl virus	DNA	circular	Lisianthus enation leaf curl virus DNA, complete genome, isolate: BG-1	ssDNA(+/-)	2759	Geminiviridae
1833	NC_031670.1	Tetraparvovirus sp.	ss-DNA	linear	Tetraparvovirus sp. isolate tetra-CA1, complete genome	ssDNA(+/-)	5050	Parvoviridae
1834	NC_031695.1	Rhinolophus sinicus bocaparvovirus	DNA	circular	Rhinolophus sinicus bat bocaparvovirus strain str15, complete genome	ssDNA(+/-)	5414	Parvoviridae
1835	NC_031751.1	Amdoparvovirus sp.	ss-DNA	linear	Amdoparvovirus sp. isolate amdo-CA1, complete genome	ssDNA(+/-)	4662	Parvoviridae
1836	NC_031756.1	Equus caballus papillomavirus 8	DNA	circular	Equus caballus papillomavirus 8 strain NCSU, complete genome	dsDNA	8155	Papillomaviridae
1837	NC_031760.1	Cotton leaf curl virus	DNA	circular	Cotton leaf curl virus isolate Faz-14, complete genome	ssDNA(+/-)	2753	Geminiviridae
1838	NC_031907.1	Streptococcus phage phiARI0746	DNA	linear	Streptococcus phage phiARI0746, complete genome	dsDNA	33181	Siphoviridae']
1839	NC_031941.1	Streptococcus phage phiARI0131-2	DNA	linear	Streptococcus phage phiARI0131-2, complete genome	dsDNA	34563	Siphoviridae']
1840	NC_032004.1	Sugarcane chlorotic streak virus	DNA	circular	Sugarcane chlorotic streak virus isolate Sc10-SR-1, complete genome	ssDNA(+/-)	2757	Geminiviridae
1841	NC_032005.1	Rattus norvegicus polyomavirus 2	DNA	circular	Rattus norvegicus polyomavirus 2 isolate 1014-2016-2, complete genome	dsDNA	5108	Polyomaviridae
1842	NC_032105.1	Simian mastadenovirus WIV19	DNA	linear	Simian mastadenovirus WIV19, complete genome	dsDNA	33562	Adenoviridae
1843	NC_032106.1	Saccharomyces kudriavzevii virus L-A1	RNA	linear	Saccharomyces kudriavzevii virus L-A1 isolate 1, complete genome	dsRNA	4580	Totiviridae']
1844	NC_032120.1	Leptonychotes weddellii polyomavirus 1	DNA	circular	Leptonychotes weddellii polyomavirus 1 isolate WSK37, complete genome	dsDNA	5186	Polyomaviridae
1845	NC_033334.1	Sweet potato mosaic virus	DNA	linear	Sweet potato mosaic virus isolate KT10BII, complete genome	ssDNA(+/-)	2781	Geminiviridae
1846	NC_033736.1	Thrips-associated genomovirus 1	ss-DNA	circular	Thrips-associated genomovirus 1 isolate thrp_197969, complete genome	ssDNA	2208	Genomoviridae
1847	NC_033737.1	Pomona leaf-nosed bat associated polyomavirus	DNA	circular	Pomona leaf-nosed bat associated polyomavirus 1 complete genome	dsDNA	4676	Polyomaviridae
1848	NC_033738.1	Cacao mild mosaic virus	DNA	circular	Cacao mild mosaic virus isolate SCA6, complete genome	dsDNA-RT	7533	Caulimoviridae
1849	NC_033739.1	Cacao yellow vein banding virus	DNA	circular	Cacao yellow vein-banding virus isolate ICS27, complete genome	dsDNA-RT	7454	Caulimoviridae
1850	NC_033740.1	Eidolon helvum papillomavirus 2	DNA	circular	Eidolon helvum papillomavirus 2, complete genome	dsDNA	7958	Papillomaviridae
1851	NC_033741.1	Amphibola crenata associated bacilladnavirus 2	ss-DNA	circular	Amphibola crenata associated bacilladnavirus 2 isolate GaBacV2, complete genome	ssDNA	4576	Bacilladnaviridae
1852	NC_033742.1	Thrips-associated genomovirus 3	ss-DNA	circular	Thrips-associated genomovirus 3 isolate thrp_197938, complete genome	ssDNA	2196	Genomoviridae
1853	NC_033743.1	Thrips-associated genomovirus 2	ss-DNA	circular	Thrips-associated genomovirus 2 isolate thrp_197934, complete genome	ssDNA	2182	Genomoviridae
1854	NC_033744.1	Avon-Heathcote estuary associated bacilladnavirus	ss-DNA	circular	Avon-Heathcote estuary associated bacilladnavirus isolate AHEaBavV1, complete genome	ssDNA	4742	Bacilladnaviridae
1855	NC_033745.1	Eidolon helvum papillomavirus 3	DNA	circular	Eidolon helvum papillomavirus 3, complete genome	dsDNA	7991	Papillomaviridae
1856	NC_033746.1	Amphibola crenata associated bacilladnavirus 1	ss-DNA	circular	Amphibola crenata associated bacilladnavirus 1 isolate GaBacV1, complete genome	ssDNA	4729	Bacilladnaviridae
1857	NC_033747.1	Thrips-associated genomovirus 4	ss-DNA	circular	Thrips-associated genomovirus 4 isolate thrp_197937, complete genome	ssDNA	2243	Genomoviridae
1858	NC_033779.1	Tomato leaf curl Burkina Faso virus	DNA	circular	Tomato leaf curl Burkina Faso virus isolate Burkina Faso:Loumbila:Tomate51B1:2013, complete genome	ssDNA(+/-)	2784	Geminiviridae
1859	NC_033781.1	Human papillomavirus type 156	DNA	circular	Human papillomavirus type 156 isolate GC01, complete genome	dsDNA	7329	Papillomaviridae
1860	NC_034218.1	Rhinolophus hildebrandtii polyomavirus 1	DNA	circular	Rhinolophus hildebrandtii polyomavirus 1 DNA, complete genome, strain: 12SuB17	dsDNA	5060	Polyomaviridae
1861	NC_034219.1	Rousettus aegyptiacus polyomavirus 1	DNA	circular	Rousettus aegyptiacus polyomavirus 1 DNA, complete genome, strain: 12SuB01	dsDNA	5014	Polyomaviridae
1862	NC_034220.1	Miniopterus schreibersii polyomavirus 1	DNA	circular	Miniopterus schreibersii polyomavirus 1 DNA, complete genome, strain: 12SuB07	dsDNA	4752	Polyomaviridae
1863	NC_034221.1	Miniopterus schreibersii polyomavirus 2	DNA	circular	Miniopterus schreibersii polyomavirus 2 DNA, complete genome, strain: 12SuB08	dsDNA	4877	Polyomaviridae
1864	NC_034251.1	Vicugna pacos polyomavirus 1	DNA	circular	Vicugna pacos polyomavirus 1 isolate UCD1, complete genome	dsDNA	5052	Polyomaviridae
1865	NC_034252.1	Wisteria badnavirus 1	DNA	circular	Wisteria badnavirus 1 isolate ZT-1, complete genome	dsDNA-RT	7326	Caulimoviridae
1866	NC_034253.1	LI polyomavirus	DNA	circular	LI polyomavirus isolate LIPyV, complete genome	dsDNA	5269	Polyomaviridae
1867	NC_034378.1	Raccoon-associated polyomavirus 2	DNA	circular	Raccoon-associated polyomavirus 2 isolate Rac2, complete genome	dsDNA	5225	Polyomaviridae
1868	NC_034626.1	Bat mastadenovirus WIV17	DNA	linear	Bat mastadenovirus WIV17, complete genome	dsDNA	29923	Adenoviridae
1869	NC_034629.1	Pepper yellow dwarf virus - Mexico	DNA	circular	Pepper yellow dwarf virus - Mexico strain PepYDV-Curto, complete genome	ssDNA(+/-)	2971	Geminiviridae
1870	NC_034978.1	Torque teno indri virus 1	DNA	circular	Torque teno indri virus 1, complete genome	ssDNA(-)	2572	Anelloviridae
1871	NC_035072.1	Bat mastadenovirus WIV18	DNA	linear	Bat mastadenovirus WIV18, complete genome	dsDNA	29812	Adenoviridae
1872	NC_035135.1	Torque teno Leptonychotes weddellii virus-2	ss-DNA	circular	Torque teno Leptonychotes weddellii virus-2 isolate TTLwV-2_gt3_wsp24, complete genome	ssDNA(-)	2105	Anelloviridae
1873	NC_035136.1	Torque teno Leptonychotes weddellii virus-1	ss-DNA	circular	Torque teno Leptonychotes weddellii virus-1 isolate TTLwV-1_gt2_wsp20, complete genome	ssDNA(-)	2119	Anelloviridae
1874	NC_035137.1	Bemisia-associated genomovirus AdDF	DNA	circular	Bemisia-associated genomovirus AdDF, complete genome	ssDNA	2199	Genomoviridae
1875	NC_035138.1	Bemisia-associated genomovirus AdO	DNA	circular	Bemisia-associated genomovirus AdO, complete genome	ssDNA	2211	Genomoviridae
1876	NC_035139.1	Bemisia-associated genomovirus NfO	DNA	circular	Bemisia-associated genomovirus NfO, complete genome	ssDNA	2231	Genomoviridae
1877	NC_035180.1	Ungulate tetraparvovirus 3	DNA	linear	Ungulate tetraparvovirus 3 isolate Tedej, complete genome	ssDNA(+/-)	5533	Parvoviridae
1878	NC_035181.1	Giant panda polyomavirus	DNA	linear	Giant panda polyomavirus isolate GPPyV1, complete genome	dsDNA	5144	Polyomaviridae
1879	NC_035192.1	Giant panda anellovirus	DNA	linear	Giant panda anellovirus strain gpan20688, complete genome	ssDNA(-)	2059	Anelloviridae
1880	NC_035193.1	Ailuropoda melanoleuca papillomavirus 4	DNA	linear	Ailuropoda melanoleuca papillomavirus 4 strain gpam004, complete genome	dsDNA	7996	Papillomaviridae
1881	NC_035194.1	Giant panda circovirus 3	DNA	linear	Giant panda circovirus 3 strain gpci003, complete genome	ssDNA(+/-)	2653	Circoviridae
1882	NC_035197.1	Giant panda associated gemycircularvirus	DNA	linear	Giant panda associated gemycircularvirus strain gpge004, complete genome	ssDNA	2185	Genomoviridae
1883	NC_035199.1	Ailuropoda melanoleuca papillomavirus 2	DNA	linear	Ailuropoda melanoleuca papillomavirus 2 strain gpam002, complete genome	dsDNA	7582	Papillomaviridae
1884	NC_035200.1	Giant panda circovirus 1	DNA	linear	Giant panda circovirus 1 strain gpci001, complete genome	ssDNA(+/-)	2745	Circoviridae
1885	NC_035201.1	Ailuropoda melanoleuca papillomavirus 1	DNA	linear	Ailuropoda melanoleuca papillomavirus 1 strain gpam001, complete genome	dsDNA	7676	Papillomaviridae
1886	NC_035208.1	Bovine papillomavirus	DNA	circular	Bovine papillomavirus isolate NY-8385, complete genome	dsDNA	7480	Papillomaviridae
1887	NC_035210.1	Tinamou hepatitis B virus	DNA	circular	Tinamou hepatitis B virus isolate 160050, complete genome	dsDNA-RT	3024	Hepadnaviridae
1888	NC_035472.1	Jujube mosaic-associated virus	DNA	circular	Jujube mosaic-associated virus isolate Z6, complete genome	dsDNA-RT	7194	Caulimoviridae
1889	NC_035476.1	Porcine stool-associated circular virus/BEL/15V010	DNA	circular	Porcine stool-associated circular virus/BEL/15V010 isolate 15V010, complete genome	ssDNA(+/-)	3081	Circoviridae
1890	NC_035477.1	Porcine feces-associated gemycircularvirus	DNA	circular	Porcine feces-associated gemycircularvirus isolate BEL/15V010, complete genome	ssDNA	2204	Genomoviridae
1891	NC_035478.1	Sus scrofa papillomavirus 2	DNA	circular	Sus scrofa papillomavirus 2 isolate DE1018-16, complete genome	dsDNA	8218	Papillomaviridae
1892	NC_035479.1	Felis catus papillomavirus type 5	DNA	circular	Felis catus papillomavirus type 5, complete genome	dsDNA	7600	Papillomaviridae
1893	NC_035481.1	Tomato leaf curl purple vein virus	DNA	circular	Tomato leaf curl purple vein virus isolate BR:793:15 clone P793, complete genome	ssDNA(+/-)	2629	Geminiviridae
1894	NC_035619.1	Odocoileus adenovirus 1	DNA	linear	Odocoileus adenovirus 1, complete genome	dsDNA	30620	Adenoviridae
1895	NC_035674.1	Australian Anopheles totivirus	RNA	linear	Australian Anopheles totivirus isolate AATV 150840, complete genome	dsRNA	6203	Totiviridae']
1896	NC_035676.1	Tomato associated geminivirus 1	ss-DNA	circular	Tomato associated geminivirus 1 isolate Tomato_BR, complete genome	ssDNA(+/-)	2611	Geminiviridae
1897	NC_035799.1	Bat circovirus	DNA	circular	Bat circovirus isolate Acheng30, complete genome	ssDNA(+/-)	2113	Circoviridae
1898	NC_036580.1	Allium cepa amalgavirus 1	RNA	linear	Allium cepa amalgavirus 1 strain AcAV1-OH1, complete genome	dsRNA	3453	Amalgaviridae
1899	NC_036581.1	Allium cepa amalgavirus 2	RNA	linear	Allium cepa amalgavirus 2 strain AcAV2-DH5225, complete genome	dsRNA	3453	Amalgaviridae
1900	NC_036592.1	Pleurochrysis carterae circular virus	DNA	circular	Pleurochrysis carterae circular virus isolate PcCV-1, complete genome	ssDNA(+/-)	2255	Circoviridae
1901	NC_037059.1	Leptonychotes weddellii papillomavirus 5	DNA	circular	Leptonychotes weddellii papillomavirus 5 isolate 12975, complete genome	dsDNA	7682	Papillomaviridae
1902	NC_037061.1	Leptonychotes weddellii papillomavirus 1	DNA	circular	Leptonychotes weddellii papillomavirus 1 isolate 13241, complete genome	dsDNA	7502	Papillomaviridae
1903	NC_037062.1	Varroa mite associated genomovirus 1	DNA	circular	Varroa mite associated genomovirus 1 isolate VPVL_36, complete genome	ssDNA	2194	Genomoviridae
1904	NC_037063.1	Limeum africanum associated virus	ss-DNA	circular	Limeum africanum associated virus isolate 2-12-F, complete genome	ssDNA(+/-)	2963	Geminiviridae
1905	NC_037064.1	Leptonychotes weddellii papillomavirus 4	DNA	circular	Leptonychotes weddellii papillomavirus 4 isolate 12091, complete genome	dsDNA	7836	Papillomaviridae
1906	NC_037065.1	Exomis microphylla associated virus	ss-DNA	circular	Exomis microphylla associated virus isolate 2-90-C1, complete genome	ssDNA(+/-)	2974	Geminiviridae
1907	NC_037066.1	Juncus maritimus associated virus	ss-DNA	circular	Juncus maritimus associated virus isolate 13-FMN-1, complete genome	ssDNA(+/-)	2740	Geminiviridae
1908	NC_037067.1	Leptonychotes weddellii papillomavirus 2	DNA	circular	Leptonychotes weddellii papillomavirus 2 isolate 11445, complete genome	dsDNA	7392	Papillomaviridae
1909	NC_037068.1	Polygala garcinii associated virus	ss-DNA	circular	Polygala garcinii associated virus isolate 1-1, complete genome	ssDNA(+/-)	2798	Geminiviridae
1910	NC_037069.1	Leptonychotes weddellii papillomavirus 3	DNA	circular	Leptonychotes weddellii papillomavirus 3 isolate 17181, complete genome	dsDNA	7677	Papillomaviridae
1911	MH450109.1	Xenotropic murine leukemia virus	DNA	linear	Xenotropic murine leukemia virus isolate AKR40, complete genome	ssRNA-RT	8200	Retroviridae
1912	AB745694.1	Human papillomavirus 160	DNA	circular	Human papillomavirus 160 DNA, complete genome, strain: TM	dsDNA	7779	Papillomaviridae
1913	MG972981.1	Ungulate copiparvovirus 1	DNA	linear	Ungulate copiparvovirus 1 strain QQHE16, complete genome	ssDNA(+/-)	5759	Parvoviridae
1914	MF444288.1	Sclerotinia sclerotiorum hypovirulence associated DNA virus 1-A	DNA	circular	Sclerotinia sclerotiorum hypovirulence associated DNA virus 1-A isolate SsHADV1-A, complete genome	ssDNA	2166	Genomoviridae
1915	NC_001422.1	Escherichia virus phiX174	ss-DNA	circular	Coliphage phi-X174, complete genome	ssDNA(+)	5386	Microviridae
1916	MH341441.1	Ungulate bocaparvovirus 3	DNA	linear	Ungulate bocaparvovirus 3 isolate JLG15, complete genome	ssDNA(+/-)	4647	Parvoviridae
1917	KR075690.1	Duck parvovirus strain FJM3	DNA	linear	Duck parvovirus strain FJM3, complete genome	ssDNA(+/-)	5017	Parvoviridae
1918	KR816167.1	Human papillomavirus type 176	DNA	circular	Human papillomavirus type 176 isolate PLC295, complete genome	dsDNA	7226	Papillomaviridae
1919	KR816168.1	Human papillomavirus type 177	DNA	circular	Human papillomavirus type 177 isolate ACS409, complete genome	dsDNA	7933	Papillomaviridae
1920	KR816169.1	Human papillomavirus 181	DNA	circular	Human papillomavirus type 181 isolate ACS217, complete genome	dsDNA	7240	Papillomaviridae
1921	KR816170.1	Human papillomavirus type 182	DNA	circular	Human papillomavirus type 182 isolate ACS214, complete genome	dsDNA	7416	Papillomaviridae
1922	KR816171.1	Human papillomavirus type 183	DNA	circular	Human papillomavirus type 183 isolate ACS058, complete genome	dsDNA	7286	Papillomaviridae
1923	KR816172.1	Human papillomavirus type 185	DNA	circular	Human papillomavirus type 185 isolate ACS003, complete genome	dsDNA	7444	Papillomaviridae
1924	KR816173.1	Human papillomavirus 186	DNA	circular	Human papillomavirus type 186 isolate ACS417, complete genome	dsDNA	7389	Papillomaviridae
1925	KR816175.1	Human papillomavirus type 188	DNA	circular	Human papillomavirus type 188 isolate ACS417, complete genome	dsDNA	7185	Papillomaviridae
1926	KR816176.1	Human papillomavirus 189	DNA	circular	Human papillomavirus type 189 isolate ACS190, complete genome	dsDNA	7318	Papillomaviridae
1927	KR816178.1	Human papillomavirus 191	DNA	circular	Human papillomavirus type 191 isolate ACS338, complete genome	dsDNA	7364	Papillomaviridae
1928	KR816179.1	Human papillomavirus 192	DNA	circular	Human papillomavirus type 192 isolate ACS142, complete genome	dsDNA	7244	Papillomaviridae
1929	KR816180.1	Human papillomavirus 193	DNA	circular	Human papillomavirus type 193 isolate ACS260, complete genome	dsDNA	7348	Papillomaviridae
1930	KR816182.1	Human papillomavirus type 195	DNA	circular	Human papillomavirus type 195 isolate ACS380, complete genome	dsDNA	7569	Papillomaviridae
1931	KR816183.1	Human papillomavirus type 196	DNA	circular	Human papillomavirus type 196 isolate ACS058, complete genome	dsDNA	7500	Papillomaviridae
1932	MG953829.1	Human bocavirus 1	DNA	linear	Human bocavirus 1 strain HBoV-1/BRA/PA-160/Brazil/2015 isolate BRA/PA-160, complete genome	ssDNA(+/-)	5164	Parvoviridae
1933	MG953831.1	Human bocavirus 2	DNA	linear	Human bocavirus 2 strain HBoV-2/BRA/TO-237/Brazil/2014 isolate BRA/TO-237, complete genome	ssDNA(+/-)	5141	Parvoviridae
1934	MF040760.1	Tomato yellow leaf curl Thailand virus	DNA	circular	Tomato yellow leaf curl Thailand virus isolate YN5735 segment A, complete genome	ssDNA(+/-)	2738	Geminiviridae
1935	AJ748296.1	Sulfolobus islandicus rudivirus 1 variant XX	DNA	linear	Sulfolobus islandicus rudivirus 1 variant XX, complete genome	dsDNA	33641	Rudiviridae
1936	MG744508.1	Tursiops truncatus papillomavirus 8	DNA	circular	Tursiops truncatus papillomavirus 8, complete genome	dsDNA	7299	Papillomaviridae
1937	KX665545.1	Cherry tomato leaf curl virus	DNA	circular	Cherry tomato leaf curl virus strain IH-39, complete genome	ssDNA(+/-)	2751	Geminiviridae
1938	KP692114.1	Human papillomavirus type 200	DNA	circular	Human papillomavirus type 200 isolate HPV200, complete genome	dsDNA	7137	Papillomaviridae
1939	KP692116.1	Human papillomavirus 202	DNA	circular	Human papillomavirus type 202 isolate HPV202, complete genome	dsDNA	7344	Papillomaviridae
1940	KY986576.1	Pyrrhula pyrrhula polyomavirus 1	DNA	circular	Pyrrhula pyrrhula polyomavirus strain 36010, complete genome	dsDNA	5282	Polyomaviridae']
1941	KY986579.1	Serinus canaria polyomavirus	DNA	circular	Serinus canaria polyomavirus strain 32469, complete genome	dsDNA	5403	Polyomaviridae
1942	KX686068.1	Leishmania RNA virus 1	RNA	linear	Leishmania RNA virus 1 strain M6200, complete genome	dsRNA	5284	Totiviridae
1943	KY962683.1	Bat Hepatitis B virus	DNA	circular	Bat Hepatitis B virus isolate Guizhou-Md-295, complete genome	dsDNA-RT	3341	Hepadnaviridae
1944	MG676470.1	Sputnik virophage 2	DNA	linear	Sputnik virophage 2 isolate Rio Negro, complete genome	dsDNA	18145	Lavidaviridae
1945	HQ385749.1	Pan troglodytes verus polyomavirus 2c	DNA	linear	Pan troglodytes verus polyomavirus 2c isolate 5924, complete genome	dsDNA	5315	Polyomaviridae
1946	MF187211.1	Squash leaf curl virus	DNA	circular	Squash leaf curl virus isolate SLCuV-Mx:BCS:La Paz, complete genome	ssDNA(+/-)	2638	Geminiviridae
1947	MF582544.1	Simian foamy virus 3	DNA	linear	Simian foamy virus 3 strain SFVcae_FV2014, complete genome	ssRNA-RT	13127	Retroviridae
1948	KM383736.1	Tomato leaf curl New Delhi virus	DNA	circular	Tomato leaf curl New Delhi virus isolate ToLCNDV-IN[BD:Tha:01:37:Tom:09] segment DNA-A, complete genome	ssDNA(+/-)	2739	Geminiviridae
1949	MF173068.1	Tick associated torque teno virus	ss-DNA	circular	Tick associated torque teno virus isolate tick24_1, complete genome	ssDNA(-)	2782	Anelloviridae']
1950	KY235266.1	Simian retrovirus 2	DNA	linear	Simian retrovirus 2 isolate MfET1006, complete genome	ssRNA-RT	8105	Retroviridae
1951	KY022525.1	Tomato yellow leaf curl virus - KISR	DNA	circular	UNVERIFIED: Tomato yellow leaf curl virus - KISR strain 7, complete genome	ssDNA(+/-)	2782	Geminiviridae
1952	MF168943.1	Pygoscelis adeliae papillomavirus 2	DNA	circular	Pygoscelis adeliae papillomavirus 2, complete genome	dsDNA	7654	Papillomaviridae
1953	MF288652.1	Human papillomavirus type 18	DNA	circular	Human papillomavirus type 18 isolate C502873_R1_1041961_(0w), complete genome	dsDNA	7824	Papillomaviridae
1954	LN886661.1	Tomato leaf curl Gujarat virus - [Nepal]	DNA	circular	Tomato leaf curl Gujarat virus complete genome, clone RM289	ssDNA(+/-)	2757	Geminiviridae
1955	JQ268284.1	Canine parvovirus 2b	DNA	linear	Canine parvovirus 2b strain CPV-LZ2, complete genome	ssDNA(+/-)	5053	Parvoviridae
1956	KX638481.1	Human papillomavirus type 31	DNA	circular	Human papillomavirus type 31 isolate 16009008, complete genome	dsDNA	7878	Papillomaviridae
1957	KY196218.1	Tomato mottle leaf curl virus	DNA	circular	Tomato mottle leaf curl virus isolate PI BR:791:15, complete genome	ssDNA(+/-)	2631	Geminiviridae
1958	KP941114.1	Fox circovirus	DNA	circular	Fox circovirus isolate 55590, complete genome	ssDNA(+/-)	2055	Circoviridae
1959	KX954121.1	Ovis aries papillomavirus type 4	DNA	circular	Ovis aries papillomavirus type 4 isolate Sar1, complete genome	dsDNA	7758	Papillomaviridae
1960	KX514416.1	Human papillomavirus type 35	DNA	circular	Human papillomavirus type 35 isolate 16B, complete genome	dsDNA	7894	Papillomaviridae
1961	KX514417.1	Human papillomavirus type 39	DNA	circular	Human papillomavirus type 39 isolate 16B, complete genome	dsDNA	7828	Papillomaviridae
1962	KX514418.1	Human papillomavirus type 56	DNA	circular	Human papillomavirus type 56 isolate 60B, complete genome	dsDNA	7796	Papillomaviridae
1963	KX514419.1	Human papillomavirus type 61	DNA	circular	Human papillomavirus type 61 isolate 60B, complete genome	dsDNA	7989	Papillomaviridae
1964	KX514420.1	Human papillomavirus type 82	DNA	circular	Human papillomavirus type 82 isolate 60B, complete genome	dsDNA	7874	Papillomaviridae
1965	KX514425.1	Human papillomavirus type 67	DNA	circular	Human papillomavirus type 67 isolate 114B, complete genome	dsDNA	7801	Papillomaviridae
1966	KX514428.1	Human papillomavirus type 68	DNA	circular	Human papillomavirus type 68 isolate 268, complete genome	dsDNA	7817	Papillomaviridae
1967	KX514432.1	Human papillomavirus type 51	DNA	circular	Human papillomavirus type 51 isolate 108B, complete genome	dsDNA	7760	Papillomaviridae
1968	KU871314.1	Human parvovirus 4	DNA	linear	Human parvovirus 4 isolate K172C, complete genome	ssDNA(+/-)	5160	Parvoviridae
1969	LC229035.1	Friend murine leukemia virus (ISOLATE 57)	RNA	linear	Friend murine leukemia virus (ISOLATE 57) genomic RNA, complete genome	ssRNA-RT	8359	Retroviridae
1970	KX098515.1	Bovine papillomavirus 04AC14	DNA	circular	UNVERIFIED: Bovine papillomavirus 04AC14, complete genome	dsDNA	7282	Papillomaviridae
1971	KY242583.1	Human papillomavirus type 209	DNA	circular	Human papillomavirus type 209 isolate FA108, complete genome	dsDNA	7399	Papillomaviridae
1972	HG934858.1	Chickpea chlorotic dwarf Pakistan virus	DNA	circular	Chickpea chlorotic dwarf Pakistan complete genome, isolate NIAB-C	ssDNA(+/-)	2675	Geminiviridae
1973	KX906605.1	Saccharomyces cerevisiae virus L-BC-2	RNA	linear	Saccharomyces cerevisiae virus L-BC-2, complete genome	dsRNA	4614	Totiviridae
1974	LC114462.1	Simian immunodeficiency virus - agm	RNA	linear	Simian immunodeficiency virus - SIVagmMAL genomic RNA, complete genome, strain: ZMB	ssRNA-RT	9676	Retroviridae
1975	KX455485.1	Bovine polyomavirus 1	DNA	circular	Bovine polyomavirus 1 isolate H8, complete genome	dsDNA	4855	Polyomaviridae
1976	KX455486.1	Bovine polyomavirus 2a	DNA	circular	Bovine polyomavirus 2a isolate H7, complete genome	dsDNA	5091	Polyomaviridae
1977	KU933255.1	Tomato yellow leaf curl Yunnan virus	DNA	circular	Tomato yellow leaf curl Yunnan virus isolate YN4296, complete genome	ssDNA(+/-)	2757	Geminiviridae
1978	KX599536.1	Canine Papillomavirus 19	DNA	circular	Canine Papillomavirus 19 isolate tvmb1, complete genome	dsDNA	7941	Papillomaviridae
1979	KT326919.1	Canis familiaris papillomavirus 18	DNA	circular	Canine papillomavirus 18 isolate Boston 2015, complete genome	dsDNA	7810	Papillomaviridae
1980	KU376491.1	Ageratum leaf curl virus	DNA	circular	Ageratum leaf curl virus isolate C1, complete genome	ssDNA(+/-)	2735	Geminiviridae
1981	KX100571.1	Okra yellow crinkle virus	DNA	circular	Okra yellow crinkle virus isolate CI061, complete genome	ssDNA(+/-)	2792	Geminiviridae
1982	KP410285.1	Beet curly top Iran virus-[Kaf]	ss-DNA	circular	Beet curly top Iran virus-[Kaf] isolate Kaftarak, complete genome	ssDNA(+/-)	2843	Geminiviridae
1983	KU601620.1	Malvastrum yellow vein Honghe virus	ss-DNA	circular	Malvastrum yellow vein Honghe virus, complete genome	ssDNA(+/-)	2747	Geminiviridae
1984	KU601621.1	Pepper leaf curl Yunnan virus	ss-DNA	circular	Pepper leaf curl Yunnan virus, complete genome	ssDNA(+/-)	2747	Geminiviridae
1985	KU500804.1	Papaya leaf crumple virus	DNA	circular	Papaya leaf crumple virus isolate CN3, complete genome	ssDNA(+/-)	2736	Geminiviridae
1986	AB027020.1	Human papillomavirus type 69	DNA	circular	Human papillomavirus type 69 DNA, complete genome	dsDNA	7700	Papillomaviridae
1987	AF039528.1	Sugarcane streak Egypt virus - [Aswan]	ss-DNA	circular	Sugarcane streak Egypt virus - [Aswan], complete genome	ssDNA(+/-)	2707	Geminiviridae
1988	AF039529.1	Sugarcane streak Egypt virus - [Ben]	ss-DNA	circular	Sugarcane streak Egypt virus - [Ben], complete genome	ssDNA(+/-)	2707	Geminiviridae
1989	AF039530.1	Sugarcane streak Egypt virus - [Man]	ss-DNA	circular	Sugarcane streak Egypt virus - [Man], complete genome	ssDNA(+/-)	2704	Geminiviridae
1990	AF049337.1	HIV-1 CRF04_cpx	DNA	linear	HIV-1 CRF04_cpx clone 94CY032-3 from Cyprus, complete genome	ssRNA-RT	9050	Retroviridae
1991	AF131950.1	Human papillomavirus - cand85	DNA	circular	Human papillomavirus candHPV85, complete genome	dsDNA	7812	Papillomaviridae
1992	AF193276.1	HIV-1 CRF03_AB	DNA	linear	HIV-1 CRF03_AB isolate KAL153 from Russia, complete genome	ssRNA-RT	8808	Retroviridae
1993	AF239159.2	Sugarcane streak Egypt virus - [Naga]	DNA	linear	Sugarcane streak Egypt virus - [Naga], complete genome	ssDNA(+/-)	2706	Geminiviridae
1994	AM886130.1	Abutilon mosaic virus	DNA	linear	Abutilon mosaic virus DNA-B south africa isolate, complete genome	ssDNA(+/-)	2609	Geminiviridae
1995	AM989927.1	Wheat dwarf virus Bg17	DNA	circular	Wheat dwarf virus Bg17 complete genome, barley strain	ssDNA(+/-)	2734	Geminiviridae
1996	AY217650.1	Simian T-lymphotropic virus 3	DNA	linear	Simian T-lymphotropic virus 3, complete genome	ssRNA-RT	8917	Retroviridae
1997	AY904722.1	Lynx rufus papillomavirus type 1	DNA	circular	Lynx rufus papillomavirus type 1, complete genome	dsDNA	8233	Papillomaviridae
[truncated: 11,901 more rows]
