# Supplementary material for: Short k-mer abundance profiles yield robust machine learning features and accurate classifiers for RNA viruses
Source: PLoS One. 2020 Sep 18;15(9):e0239381. doi: 10.1371/journal.pone.0239381 (PMC7500682; doi:10.1371/journal.pone.0239381)
Supplement: S4 Table — (CSV) [file pone.0239381.s005.csv]

Supplementary Table 4: False Nucleotide Blast Hits for Whole Human Transcriptome Against RNA Virus Sequence Database
Transcript Id	Subject ID	% Identity	Length	Mismatches	Gaps Opened	Query Start	Query End	Subject Start	Subject End	E-value	Bitscore	Assembly Software
BINPACKER.63.1	MK775204.1	93.701	254	16	0	469	722	8357	8610	1.15E-104	381	Binpacker
BINPACKER.63.2	MK775204.1	88.596	228	26	0	342	569	8383	8610	1.45E-73	278	Binpacker
contig-65_723	NC_003678.1	94.915	295	15	0	2343	2637	5259	4965	7.46E-129	462	Idba-tran
contig-65_13713	MK775204.1	86.957	46	6	0	761	806	8488	8443	5.80E-06	52.8	Idba-tran
contig-65_40624	MK775204.1	93.805	113	7	0	600	712	8383	8495	7.86E-42	171	Idba-tran
contig-65_56955	MK775204.1	96.154	78	3	0	500	577	8610	8533	3.85E-29	128	Idba-tran
NODE_3202_length_4838_cov_79.251618_g1946_i0	NC_003678.1	94.915	295	15	0	1828	2122	4965	5259	8.09E-129	462	Rna-spades
NODE_5356_length_4037_cov_800.158225_g3211_i0	MK775204.1	86.957	46	6	0	2588	2633	8488	8443	1.73E-05	52.8	Rna-spades
NODE_7088_length_3608_cov_915.159314_g3211_i1	MK775204.1	86.957	46	6	0	976	1021	8443	8488	1.54E-05	52.8	Rna-spades
NODE_8023_length_3426_cov_107.431152_g1946_i4	NC_003678.1	94.915	295	15	0	1305	1599	5259	4965	5.72E-129	462	Rna-spades
NODE_9723_length_3138_cov_74.945937_g1946_i5	NC_003678.1	96.078	204	8	0	1828	2031	4965	5168	4.28E-90	333	Rna-spades
NODE_51027_length_979_cov_387.148387_g33848_i0	MK775204.1	91.25	160	14	0	820	979	8610	8451	3.83E-56	219	Rna-spades
NODE_51145_length_977_cov_387.993534_g33848_i1	MK775204.1	93.59	156	10	0	820	975	8610	8455	1.37E-60	233	Rna-spades
NODE_72772_length_717_cov_11843.535928_g52811_i0	MK775204.1	89.286	280	30	0	244	523	8330	8609	2.63E-96	351	Rna-spades
NODE_261469_length_277_cov_17616.000000_g238886_i0	MK775204.1	96.137	233	9	0	43	275	8609	8377	1.23E-105	381	Rna-spades
NODE_357036_length_225_cov_1.181818_g334453_i0	NC_039207.1	100	28	0	0	77	104	6497	6470	8.72E-07	52.8	Rna-spades
scaffold34941	NC_003678.1	94.915	295	15	0	6127	6421	4965	5259	1.13E-128	462	Soap-trans-default
k25.J8877461	NC_003678.1	96.078	204	8	0	117	320	4965	5168	1.15E-90	333	Trans-abyss
k25.R8807890	MK775204.1	89.643	280	29	0	517	796	8330	8609	6.50E-98	357	Trans-abyss
k25.R8910948	MK775204.1	94.286	280	16	0	17	296	8609	8330	4.83E-120	429	Trans-abyss
k35.R6473572	MK775204.1	92.353	170	13	0	1	170	8441	8610	1.34E-63	243	Trans-abyss
k35.R6491235	NC_003678.1	94.915	295	15	0	1713	2007	4965	5259	3.96E-129	462	Trans-abyss
k35.R6537716	MK775204.1	94.118	34	2	0	3	36	8455	8488	1.35E-06	52.8	Trans-abyss
k45.R4772762	NC_003678.1	94.915	295	15	0	1828	2122	4965	5259	4.44E-129	462	Trans-abyss
k45.R4811926	MK775204.1	94.273	227	13	0	78	304	8609	8383	2.00E-95	348	Trans-abyss
k55.S1301735	MK775204.1	98.148	54	1	0	48	101	8458	8511	5.58E-20	95.3	Trans-abyss
k55.S2325320	MK775204.1	93.981	216	13	0	1	216	8598	8383	2.11E-89	327	Trans-abyss
k55.S2375376	MK775204.1	86.957	46	6	0	677	722	8443	8488	6.55E-06	52.8	Trans-abyss
k55.R2347220	MK775204.1	94.366	213	12	0	119	331	8609	8397	1.97E-89	327	Trans-abyss
k65.S79092	MK775204.1	90.476	105	5	2	1	100	8361	8465	1.17E-31	134	Trans-abyss
k65.S395706	MK775204.1	96.875	64	2	0	1	64	8344	8407	7.35E-24	108	Trans-abyss
k65.S434758	MK775204.1	93.137	102	7	0	4	105	8470	8571	1.23E-36	150	Trans-abyss
k65.S889100	MK775204.1	95.96	99	4	0	1	99	8397	8495	5.50E-40	161	Trans-abyss
k65.S1179155	MK775204.1	95.652	69	2	1	34	101	8370	8438	1.99E-24	110	Trans-abyss
k65.S1429708	MK775204.1	93.805	226	14	0	1	226	8608	8383	2.44E-93	340	Trans-abyss
k65.S1518907	MK775204.1	93.548	186	12	0	3	188	8425	8610	1.34E-74	278	Trans-abyss
k65.S1546474	MK775204.1	94.012	167	10	0	161	327	8383	8549	3.34E-67	254	Trans-abyss
k65.S1547886	NC_003678.1	97.546	163	4	0	305	467	5168	5006	8.09E-75	279	Trans-abyss
k65.R1470146	MK775204.1	94.624	279	15	0	532	810	8330	8608	1.04E-120	433	Trans-abyss
k65.R1470440	MK775204.1	96.154	104	4	0	1	104	8507	8610	6.61E-42	171	Trans-abyss
k65.R1482810	NC_003678.1	94.915	295	15	0	1777	2071	4965	5259	5.49E-129	462	Trans-abyss
comp66_seq0	MK775204.1	94.298	228	13	0	162	389	8610	8383	1.11E-95	350	Bridger
comp66_seq1	MK775204.1	88.66	194	22	0	322	515	8576	8383	1.04E-61	237	Bridger
comp8032_seq0	NC_003678.1	94.915	295	15	0	377	671	5259	4965	9.38E-129	462	Bridger
comp8032_seq1	NC_003678.1	96.078	204	8	0	564	767	5168	4965	8.08E-90	333	Bridger
comp8032_seq2	NC_003678.1	94.915	295	15	0	377	671	5259	4965	1.08E-128	462	Bridger
comp8032_seq3	NC_003678.1	94.915	295	15	0	377	671	5259	4965	8.23E-129	462	Bridger
comp8032_seq4	NC_003678.1	96.078	204	8	0	564	767	5168	4965	7.81E-90	333	Bridger
comp8032_seq5	NC_003678.1	96.078	204	8	0	564	767	5168	4965	8.41E-90	333	Bridger
comp8032_seq6	NC_003678.1	96.078	204	8	0	564	767	5168	4965	6.87E-90	333	Bridger
Locus_1_Transcript_136710/474223_Confidence_0.000_Length_1166	NC_003678.1	97.207	179	5	0	1	179	5168	4990	1.23E-81	303	Oases
Locus_1_Transcript_136711/474223_Confidence_0.000_Length_285	NC_003678.1	96.078	204	8	0	1	204	5168	4965	3.61E-91	333	Oases
Locus_1_Transcript_136712/474223_Confidence_0.000_Length_1094	NC_003678.1	90.323	217	8	1	1	217	5168	4965	3.25E-72	272	Oases
Locus_1_Transcript_136724/474223_Confidence_0.000_Length_5525	NC_003678.1	94.915	295	15	0	2510	2804	5259	4965	9.24E-129	462	Oases
Locus_1_Transcript_136745/474223_Confidence_0.000_Length_364	NC_003678.1	95.142	247	12	0	118	364	5259	5013	2.74E-108	390	Oases
Locus_1_Transcript_136746/474223_Confidence_0.000_Length_460	NC_003678.1	96.795	156	5	0	305	460	5168	5013	2.87E-69	261	Oases
Locus_1_Transcript_136748/474223_Confidence_0.000_Length_388	NC_003678.1	96.341	82	3	0	305	386	5168	5087	1.52E-31	135	Oases
Locus_1_Transcript_136753/474223_Confidence_0.000_Length_3741	NC_003678.1	94.915	295	15	0	1872	2166	4965	5259	6.24E-129	462	Oases
Locus_1_Transcript_136754/474223_Confidence_0.000_Length_6889	NC_003678.1	94.915	295	15	0	1820	2114	4965	5259	1.15E-128	462	Oases
Locus_1_Transcript_137308/474223_Confidence_0.000_Length_821	MK775204.1	87.647	170	21	0	194	363	8499	8330	4.17E-50	198	Oases
Locus_1_Transcript_137310/474223_Confidence_0.000_Length_1568	MK775204.1	94.712	208	11	0	402	609	8383	8590	1.28E-87	324	Oases
Locus_1_Transcript_137311/474223_Confidence_0.000_Length_934	MK775204.1	89.344	122	12	1	390	511	8490	8610	3.76E-36	152	Oases
Locus_1_Transcript_137312/474223_Confidence_0.000_Length_1350	MK775204.1	93.594	281	18	0	83	363	8330	8610	1.36E-116	420	Oases
Locus_1_Transcript_137313/474223_Confidence_0.000_Length_1147	MK775204.1	94.089	203	12	0	402	604	8383	8585	2.60E-83	309	Oases
Locus_1_Transcript_137314/474223_Confidence_0.000_Length_710	MK775204.1	95.031	161	8	0	7	167	8425	8585	7.55E-67	254	Oases
Locus_1_Transcript_137315/474223_Confidence_0.000_Length_1445	MK775204.1	94.298	228	13	0	339	566	8383	8610	1.94E-95	350	Oases
Locus_1_Transcript_137323/474223_Confidence_0.000_Length_511	MK775204.1	91.772	158	10	2	348	505	8383	8537	7.04E-56	217	Oases
Locus_1_Transcript_137327/474223_Confidence_0.000_Length_884	MK775204.1	96.296	54	2	0	831	884	8424	8477	2.82E-17	89.8	Oases
Locus_1_Transcript_137328/474223_Confidence_0.000_Length_1031	MK775204.1	86.784	227	12	6	693	901	8383	8609	1.12E-61	237	Oases
Locus_1_Transcript_137330/474223_Confidence_0.000_Length_1001	MK775204.1	90.256	195	18	1	106	300	8351	8544	1.08E-66	254	Oases
Locus_1_Transcript_137331/474223_Confidence_0.000_Length_1047	MK775204.1	90.206	194	18	1	153	346	8352	8544	4.05E-66	252	Oases
Locus_1_Transcript_137332/474223_Confidence_0.000_Length_1146	MK775204.1	89.916	238	24	0	207	444	8576	8339	9.35E-83	307	Oases
Locus_1_Transcript_137333/474223_Confidence_0.000_Length_1270	MK775204.1	92.593	162	12	0	408	569	8383	8544	1.79E-60	233	Oases
Locus_1_Transcript_137341/474223_Confidence_0.000_Length_1261	MK775204.1	81.683	202	29	5	834	1035	8576	8383	8.49E-39	161	Oases
Locus_1_Transcript_137346/474223_Confidence_0.000_Length_1358	MK775204.1	81.683	202	29	5	834	1035	8576	8383	9.16E-39	161	Oases
Locus_1_Transcript_137353/474223_Confidence_0.000_Length_1626	MK775204.1	89.916	238	24	0	207	444	8576	8339	1.33E-82	307	Oases
Locus_1_Transcript_137379/474223_Confidence_0.000_Length_695	MK775204.1	88.655	238	27	0	252	489	8339	8576	5.63E-78	291	Oases
Locus_1_Transcript_137380/474223_Confidence_0.000_Length_1528	MK775204.1	88.655	238	27	0	1085	1322	8339	8576	1.26E-77	291	Oases
Locus_1_Transcript_371525/474223_Confidence_0.000_Length_1150	MK775204.1	86.957	46	6	0	1091	1136	8488	8443	4.85E-06	52.8	Oases
Locus_1_Transcript_371526/474223_Confidence_0.000_Length_1878	MK775204.1	86.957	46	6	0	1828	1873	8488	8443	7.99E-06	52.8	Oases
Locus_1_Transcript_371527/474223_Confidence_0.000_Length_614	MK775204.1	94.118	34	2	0	581	614	8488	8455	2.55E-06	52.8	Oases
Locus_1_Transcript_371528/474223_Confidence_0.000_Length_425	MK775204.1	86.957	46	6	0	255	300	8488	8443	1.73E-06	52.8	Oases
Locus_1_Transcript_371530/474223_Confidence_0.000_Length_742	MK775204.1	86.957	46	6	0	230	275	8488	8443	3.09E-06	52.8	Oases
Locus_1_Transcript_435683/474223_Confidence_0.000_Length_1357	MK775204.1	84.536	194	30	0	198	391	8576	8383	3.24E-48	193	Oases
Locus_1_Transcript_435684/474223_Confidence_0.000_Length_617	MK775204.1	84.536	194	30	0	226	419	8576	8383	1.44E-48	193	Oases
Locus_1_Transcript_435685/474223_Confidence_0.000_Length_589	MK775204.1	84.536	194	30	0	198	391	8576	8383	1.38E-48	193	Oases
Locus_1_Transcript_435686/474223_Confidence_0.000_Length_764	MK775204.1	84.536	194	30	0	333	526	8576	8383	1.80E-48	193	Oases
Locus_215147_Transcript_1/4_Confidence_0.952_Length_607	MK775204.1	83.478	230	23	5	1	230	8544	8330	8.49E-51	200	Oases
Locus_215147_Transcript_2/4_Confidence_0.829_Length_501	MK775204.1	83.478	230	23	5	1	230	8544	8330	6.94E-51	200	Oases
Locus_215147_Transcript_3/4_Confidence_0.924_Length_594	MK775204.1	83.478	230	23	5	1	230	8544	8330	8.30E-51	200	Oases
Locus_239995_Transcript_1/1_Confidence_1.000_Length_712	MK775204.1	86.42	162	21	1	476	636	8526	8365	1.69E-43	176	Oases
Locus_239996_Transcript_1/1_Confidence_1.000_Length_300	MK775204.1	86.873	259	33	1	42	300	8609	8352	8.34E-78	289	Oases
Locus_239997_Transcript_1/1_Confidence_1.000_Length_239	MK775204.1	89.565	115	12	0	1	115	8444	8330	4.16E-35	147	Oases
Locus_239998_Transcript_1/1_Confidence_1.000_Length_641	MK775204.1	87.018	285	32	2	159	443	8609	8330	8.55E-86	316	Oases
Locus_239999_Transcript_1/1_Confidence_1.000_Length_643	MK775204.1	87.018	285	32	2	161	445	8609	8330	8.58E-86	316	Oases
Locus_240000_Transcript_1/1_Confidence_1.000_Length_288	MK775204.1	83.478	230	23	5	1	230	8544	8330	3.86E-51	200	Oases
Locus_240001_Transcript_1/1_Confidence_1.000_Length_593	MK775204.1	87.755	98	12	0	344	441	8474	8377	3.09E-25	115	Oases
Locus_240002_Transcript_1/1_Confidence_1.000_Length_370	MK775204.1	85.93	199	27	1	1	199	8555	8358	2.33E-54	211	Oases
Locus_240003_Transcript_1/1_Confidence_1.000_Length_370	MK775204.1	83.478	230	23	5	1	230	8544	8330	5.04E-51	200	Oases
Locus_240004_Transcript_1/1_Confidence_1.000_Length_409	MK775204.1	83.478	230	23	5	1	230	8544	8330	5.61E-51	200	Oases
Locus_240005_Transcript_1/1_Confidence_1.000_Length_324	MK775204.1	88.199	161	19	0	164	324	8510	8350	7.31E-49	193	Oases
Locus_240006_Transcript_1/1_Confidence_1.000_Length_307	MK775204.1	89.63	135	14	0	1	135	8464	8330	8.98E-43	172	Oases
Locus_240007_Transcript_1/1_Confidence_1.000_Length_549	MK775204.1	82.353	187	22	3	108	294	8540	8365	2.17E-36	152	Oases
Locus_240009_Transcript_1/1_Confidence_1.000_Length_589	MK775204.1	87.665	227	28	0	363	589	8576	8350	2.88E-70	265	Oases
Locus_240010_Transcript_1/1_Confidence_1.000_Length_390	MK775204.1	86.441	177	24	0	1	177	8555	8379	2.48E-49	195	Oases
Locus_240011_Transcript_1/1_Confidence_1.000_Length_542	MK775204.1	86.364	176	24	0	1	176	8555	8380	1.26E-48	193	Oases
Locus_240013_Transcript_1/1_Confidence_1.000_Length_667	MK775204.1	95.425	153	7	0	115	267	8609	8457	4.26E-64	244	Oases
Locus_240014_Transcript_1/1_Confidence_1.000_Length_849	MK775204.1	91.515	165	14	0	95	259	8330	8494	5.50E-59	228	Oases
Locus_240015_Transcript_1/1_Confidence_1.000_Length_576	MK775204.1	92.169	166	13	0	411	576	8330	8495	2.20E-61	235	Oases
Locus_240016_Transcript_1/1_Confidence_1.000_Length_617	MK775204.1	92.169	166	13	0	452	617	8330	8495	2.37E-61	235	Oases
Locus_240017_Transcript_1/1_Confidence_1.000_Length_341	MK775204.1	83.607	183	29	1	1	183	8395	8576	3.62E-42	171	Oases
Locus_320395_Transcript_1/1_Confidence_1.000_Length_112	MK775204.1	97.143	70	2	0	1	70	8592	8523	3.78E-27	119	Oases
Locus_325134_Transcript_1/1_Confidence_1.000_Length_541	MK775204.1	97	100	2	1	326	425	8595	8497	7.63E-41	167	Oases
Locus_325135_Transcript_1/1_Confidence_1.000_Length_141	MK775204.1	97.143	105	3	0	1	105	8570	8466	8.05E-45	178	Oases
Shannon_shannon_c1_77_1450_145	MK775204.1	91.133	203	18	0	628	830	8610	8408	1.89E-73	276	Shannon
Shannon_shannon_c1_52_6550_655	NC_003678.1	94.915	295	15	0	389	683	5259	4965	3.97E-129	462	Shannon
Shannon_shannon_r2_c1_74_6940_694	MK775204.1	88.554	166	19	0	41	206	8411	8576	4.51E-51	202	Shannon
Shannon_shannon_c1_77_1540_154	MK775204.1	86.164	159	22	0	1	159	8541	8383	1.16E-42	172	Shannon
Shannon_shannon_r2_c1_74_6930_693	MK775204.1	88.554	166	19	0	41	206	8411	8576	4.25E-51	202	Shannon
Shannon_shannon_c1_77_1550_155	MK775204.1	90.909	99	9	0	1	99	8541	8443	1.28E-30	134	Shannon
Shannon_shannon_r2_c1_83_16740_1674	NC_003678.1	94.915	295	15	0	357	651	5259	4965	4.02E-129	462	Shannon
Shannon_shannon_c1_77_1970_197	MK775204.1	93.388	121	8	0	376	496	8330	8450	8.95E-45	180	Shannon
NODE_221_length_9065_cov_55.784573	NC_003678.1	94.915	295	15	0	5870	6164	4965	5259	1.52E-128	462	Spades
NODE_13349_length_1838_cov_144.607964	MK775204.1	86.957	46	6	0	1042	1087	8443	8488	7.82E-06	52.8	Spades
NODE_14428_length_1741_cov_2589.377817	MK775204.1	94.815	270	14	0	778	1047	8330	8599	4.89E-117	422	Spades
NODE_213988_length_268_cov_5898.394366	MK775204.1	88.98	245	27	0	24	268	8609	8365	2.64E-82	303	Spades
NODE_279962_length_225_cov_1.082353	NC_039207.1	100	28	0	0	77	104	6497	6470	8.72E-07	52.8	Spades
TRINITY_DN22747_c0_g1_i1	NC_003678.1	97.546	163	4	0	305	467	5168	5006	8.09E-75	279	Trinity
TRINITY_DN52456_c2_g1_i1	MK775204.1	95.833	96	4	0	1	96	8515	8610	1.78E-37	156	Trinity
TRINITY_DN2021_c0_g1_i1	MK775204.1	95.865	266	11	0	1	266	8344	8609	2.86E-120	431	Trinity
TRINITY_DN2021_c0_g1_i2	MK775204.1	93.929	280	17	0	775	1054	8330	8609	9.21E-118	424	Trinity
TRINITY_DN2021_c0_g1_i3	MK775204.1	93.929	280	17	0	623	902	8330	8609	8.01E-118	424	Trinity
TRINITY_DN830_c0_g1_i3	MK775204.1	89.34	197	21	0	68	264	8330	8526	3.92E-65	248	Trinity
TRINITY_DN21210_c0_g1_i1	NC_003678.1	94.915	295	15	0	1828	2122	4965	5259	4.22E-129	462	Trinity
TRINITY_DN21210_c0_g1_i2	NC_003678.1	94.915	295	15	0	1735	2029	4965	5259	4.06E-129	462	Trinity
