# Supplementary material for: Short k-mer abundance profiles yield robust machine learning features and accurate classifiers for RNA viruses
Source: PLoS One. 2020 Sep 18;15(9):e0239381. doi: 10.1371/journal.pone.0239381 (PMC7500682; doi:10.1371/journal.pone.0239381)
Supplement: S5 Table — (CSV) [file pone.0239381.s006.csv]

Supplementary Table 5: False Nucleotide Blast Hits for Whole Mouse Transcriptome Against RNA Virus Sequence Database
Transcript Id	Subject ID	% Identity	Length	Mismatches	Gaps Opened	Query Start	Query End	Subject Start	Subject End	E-value	Bitscore	Assembly Software
BINPACKER.10.1	MK775204.1	93.421	228	15	0	97	324	8383	8610	2.97E-92	339	Binpacker
BINPACKER.10.3	MK775204.1	93.421	228	15	0	551	778	8383	8610	4.31E-92	339	Binpacker
BINPACKER.111.4	MK775204.1	92.593	81	4	2	98	176	8383	8463	7.61E-25	115	Binpacker
BINPACKER.45.1	MK775204.1	91.901	284	23	0	116	399	8610	8327	7.60E-110	398	Binpacker
BINPACKER.45.1	MK775204.1	93.913	115	7	0	344	458	8610	8496	1.39E-42	174	Binpacker
contig-55_3299	NC_003678.1	92.542	295	22	0	237	531	4965	5259	2.11E-117	424	Idba-tran
contig-55_3299	MH806434.1	94.007	267	16	0	251	517	4995	5261	7.65E-112	405	Idba-tran
contig-55_22218	MK775204.1	89.13	46	5	0	467	512	8488	8443	4.62E-08	58.4	Idba-tran
contig-55_26300	MK775204.1	97.727	44	1	0	3	46	8426	8383	1.04E-13	76.8	Idba-tran
NODE_7483_length_2847_cov_70.969039_g5332_i0	NC_003678.1	92.542	295	22	0	2334	2628	5259	4965	2.24E-117	424	Rna-spades
NODE_7483_length_2847_cov_70.969039_g5332_i0	MH806434.1	94.007	267	16	0	2348	2614	5261	4995	8.11E-112	405	Rna-spades
NODE_7824_length_2768_cov_71.317466_g5332_i1	NC_003678.1	92.542	295	22	0	220	514	4965	5259	2.18E-117	424	Rna-spades
NODE_7824_length_2768_cov_71.317466_g5332_i1	MH806434.1	94.007	267	16	0	234	500	4995	5261	7.88E-112	405	Rna-spades
NODE_8582_length_2585_cov_59.680141_g5332_i2	NC_003678.1	92.542	295	22	0	2072	2366	5259	4965	2.03E-117	424	Rna-spades
NODE_8582_length_2585_cov_59.680141_g5332_i2	MH806434.1	94.007	267	16	0	2086	2352	5261	4995	7.35E-112	405	Rna-spades
NODE_25840_length_587_cov_841.352727_g18773_i0	MK775204.1	100	36	0	0	551	586	8383	8418	8.67E-11	67.6	Rna-spades
NODE_26106_length_576_cov_45.252319_g19016_i0	MK775204.1	100	36	0	0	540	575	8383	8418	8.50E-11	67.6	Rna-spades
NODE_26501_length_561_cov_581.387405_g19386_i0	MK775204.1	89.13	46	5	0	502	547	8488	8443	4.98E-08	58.4	Rna-spades
NODE_36275_length_337_cov_1920.986667_g28969_i0	MK775204.1	96.552	116	4	0	222	337	8610	8495	7.63E-49	193	Rna-spades
NODE_36275_length_337_cov_1920.986667_g28969_i0	MK775204.1	96.61	59	1	1	219	277	8384	8327	6.15E-20	97.1	Rna-spades
NODE_43151_length_253_cov_10279.546296_g35840_i0	MK775204.1	93.264	193	13	0	61	253	8327	8519	8.99E-77	285	Rna-spades
NODE_43151_length_253_cov_10279.546296_g35840_i0	MK775204.1	93.966	116	7	0	1	116	8495	8610	5.64E-44	176	Rna-spades
NODE_59044_length_165_cov_9623.500000_g51733_i0	MK775204.1	93.651	126	8	0	3	128	8485	8610	4.48E-48	189	Rna-spades
NODE_59044_length_165_cov_9623.500000_g51733_i0	MK775204.1	92.391	92	7	0	73	164	8327	8418	7.65E-31	132	Rna-spades
scaffold6661	NC_003678.1	92.542	295	22	0	2334	2628	5259	4965	3.47E-117	424	Soap-trans-default
scaffold6661	MH806434.1	94.007	267	16	0	2348	2614	5261	4995	1.26E-111	405	Soap-trans-default
k25.R2151199	MK775204.1	95.935	123	5	0	96	218	8383	8505	2.84E-51	200	Trans-abyss
k25.R2176779	MK775204.1	91.901	284	23	0	124	407	8610	8327	1.98E-110	398	Trans-abyss
k35.S1557268	NC_003678.1	92.542	295	22	0	217	511	4965	5259	1.23E-117	424	Trans-abyss
k35.S1557268	MH806434.1	94.007	267	16	0	231	497	4995	5261	4.46E-112	405	Trans-abyss
k35.S1570382	NC_003678.1	92.542	295	22	0	225	519	4965	5259	1.24E-117	424	Trans-abyss
k35.S1570382	MH806434.1	94.007	267	16	0	239	505	4995	5261	4.49E-112	405	Trans-abyss
k35.R1533180	MK775204.1	96.491	114	4	0	1	114	8497	8610	8.07E-48	189	Trans-abyss
k35.R1533180	MK775204.1	96.61	59	1	1	59	117	8327	8384	5.03E-20	97.1	Trans-abyss
k35.R1539820	NC_003678.1	92.542	295	22	0	1771	2065	4965	5259	2.52E-117	424	Trans-abyss
k35.R1539820	MH806434.1	94.007	267	16	0	1785	2051	4995	5261	9.12E-112	405	Trans-abyss
k35.R1562415	MK775204.1	91.935	248	18	2	92	337	8610	8363	5.80E-95	346	Trans-abyss
k45.S82751	MK775204.1	96.629	89	3	0	1	89	8471	8383	8.61E-36	148	Trans-abyss
k45.S1073636	NC_003678.1	92.542	295	22	0	227	521	4965	5259	1.19E-117	424	Trans-abyss
k45.S1073636	MH806434.1	94.007	267	16	0	241	507	4995	5261	4.30E-112	405	Trans-abyss
k45.S1081360	MK775204.1	89.13	46	5	0	419	464	8443	8488	8.30E-08	58.4	Trans-abyss
k45.S1081399	MK775204.1	100	36	0	0	337	372	8383	8418	5.36E-11	67.6	Trans-abyss
k45.R1045770	MK775204.1	94.737	228	12	0	91	318	8383	8610	1.30E-97	355	Trans-abyss
k45.R1045770	MK775204.1	92.195	205	16	0	263	467	8327	8531	3.72E-78	291	Trans-abyss
k55.S244385	MK775204.1	97.727	44	1	0	97	140	8383	8426	3.05E-14	76.8	Trans-abyss
k55.S685189	NC_003678.1	92.542	295	22	0	459	753	4965	5259	1.27E-117	424	Trans-abyss
k55.S685189	MH806434.1	94.007	267	16	0	473	739	4995	5261	4.60E-112	405	Trans-abyss
k55.R666014	MK775204.1	93.534	232	15	0	51	282	8327	8558	4.58E-95	346	Trans-abyss
k55.R666014	MK775204.1	93.396	106	7	0	1	106	8505	8610	2.30E-38	158	Trans-abyss
k55.R666054	MK775204.1	96.907	97	3	0	115	211	8383	8479	3.59E-40	163	Trans-abyss
k55.R666103	MK775204.1	94.595	185	10	0	3	187	8426	8610	3.49E-77	287	Trans-abyss
k55.R666103	MK775204.1	96.61	59	1	1	132	190	8327	8384	6.31E-20	97.1	Trans-abyss
comp180_seq0	MK775204.1	94.444	90	5	0	171	260	8610	8521	7.63E-33	139	Bridger
comp180_seq0	MK775204.1	94.915	59	2	1	168	226	8384	8327	2.17E-18	91.6	Bridger
comp2887_seq0	NC_003678.1	92.542	295	22	0	1823	2117	4965	5259	3.51E-117	424	Bridger
comp2887_seq0	MH806434.1	94.007	267	16	0	1837	2103	4995	5261	1.27E-111	405	Bridger
comp2887_seq1	NC_003678.1	92.542	295	22	0	1792	2086	4965	5259	3.42E-117	424	Bridger
comp2887_seq1	MH806434.1	94.007	267	16	0	1806	2072	4995	5261	1.24E-111	405	Bridger
comp79_seq0	MK775204.1	92.655	177	13	0	1	177	8559	8383	2.15E-67	255	Bridger
comp9_seq0	MK775204.1	94.366	284	16	0	49	332	8610	8327	3.98E-122	436	Bridger
comp9_seq0	MK775204.1	91.304	138	12	0	277	414	8610	8473	1.23E-47	189	Bridger
comp9_seq0	MK775204.1	95.146	103	5	0	2	104	8429	8327	7.45E-40	163	Bridger
comp9_seq1	MK775204.1	93.662	284	18	0	49	332	8610	8327	2.27E-118	425	Bridger
comp9_seq1	MK775204.1	90.036	281	28	0	505	785	8610	8330	5.03E-100	364	Bridger
comp9_seq1	MK775204.1	93.421	228	15	0	733	960	8610	8383	3.05E-92	339	Bridger
comp9_seq1	MK775204.1	95.146	103	5	0	2	104	8429	8327	1.97E-39	163	Bridger
comp9_seq2	MK775204.1	93.31	284	19	0	49	332	8610	8327	1.10E-116	420	Bridger
comp9_seq2	MK775204.1	92.958	284	20	0	733	1016	8610	8327	5.12E-115	414	Bridger
comp9_seq2	MK775204.1	90.036	281	28	0	505	785	8610	8330	5.23E-100	364	Bridger
comp9_seq2	MK775204.1	92.029	138	11	0	961	1098	8610	8473	7.27E-49	195	Bridger
comp9_seq2	MK775204.1	95.146	103	5	0	2	104	8429	8327	2.05E-39	163	Bridger
comp9_seq3	MK775204.1	93.31	284	19	0	49	332	8610	8327	1.06E-116	420	Bridger
comp9_seq3	MK775204.1	90.036	281	28	0	505	785	8610	8330	5.03E-100	364	Bridger
comp9_seq3	MK775204.1	92.982	228	16	0	733	960	8610	8383	1.42E-90	333	Bridger
comp9_seq3	MK775204.1	95.146	103	5	0	2	104	8429	8327	1.97E-39	163	Bridger
comp9_seq4	MK775204.1	93.31	284	19	0	49	332	8610	8327	5.91E-117	420	Bridger
comp9_seq4	MK775204.1	93.421	228	15	0	277	504	8610	8383	1.70E-92	339	Bridger
comp9_seq4	MK775204.1	95.146	103	5	0	2	104	8429	8327	1.10E-39	163	Bridger
comp9_seq5	MK775204.1	93.95	281	17	0	49	329	8610	8330	1.77E-118	425	Bridger
comp9_seq5	MK775204.1	90.036	281	28	0	277	557	8610	8330	3.92E-100	364	Bridger
comp9_seq5	MK775204.1	93.421	228	15	0	505	732	8610	8383	2.37E-92	339	Bridger
comp9_seq5	MK775204.1	95.146	103	5	0	2	104	8429	8327	1.53E-39	163	Bridger
comp9_seq6	MK775204.1	93.662	284	18	0	277	560	8610	8327	1.36E-118	425	Bridger
comp9_seq6	MK775204.1	93.662	284	18	0	49	332	8610	8327	1.36E-118	425	Bridger
comp9_seq6	MK775204.1	92.754	138	10	0	505	642	8610	8473	9.00E-51	200	Bridger
comp9_seq6	MK775204.1	95.146	103	5	0	2	104	8429	8327	1.18E-39	163	Bridger
comp9_seq7	MK775204.1	93.95	281	17	0	49	329	8610	8330	1.86E-118	425	Bridger
comp9_seq7	MK775204.1	92.958	284	20	0	505	788	8610	8327	4.04E-115	414	Bridger
comp9_seq7	MK775204.1	90.036	281	28	0	277	557	8610	8330	4.12E-100	364	Bridger
comp9_seq7	MK775204.1	92.029	138	11	0	733	870	8610	8473	5.72E-49	195	Bridger
comp9_seq7	MK775204.1	95.146	103	5	0	2	104	8429	8327	1.61E-39	163	Bridger
Locus_172_Transcript_3/223_Confidence_0.022_Length_895	MK775204.1	89.13	46	5	0	841	886	8488	8443	8.07E-08	58.4	Oases
Locus_172_Transcript_5/223_Confidence_0.008_Length_439	MK775204.1	100	28	0	0	412	439	8488	8461	1.79E-06	52.8	Oases
Locus_172_Transcript_6/223_Confidence_0.025_Length_1178	MK775204.1	89.13	46	5	0	1124	1169	8488	8443	1.07E-07	58.4	Oases
Locus_172_Transcript_8/223_Confidence_0.038_Length_840	MK775204.1	92.241	116	7	2	660	775	8529	8416	1.56E-39	163	Oases
Locus_172_Transcript_9/223_Confidence_0.030_Length_459	MK775204.1	91.045	134	7	3	261	394	8544	8416	1.07E-43	176	Oases
Locus_172_Transcript_10/223_Confidence_0.030_Length_394	MK775204.1	91.045	134	7	3	261	394	8544	8416	9.08E-44	176	Oases
Locus_172_Transcript_11/223_Confidence_0.038_Length_948	MK775204.1	89.333	150	8	6	261	410	8544	8403	4.87E-45	182	Oases
Locus_172_Transcript_154/223_Confidence_0.064_Length_523	MK775204.1	92.248	258	20	0	125	382	8587	8330	6.77E-101	366	Oases
Locus_172_Transcript_156/223_Confidence_0.048_Length_327	MK775204.1	93.011	186	13	0	1	186	8515	8330	9.22E-73	272	Oases
Locus_172_Transcript_183/223_Confidence_0.028_Length_643	MK775204.1	91.045	134	7	3	445	578	8544	8416	1.52E-43	176	Oases
Locus_172_Transcript_184/223_Confidence_0.037_Length_574	MK775204.1	91.045	134	7	3	376	509	8544	8416	1.35E-43	176	Oases
Locus_172_Transcript_185/223_Confidence_0.053_Length_506	MK775204.1	92.92	226	16	0	281	506	8610	8385	8.58E-90	329	Oases
Locus_172_Transcript_187/223_Confidence_0.054_Length_704	MK775204.1	89.513	267	20	3	369	635	8610	8352	3.36E-90	331	Oases
Locus_172_Transcript_188/223_Confidence_0.046_Length_658	MK775204.1	89.189	222	16	3	369	590	8610	8397	6.94E-72	270	Oases
Locus_172_Transcript_189/223_Confidence_0.023_Length_404	MK775204.1	91.045	134	7	3	206	339	8544	8416	9.32E-44	176	Oases
Locus_172_Transcript_190/223_Confidence_0.026_Length_489	MK775204.1	91.045	134	7	3	291	424	8544	8416	1.14E-43	176	Oases
Locus_172_Transcript_191/223_Confidence_0.032_Length_711	MK775204.1	92.174	115	7	2	532	646	8528	8416	4.71E-39	161	Oases
Locus_3571_Transcript_10/45_Confidence_0.030_Length_397	MH806434.1	92.571	175	9	1	223	397	5231	5061	1.91E-65	248	Oases
Locus_3571_Transcript_10/45_Confidence_0.030_Length_397	NC_003678.1	86.9	229	16	3	169	397	5259	5045	2.47E-64	244	Oases
Locus_3571_Transcript_11/45_Confidence_0.013_Length_245	NC_003678.1	94.382	89	5	0	50	138	5053	4965	2.57E-32	137	Oases
Locus_3571_Transcript_12/45_Confidence_0.022_Length_308	NC_003678.1	94.03	201	12	0	1	201	5165	4965	8.52E-83	305	Oases
Locus_3571_Transcript_12/45_Confidence_0.022_Length_308	MH806434.1	94.652	187	10	0	1	187	5181	4995	2.39E-78	291	Oases
Locus_3571_Transcript_13/45_Confidence_0.026_Length_284	NC_003678.1	94.186	86	5	0	1	86	5050	4965	1.41E-30	132	Oases
Locus_3571_Transcript_14/45_Confidence_0.017_Length_289	NC_003678.1	94.186	86	5	0	1	86	5050	4965	1.43E-30	132	Oases
Locus_3571_Transcript_17/45_Confidence_0.203_Length_2939	NC_003678.1	92.542	295	22	0	2090	2384	5259	4965	2.31E-117	424	Oases
Locus_3571_Transcript_17/45_Confidence_0.203_Length_2939	NC_003678.1	92.542	295	22	0	831	1125	5259	4965	2.31E-117	424	Oases
Locus_3571_Transcript_17/45_Confidence_0.203_Length_2939	MH806434.1	94.007	267	16	0	2104	2370	5261	4995	8.37E-112	405	Oases
Locus_3571_Transcript_17/45_Confidence_0.203_Length_2939	MH806434.1	94.007	267	16	0	845	1111	5261	4995	8.37E-112	405	Oases
Locus_3571_Transcript_19/45_Confidence_0.143_Length_1548	NC_003678.1	91	300	22	1	483	782	5259	4965	2.04E-110	399	Oases
Locus_3571_Transcript_19/45_Confidence_0.143_Length_1548	MH806434.1	92.279	272	16	1	497	768	5261	4995	7.37E-105	381	Oases
Locus_3571_Transcript_25/45_Confidence_0.286_Length_2592	NC_003678.1	91	300	22	1	483	782	5259	4965	3.43E-110	399	Oases
Locus_3571_Transcript_25/45_Confidence_0.286_Length_2592	MH806434.1	92.279	272	16	1	497	768	5261	4995	1.24E-104	381	Oases
Locus_3571_Transcript_27/45_Confidence_0.325_Length_2689	NC_003678.1	91	300	22	1	483	782	5259	4965	3.56E-110	399	Oases
Locus_3571_Transcript_27/45_Confidence_0.325_Length_2689	MH806434.1	92.279	272	16	1	497	768	5261	4995	1.29E-104	381	Oases
Locus_3571_Transcript_29/45_Confidence_0.455_Length_4527	NC_003678.1	92.542	295	22	0	2437	2731	5259	4965	3.57E-117	424	Oases
Locus_3571_Transcript_29/45_Confidence_0.455_Length_4527	NC_003678.1	92.542	295	22	0	961	1255	5259	4965	3.57E-117	424	Oases
Locus_3571_Transcript_29/45_Confidence_0.455_Length_4527	MH806434.1	94.007	267	16	0	2451	2717	5261	4995	1.29E-111	405	Oases
Locus_3571_Transcript_29/45_Confidence_0.455_Length_4527	MH806434.1	94.007	267	16	0	975	1241	5261	4995	1.29E-111	405	Oases
Locus_3571_Transcript_30/45_Confidence_0.377_Length_4185	NC_003678.1	92.542	295	22	0	961	1255	5259	4965	3.30E-117	424	Oases
Locus_3571_Transcript_30/45_Confidence_0.377_Length_4185	MH806434.1	94.007	267	16	0	975	1241	5261	4995	1.19E-111	405	Oases
Locus_14816_Transcript_2/2_Confidence_0.958_Length_533	MK775204.1	92.617	149	11	0	90	238	8508	8360	2.65E-55	215	Oases
Locus_23885_Transcript_1/1_Confidence_0.985_Length_370	MK775204.1	94.69	226	12	0	97	322	8383	8608	1.31E-96	351	Oases
Locus_23885_Transcript_1/1_Confidence_0.985_Length_370	MK775204.1	92.308	104	5	3	269	370	8327	8429	2.39E-34	145	Oases
Locus_24115_Transcript_1/1_Confidence_0.929_Length_175	MK775204.1	94.118	51	3	0	125	175	8417	8467	1.08E-14	78.7	Oases
Locus_24869_Transcript_1/1_Confidence_1.000_Length_657	MK775204.1	92.527	281	19	2	310	588	8610	8330	2.35E-111	401	Oases
Locus_24946_Transcript_1/1_Confidence_1.000_Length_222	MK775204.1	93.878	147	9	0	1	147	8476	8330	6.18E-58	222	Oases
Locus_24947_Transcript_1/1_Confidence_1.000_Length_500	MK775204.1	92.444	225	17	0	276	500	8609	8385	1.42E-87	322	Oases
Locus_24947_Transcript_1/1_Confidence_1.000_Length_500	MK775204.1	93.714	175	10	1	1	174	8501	8327	3.13E-69	261	Oases
Locus_24948_Transcript_1/1_Confidence_1.000_Length_492	MK775204.1	91.518	224	19	0	125	348	8587	8364	1.09E-83	309	Oases
Locus_24949_Transcript_1/1_Confidence_1.000_Length_340	MK775204.1	89.286	140	8	3	201	340	8545	8413	1.30E-41	169	Oases
Locus_24950_Transcript_1/1_Confidence_1.000_Length_548	MK775204.1	94.737	133	7	0	280	412	8515	8383	4.56E-53	207	Oases
Locus_24950_Transcript_1/1_Confidence_1.000_Length_548	MK775204.1	81.169	154	10	5	125	278	8587	8453	1.71E-22	106	Oases
Locus_24951_Transcript_1/1_Confidence_1.000_Length_465	MK775204.1	93.171	205	14	0	125	329	8587	8383	1.71E-81	302	Oases
Locus_24952_Transcript_1/1_Confidence_1.000_Length_556	MK775204.1	94.382	178	9	1	327	504	8602	8426	1.62E-72	272	Oases
Locus_24952_Transcript_1/1_Confidence_1.000_Length_556	MK775204.1	97.5	40	1	0	336	375	8366	8327	2.28E-11	69.4	Oases
Locus_24953_Transcript_1/1_Confidence_1.000_Length_578	MK775204.1	88.095	252	11	3	327	578	8602	8370	2.80E-75	281	Oases
Locus_24953_Transcript_1/1_Confidence_1.000_Length_578	MK775204.1	97.5	40	1	0	336	375	8366	8327	2.37E-11	69.4	Oases
Locus_24954_Transcript_1/1_Confidence_1.000_Length_497	MK775204.1	89.744	195	13	3	248	440	8516	8327	1.13E-63	243	Oases
Locus_24955_Transcript_1/1_Confidence_1.000_Length_323	MK775204.1	85.433	254	15	4	1	254	8561	8330	1.98E-64	244	Oases
Locus_24956_Transcript_1/1_Confidence_1.000_Length_223	MK775204.1	94.958	119	6	0	7	125	8546	8428	2.27E-47	187	Oases
Locus_24956_Transcript_1/1_Confidence_1.000_Length_223	MK775204.1	95.918	98	4	0	126	223	8467	8370	4.94E-39	159	Oases
Locus_24957_Transcript_1/1_Confidence_1.000_Length_618	MK775204.1	89.744	195	13	3	369	561	8516	8327	1.42E-63	243	Oases
Locus_24957_Transcript_1/1_Confidence_1.000_Length_618	MK775204.1	95.035	141	6	1	1	140	8467	8327	6.64E-57	220	Oases
Locus_24958_Transcript_1/1_Confidence_1.000_Length_504	MK775204.1	91.556	225	11	2	243	465	8603	8385	5.18E-82	303	Oases
Locus_24958_Transcript_1/1_Confidence_1.000_Length_504	MK775204.1	93.714	175	10	1	1	174	8501	8327	3.16E-69	261	Oases
Locus_24959_Transcript_1/1_Confidence_1.000_Length_412	MK775204.1	94.248	226	12	1	149	373	8610	8385	2.47E-94	344	Oases
Locus_24959_Transcript_1/1_Confidence_1.000_Length_412	MK775204.1	94.118	119	7	0	1	119	8501	8383	2.05E-45	182	Oases
Locus_24960_Transcript_1/1_Confidence_1.000_Length_383	MK775204.1	94.248	226	12	1	120	344	8610	8385	2.28E-94	344	Oases
Locus_24960_Transcript_1/1_Confidence_1.000_Length_383	MK775204.1	93.714	175	10	1	1	174	8501	8327	2.36E-69	261	Oases
Locus_24961_Transcript_1/1_Confidence_1.000_Length_350	MK775204.1	94.04	151	9	0	131	281	8480	8330	6.05E-60	230	Oases
Locus_24961_Transcript_1/1_Confidence_1.000_Length_350	MK775204.1	93.966	116	7	0	1	116	8515	8400	8.00E-44	176	Oases
Locus_24962_Transcript_1/1_Confidence_1.000_Length_365	MK775204.1	88.396	293	22	3	4	296	8610	8330	7.80E-94	342	Oases
Locus_24964_Transcript_1/1_Confidence_1.000_Length_453	MK775204.1	90.732	205	19	0	125	329	8587	8383	3.63E-73	274	Oases
Locus_24965_Transcript_1/1_Confidence_1.000_Length_213	MK775204.1	100	34	0	0	44	77	8416	8383	3.79E-10	63.9	Oases
Locus_24966_Transcript_1/1_Confidence_1.000_Length_344	MK775204.1	89.655	203	16	1	142	344	8610	8413	3.53E-67	254	Oases
Locus_24966_Transcript_1/1_Confidence_1.000_Length_344	MK775204.1	79.646	113	11	10	1	107	8493	8387	3.81E-12	71.3	Oases
Locus_26416_Transcript_1/1_Confidence_1.000_Length_218	MK775204.1	90.323	93	9	0	126	218	8388	8480	6.32E-28	122	Oases
Shannon_shannon_cremaining1_38586_37	MK775204.1	90.099	202	20	0	1	202	8584	8383	6.06E-70	263	Shannon
Shannon_shannon_cremaining1_37686_28	MK775204.1	90.813	283	26	0	523	805	8609	8327	1.49E-104	379	Shannon
Shannon_shannon_cremaining1_40086_52	MK775204.1	93.213	221	15	0	4	224	8603	8383	8.03E-89	326	Shannon
Shannon_shannon_cremaining1_36086_12	MK775204.1	91.342	231	20	0	8	238	8610	8380	2.98E-86	316	Shannon
Shannon_shannon_cremaining1_37886_30	MK775204.1	92.07	227	18	0	523	749	8609	8383	1.28E-86	320	Shannon
Shannon_shannon_cremaining1_40386_55	MK775204.1	92.958	142	10	0	1	142	8524	8383	2.51E-53	207	Shannon
Shannon_shannon_cremaining1_39986_51	MK775204.1	93.304	224	15	0	4	227	8603	8380	1.01E-90	331	Shannon
Shannon_shannon_cremaining8_23693_0	NC_003678.1	92.542	295	22	0	1051	1345	5259	4965	2.47E-117	424	Shannon
Shannon_shannon_cremaining8_23693_0	MH806434.1	94.007	267	16	0	1065	1331	5261	4995	8.94E-112	405	Shannon
Shannon_shannon_cremaining1_38386_35	MK775204.1	91.633	251	21	0	1	251	8584	8334	1.12E-95	348	Shannon
NODE_1569_length_5347_cov_28.108655	NC_003678.1	92.542	295	22	0	1823	2117	4965	5259	4.22E-117	424	Spades
NODE_1569_length_5347_cov_28.108655	MH806434.1	94.007	267	16	0	1837	2103	4995	5261	1.53E-111	405	Spades
NODE_13053_length_1005_cov_800.774737	MK775204.1	89.13	46	5	0	12	57	8443	8488	9.09E-08	58.4	Spades
NODE_16295_length_706_cov_354.818740	MK775204.1	96.364	55	2	0	1	55	8437	8383	6.23E-18	91.6	Spades
NODE_17056_length_659_cov_1354.597682	MK775204.1	94.298	228	13	0	43	270	8610	8383	8.68E-96	350	Spades
NODE_17056_length_659_cov_1354.597682	MK775204.1	93.878	98	6	0	1	98	8424	8327	3.40E-35	148	Spades
NODE_33775_length_256_cov_1276.661692	MK775204.1	96.629	89	3	0	1	89	8522	8610	1.25E-35	148	Spades
NODE_33775_length_256_cov_1276.661692	MK775204.1	96.61	59	1	1	34	92	8327	8384	4.58E-20	97.1	Spades
NODE_43240_length_104_cov_1574.102041	MK775204.1	95.192	104	5	0	1	104	8377	8480	4.36E-41	165	Spades
NODE_43264_length_103_cov_1280.895833	MK775204.1	96.117	103	4	0	1	103	8354	8456	3.33E-42	169	Spades
NODE_43385_length_94_cov_1112.769231	MK775204.1	96.341	82	3	0	13	94	8327	8408	3.00E-32	135	Spades
NODE_43586_length_82_cov_2264.407407	MK775204.1	97.561	82	2	0	1	82	8383	8464	5.37E-34	141	Spades
NODE_43660_length_78_cov_80.608696	MK775204.1	96.053	76	3	0	1	76	8354	8429	5.05E-29	124	Spades
NODE_43754_length_73_cov_3089.722222	MK775204.1	97.183	71	2	0	3	73	8480	8410	5.95E-28	121	Spades
NODE_43872_length_68_cov_853.923077	MK775204.1	94.03	67	4	0	2	68	8371	8437	1.99E-22	102	Spades
NODE_44015_length_63_cov_984.000000	MK775204.1	95.238	63	3	0	1	63	8402	8464	6.38E-22	100	Spades
NODE_44112_length_62_cov_1091.714286	MK775204.1	93.22	59	4	0	2	60	8371	8429	4.85E-18	87.9	Spades
NODE_44292_length_58_cov_802.666667	MK775204.1	97.727	44	1	0	12	55	8383	8426	9.47E-15	76.8	Spades
TRINITY_DN321_c0_g1_i4	MK775204.1	92.544	228	17	0	316	543	8383	8610	4.10E-89	327	Trinity
TRINITY_DN321_c0_g1_i4	MK775204.1	92.697	178	13	0	488	665	8327	8504	5.45E-68	257	Trinity
TRINITY_DN321_c0_g1_i7	MK775204.1	92.308	182	14	0	1	182	8428	8609	9.17E-69	259	Trinity
TRINITY_DN321_c0_g1_i2	MK775204.1	93.86	228	14	0	96	323	8383	8610	2.90E-94	344	Trinity
TRINITY_DN321_c0_g1_i2	MK775204.1	96.61	59	1	1	268	326	8327	8384	8.96E-20	97.1	Trinity
TRINITY_DN321_c0_g1_i3	MK775204.1	95.628	183	8	0	1	183	8428	8610	1.82E-79	294	Trinity
TRINITY_DN321_c0_g1_i3	MK775204.1	95.506	178	8	0	128	305	8327	8504	1.10E-76	285	Trinity
TRINITY_DN321_c0_g1_i9	MK775204.1	92.697	178	13	0	474	651	8327	8504	5.34E-68	257	Trinity
TRINITY_DN3313_c0_g1_i2	NC_003678.1	92.542	295	22	0	1792	2086	4965	5259	2.54E-117	424	Trinity
TRINITY_DN3313_c0_g1_i2	MH806434.1	94.007	267	16	0	1806	2072	4995	5261	9.21E-112	405	Trinity
TRINITY_DN1787_c0_g2_i1	MK775204.1	89.13	46	5	0	266	311	8443	8488	6.69E-08	58.4	Trinity
