# Supplementary material for: Short k-mer abundance profiles yield robust machine learning features and accurate classifiers for RNA viruses
Source: PLoS One. 2020 Sep 18;15(9):e0239381. doi: 10.1371/journal.pone.0239381 (PMC7500682; doi:10.1371/journal.pone.0239381)
Supplement: S6 Table — (CSV) [file pone.0239381.s007.csv]

Supplementary Table 1: Detailed Information on Training Set Sequences
ID	Organism	Molecule Type	Topology	Description	Genome Type	Length	die	Acronym
MT291826.1	Severe acute respiratory syndrome coronavirus 2	RNA	linear	Severe acute respiratory syndrome coronavirus 2 isolate SARS-CoV-2/human/CHN/Wuhan_IME-WH01/2019, complete genome	ssRNA(+)	29807	no
JQ403609.2	Maize dwarf mosaic virus	RNA	linear	Maize dwarf mosaic virus isolate OH-2, complete genome	ssRNA(+)	9402	no
MK204479.1	Zucchini shoestring virus	RNA	linear	Zucchini shoestring virus isolate F7-Art, complete genome	ssRNA(+)	10305	no
NC_032730.1	Lucheng Rn rat coronavirus	RNA	linear	Lucheng Rn rat coronavirus isolate Lucheng-19, complete genome	ssRNA(+)	28763	no
MK425024.2	Classical swine fever virus	RNA	linear	Classical swine fever virus isolate CN-JLwb04, complete genome	ssRNA(+)	12295	no
MN262644.1	Avian coronavirus	RNA	linear	Avian coronavirus strain CV10, complete genome	ssRNA(+)	27523	no
KU973692.1	Severe acute respiratory syndrome-related coronavirus	RNA	linear	UNVERIFIED: SARS-related coronavirus isolate F46, complete genome	ssRNA(+)	29722	no
MK956940.2	Areca palm velarivirus 1	RNA	linear	Areca palm velarivirus 1 isolate WNY, complete genome	ssRNA(+)	17546	no
MH025762.1	Porcine deltacoronavirus	RNA	linear	Porcine deltacoronavirus strain CH/JXJGS01/P7, complete genome	ssRNA(+)	25438	no
LC528383.1	Pepper vein yellows virus	RNA	linear	Pepper vein yellows virus Indonesia-Aceh 2-2017 genomic RNA, complete genome	ssRNA(+)	6023	no
MN228487.1	Grapevine rupestris stem pitting-associated virus	RNA	linear	Grapevine rupestris stem pitting-associated virus isolate Regent-BE, complete genome	ssRNA(+)	8707	no
MN228488.1	Grapevine Pinot gris virus	RNA	linear	Grapevine Pinot gris virus isolate Regent-BE, complete genome	ssRNA(+)	7223	no
MK780824.1	Porcine reproductive and respiratory syndrome virus	RNA	linear	Porcine reproductive and respiratory syndrome virus strain SDWH27-1710, complete genome	ssRNA(+)	15445	no
MN179491.1	Cereal yellow dwarf virus RPV	RNA	linear	Cereal yellow dwarf virus RPV, complete genome	ssRNA(+)	5723	no
MN337880.1	Canine kobuvirus	RNA	linear	Canine kobuvirus strain S272/16, complete genome	ssRNA(+)	8312	no
MN204505.1	Equine arteritis virus	RNA	linear	Equine arteritis virus strain EAVhucPL3/12/2012, complete genome	ssRNA(+)	12682	no
MN598561.1	Zucchini yellow mosaic virus	RNA	linear	Zucchini yellow mosaic virus isolate Cvn-1, complete genome	ssRNA(+)	9571	no
KU707475.2	Sweet potato chlorotic fleck virus	RNA	linear	Sweet potato chlorotic fleck virus isolate AusCan, complete genome	ssRNA(+)	9157	no
MN164467.1	Duck hepatitis A virus 3	RNA	linear	Duck hepatitis A virus 3 strain JS, complete genome	ssRNA(+)	7784	no
MN171528.1	Senecavirus A	RNA	linear	Senecavirus A isolate SVA/ICR-F10, complete genome	ssRNA(+)	7286	no
MN175321.1	Goose astrovirus	RNA	linear	Goose astrovirus strain AstV/Goose/2018/HLJ01, complete genome	ssRNA(+)	7116	no
MN175323.1	Bell pepper alphaendornavirus	RNA	linear	Bell pepper alphaendornavirus isolate MS1, complete genome	ssRNA(+)	14716	no
MN872302.2	Cotton leafroll dwarf virus	RNA	linear	Cotton leafroll dwarf virus isolate Texas CS4, complete genome	ssRNA(+)	5865	no
MH002337.1	Tylonycteris bat coronavirus HKU4	RNA	linear	Tylonycteris bat coronavirus HKU4 isolate CZ01, complete genome	ssRNA(+)	30255	no
MH002340.1	Pipistrellus bat coronavirus HKU5	RNA	linear	Pipistrellus bat coronavirus HKU5 isolate BY140535, complete genome	ssRNA(+)	30494	no
MN149538.1	West Nile virus	ss-RNA	linear	West Nile virus strain Tomsk/bird/2006/A4, complete genome	ssRNA(+)	10991	no
KC807170.1	Alphamesonivirus 1 Ngewotan	RNA	linear	Alphamesonivirus 1 Ngewotan strain JKT9982, complete genome	ssRNA(+)	20149	no
MK334043.1	Human coronavirus NL63	RNA	linear	Human coronavirus NL63 strain ChinaGD02, complete genome	ssRNA(+)	27516	no
MN119304.1	Porcine reproductive and respiratory syndrome virus 2	RNA	linear	Porcine reproductive and respiratory syndrome virus 2 isolate SD1612-1, complete genome	ssRNA(+)	15409	no
MN602325.1	Bat picornavirus	RNA	linear	Bat picornavirus strain ITA/2017/189/18-155, complete genome	ssRNA(+)	8208	no
MN864567.1	Alfalfa virus S	RNA	linear	Alfalfa virus S isolate AVS-C, complete genome	ssRNA(+)	8351	no
MG987420.1	Middle East respiratory syndrome-related coronavirus	RNA	linear	Middle East respiratory syndrome-related coronavirus isolate NL13892, complete genome	ssRNA(+)	30484	no
MK368727.1	Apple chlorotic leaf spot virus	RNA	linear	Apple chlorotic leaf spot virus isolate Shanxi_14, complete genome	ssRNA(+)	7507	no
MN995807.1	Atlantic salmon calicivirus	RNA	linear	Atlantic salmon calicivirus isolate G651, complete genome	ssRNA(+)	7428	no
MN995808.1	Cutthroat trout virus	RNA	linear	Cutthroat trout virus isolate G637, complete genome	ssRNA(+)	7127	no
KY369905.1	Human coronavirus OC43	RNA	linear	Human coronavirus OC43 strain HCoV_OC43/Seattle/USA/SC831/2016, complete genome	ssRNA(+)	30581	no
KY369908.1	Human coronavirus 229E	RNA	linear	Human coronavirus 229E strain HCoV_229E/Seattle/USA/SC579/2016, complete genome	ssRNA(+)	27193	no
MK472693.1	Cowpea aphid-borne mosaic virus	RNA	linear	Cowpea aphid-borne mosaic virus isolate Para, complete genome	ssRNA(+)	9947	no
MN116683.1	Malva vein clearing virus	RNA	linear	Malva vein clearing virus strain MVCV-SX, complete genome	ssRNA(+)	9659	no
KT886454.1	Infectious bronchitis virus	RNA	linear	Infectious bronchitis virus isolate gammaCoV/Ck/Poland/74/2009, complete genome	ssRNA(+)	27418	yes
MN243731.1	Cassava common mosaic virus	RNA	linear	Cassava common mosaic virus isolate Hainan-DZ, complete genome	ssRNA(+)	6395	no
MN953619.1	Foot-and-mouth disease virus - type O	RNA	linear	Foot-and-mouth disease virus - type O isolate PAK/1/2019, complete genome	ssRNA(+)	8187	no
MK689070.1	Echovirus E29	RNA	linear	Echovirus E29 isolate BRA/PA-29, complete genome	ssRNA(+)	7410	no
MK689071.1	Enterovirus C99	RNA	linear	Enterovirus C99 isolate BRA/TO-16, complete genome	ssRNA(+)	7415	no
MN725025.1	Chicken astrovirus	RNA	linear	Chicken astrovirus strain CAstV/CHN/HBLP717-1/2018, complete genome	ssRNA(+)	7588	no
MH763675.1	Sweet potato feathery mottle virus	RNA	linear	Sweet potato feathery mottle virus isolate Ke-Kakamega1, complete genome	ssRNA(+)	10887	no
LC064152.1	Astrovirus MLB1	RNA	linear	Astrovirus MLB1 genomic RNA, complete genome, strain: NAGANO1545	ssRNA(+)	6181	no
MK396065.1	Peanut mottle virus	RNA	linear	Peanut mottle virus isolate Para, complete genome	ssRNA(+)	9680	no
MN068022.1	Goose calicivirus	ss-RNA	linear	Goose calicivirus isolate MA/CHN/2018, complete genome	ssRNA(+)	8439	no
MN082651.1	Sacbrood virus	RNA	linear	Sacbrood virus isolate AmSBV-TW, complete genome	ssRNA(+)	8885	no
MN849355.1	Getah virus	RNA	linear	Getah virus strain MM2021, complete genome	ssRNA(+)	11690	no
MT026582.1	Norovirus GII	RNA	linear	Norovirus GII isolate Hu/US/2019/GII.4[P4]/Aiken0160, complete genome	ssRNA(+)	7557	yes
MT031988.1	Norovirus GI	RNA	linear	Norovirus GI isolate Hu/US/2019/GI.3[P3]/CS0048, complete genome	ssRNA(+)	7776	no
LC522982.1	Apricot latent virus	RNA	linear	Apricot latent virus VIC18 RNA, complete genome	ssRNA(+)	9313	no
LC522983.1	Apricot pseudo-chlorotic leaf spot virus	RNA	linear	Apricot pseudo-chlorotic leaf spot virus VIC3 RNA, complete genome	ssRNA(+)	7485	no
LC522985.1	Asian prunus virus 2	RNA	linear	Asian prunus virus 2 TAS10 RNA, complete genome	ssRNA(+)	9374	no
LC522986.1	Apricot vein clearing associated virus	RNA	linear	Apricot vein clearing associated virus VIC3 RNA, complete genome	ssRNA(+)	8340	no
LC522988.1	Cherry green ring mottle virus	RNA	linear	Cherry green ring mottle virus LV16 RNA, complete genome	ssRNA(+)	8353	no
LC522996.1	Cherry necrotic rusty mottle virus	RNA	linear	Cherry necrotic rusty mottle virus LV27 RNA, complete genome	ssRNA(+)	8436	no
LC522999.1	Cherry virus A	RNA	linear	Cherry virus A QLD11 RNA, complete genome	ssRNA(+)	7364	no
LC523019.1	Little cherry virus 1	RNA	linear	Little cherry virus 1 QLD13 RNA, complete genome	ssRNA(+)	16927	no
LC523025.1	Little cherry virus 2	RNA	linear	Little cherry virus 2 TAS12 RNA, complete genome	ssRNA(+)	15040	no
LC523031.1	Nectarine stem pitting associated virus	RNA	linear	Nectarine stem pitting associated virus TAS17 RNA, complete genome	ssRNA(+)	4991	no
LC523033.1	Plum bark necrosis stem pitting-associated virus	RNA	linear	Plum bark necrosis stem pitting-associated virus QLD2 RNA, complete genome	ssRNA(+)	14220	no
MN075149.1	Chikungunya virus	RNA	linear	Chikungunya virus isolate CHIKV-197-Finland_ex_Thailand-2019, complete genome	ssRNA(+)	11805	no
MN315264.1	Porcine epidemic diarrhea virus	RNA	linear	Porcine epidemic diarrhea virus strain AH-2018-HF1, complete genome	ssRNA(+)	27937	no
MN832785.1	Hepatovirus A	RNA	linear	Hepatovirus A isolate 18IRL46925, complete genome	ssRNA(+)	7322	no
MN038405.1	Pepino mosaic virus	RNA	linear	Pepino mosaic virus strain MZ1, complete genome	ssRNA(+)	6396	no
LC494126.1	Bovine coronavirus	RNA	linear	Bovine coronavirus GIF-1 RNA, complete genome	ssRNA(+)	30951	no
KC285152.2	Mamastrovirus 1	RNA	linear	Mamastrovirus 1 isolate HAstV-2/RUS/Novosibirsk/Nsc11-N2411/2011, complete genome	ssRNA(+)	6773	no
MG873157.1	Parechovirus A	RNA	linear	Parechovirus A strain HPeV-1/RUS/Novosibirsk/NS12-N3567/2012, complete genome	ssRNA(+)	7353	no
MG772933.1	Bat SARS-like coronavirus	RNA	linear	Bat SARS-like coronavirus isolate bat-SL-CoVZC45, complete genome	ssRNA(+)	29802	no
MK007532.1	Louping ill virus	RNA	linear	Louping ill virus isolate SCO_31_1931, complete genome	ssRNA(+)	10875	no
MK340754.1	Telosma mosaic virus	RNA	linear	Telosma mosaic virus isolate Fuzhou, complete genome	ssRNA(+)	10050	no
MN538208.1	Deformed wing virus	RNA	linear	Deformed wing virus isolate DWV_A_New_Zealand, complete genome	ssRNA(+)	10099	no
MN933859.1	Murray Valley encephalitis virus	RNA	linear	Murray Valley encephalitis virus strain VIDRL_MVE_070418, complete genome	ssRNA(+)	11012	no
LC374954.1	Plum pox virus	RNA	linear	Plum pox virus PPV-D Ad1 genomic RNA, complete genome	ssRNA(+)	9736	no
MK163943.1	Wesselsbron virus	RNA	linear	Wesselsbron virus isolate SA999-10, complete genome	ssRNA(+)	10808	no
LC496857.1	Cell fusing agent virus	RNA	linear	Cell fusing agent virus 16GH83 RNA, complete genome	ssRNA(+)	10679	no
LC497421.1	Cavally virus	RNA	linear	Cavally virus 15AC27 RNA, complete genome	ssRNA(+)	20111	yes
LC504568.1	Culex flavivirus	RNA	linear	Culex flavivirus 16GH36 genomic RNA, complete genome	ssRNA(+)	10270	no
MN709786.1	Amaranthus leaf mottle virus	RNA	linear	Amaranthus leaf mottle virus isolate AmLMV-HBZ84, complete genome	ssRNA(+)	9618	no
MN073058.1	Bovine torovirus	RNA	linear	Bovine torovirus strain BToV SC-1 Sichuan/2018, complete genome	ssRNA(+)	28297	no
MN784122.1	Sapelovirus A	RNA	linear	Sapelovirus A strain NGR_2017_NHP_SV, complete genome	ssRNA(+)	8207	no
MN784123.1	Cosavirus F	RNA	linear	Cosavirus F strain NGR_2017_NHP_CV, complete genome	ssRNA(+)	7714	no
MK234885.1	GB virus C	RNA	linear	GB virus C isolate EG, complete genome	ssRNA(+)	9370	no
MN401237.1	Hepatitis E virus	RNA	linear	Hepatitis E virus isolate BOU-G3, complete genome	ssRNA(+)	7232	no
LC495296.1	Rhinovirus B	RNA	linear	Rhinovirus B take1 genomic RNA, complete genome	ssRNA(+)	7259	no
LC495298.1	Enterovirus D68	RNA	linear	Enterovirus D68 take3 genomic RNA, complete genome	ssRNA(+)	7334	no
MF423373.2	Yellow fever virus	RNA	linear	Yellow fever virus strain PA193, complete genome	ssRNA(+)	11007	no
MK241415.1	Zika virus	RNA	linear	Zika virus isolate ZIKV/Homo_sapiens/CPV/2015/CV448c, complete genome	ssRNA(+)	10617	no
LC483874.1	Foot-and-mouth disease virus - type A	RNA	linear	Foot-and-mouth disease virus - type A SEA-97 genomic RNA, nearly complete genome	ssRNA(+)	7730	no
MK895974.1	Rabbit hemorrhagic disease virus	ss-RNA	linear	Rabbit hemorrhagic disease virus, complete genome	ssRNA(+)	7035	no
MG207962.1	Enterovirus A71	RNA	linear	Enterovirus A71 strain 4-23/XY/CHN/2017, complete genome	ssRNA(+)	7406	no
MK684348.1	Cole latent virus	RNA	linear	Cole latent virus isolate T25, complete genome	ssRNA(+)	8557	no
MN565031.1	Acute bee paralysis virus	RNA	linear	Acute bee paralysis virus isolate ABPV/144I, complete genome	ssRNA(+)	9474	no
MN565034.1	Black queen cell virus	RNA	linear	Black queen cell virus isolate BQCV/144I, complete genome	ssRNA(+)	8464	no
MK867378.1	Feline calicivirus	RNA	linear	Feline calicivirus isolate GX2019, complete genome	ssRNA(+)	7687	no
KU171814.1	Sugarcane mosaic virus	RNA	linear	Sugarcane mosaic virus isolate CN:DWK1:15, complete genome	ssRNA(+)	9575	no
MN182533.2	Tomato brown rugose fruit virus	RNA	linear	Tomato brown rugose fruit virus strain TBRFV.21930919, complete genome	ssRNA(+)	6330	no
JN819404.1	Dengue virus 2	ss-RNA	linear	Dengue virus 2 isolate DENV-2/BR/BID-V3580/2008, complete genome	ssRNA(+)	10523	no
MG243699.1	Tick-borne encephalitis virus	RNA	linear	Tick-borne encephalitis virus strain N5-17/chamois/Austria/2017, complete genome	ssRNA(+)	10766	yes
MK440140.2	Alstroemeria mosaic virus	RNA	linear	Alstroemeria mosaic virus strain Als1, complete genome	ssRNA(+)	9774	no
MN584737.1	Atypical porcine pestivirus	RNA	linear	Atypical porcine pestivirus isolate GD-CT4, complete genome	ssRNA(+)	11101	no
MK836301.1	Apple stem pitting virus	RNA	linear	Apple stem pitting virus isolate 40/87, complete genome	ssRNA(+)	9270	no
MK962320.1	Porcine kobuvirus	RNA	linear	Porcine kobuvirus strain KobuV/Pig-wt/ESP/C247/2017, complete genome	ssRNA(+)	8210	no
MK962337.1	Porcine sapovirus	RNA	linear	Porcine sapovirus strain SAV/Pig-wt/ESP/P284/2017, complete genome	ssRNA(+)	7320	no
MK962341.1	Mamastrovirus 3	RNA	linear	Mamastrovirus 3 strain AstV3/Pig-wt/ESP/B333/2017, complete genome	ssRNA(+)	6460	no
MN650196.1	Enterovirus F	RNA	linear	Enterovirus F isolate NGR_2018, complete genome	ssRNA(+)	7378	no
NC_040685.2	Opuntia virus 2	RNA	linear	Opuntia virus 2 isolate Nopal_hec Mex, complete genome	ssRNA(+)	6453	no
MK503771.1	Garlic virus X	RNA	linear	Garlic virus X isolate Yamuna Safed-3 (G-282)-Clove, complete genome	ssRNA(+)	8458	no
MK645238.1	Drosophila C virus	RNA	linear	Drosophila C virus isolate CYG, complete genome	ssRNA(+)	9062	no
MH891766.1	Dengue virus 3	RNA	linear	Dengue virus 3 isolate MCVR7048AB/2017, complete genome	ssRNA(+)	10764	no
MH891767.1	Dengue virus 1	RNA	linear	Dengue virus 1 isolate MCVR0543AC/2017, complete genome	ssRNA(+)	10764	no
MH891769.1	Dengue virus 4	RNA	linear	Dengue virus 4 isolate MCVR4454AC/2017, complete genome	ssRNA(+)	10403	no
MN166092.1	Echovirus E18	RNA	linear	Echovirus E18 strain USA/2015/CA-RGDS-1049, complete genome	ssRNA(+)	7412	no
MN166093.1	Coxsackievirus A9	RNA	linear	Coxsackievirus A9 strain USA/2015/CA-RGDS-1050, complete genome	ssRNA(+)	7385	no
MN228693.1	Human rhinovirus C3	RNA	linear	Human rhinovirus C3 strain USA/2019/CA-RGDS-1060, complete genome	ssRNA(+)	7034	no
LC480818.1	Potato virus P	RNA	linear	Potato virus P Ru genomic RNA, complete genome	ssRNA(+)	8394	no
MK756119.1	Potato virus V	RNA	linear	Potato virus V strain AB, complete genome	ssRNA(+)	9859	no
MH397222.1	Papaya ringspot virus	RNA	linear	Papaya ringspot virus strain BD-2, complete genome	ssRNA(+)	10325	no
MK775204.1	Bovine viral diarrhea virus 1	RNA	linear	Bovine viral diarrhea virus 1 isolate CA2006, complete genome	ssRNA(+)	15752	no
KT316278.1	Yellow head virus	RNA	linear	Yellow head virus isolate FDTZ4, complete genome	ssRNA(+)	26662	no
KT316279.1	Gill-associated virus	RNA	linear	Gill-associated virus isolate FDTZ5, complete genome	ssRNA(+)	26253	no
MN124783.1	Soybean mosaic virus	RNA	linear	Soybean mosaic virus isolate SMV/BSB1, complete genome	ssRNA(+)	9510	no
MF498886.1	Bean common mosaic virus	RNA	linear	Bean common mosaic virus isolate Ir-GoB, complete genome	ssRNA(+)	10054	no
MK061424.1	Coxsackievirus A12	RNA	linear	Coxsackievirus A12 isolate HEV16537821CA12, complete genome	ssRNA(+)	7396	no
LC461957.1	Japanese encephalitis virus	RNA	linear	Japanese encephalitis virus JEV/MQ/Yamaguchi/804/2016 RNA, complete genome	ssRNA(+)	10965	no
NC_040815.1	Hepacivirus P	RNA	linear	Hepacivirus P isolate RHV-GS2015, complete genome	ssRNA(+)	8684	no
MK795517.1	Varroa destructor virus 2	RNA	linear	Varroa destructor virus 2 strain UK, complete genome	ssRNA(+)	9180	no
MN082715.1	Pepper veinal mottle virus	RNA	linear	Pepper veinal mottle virus isolate HNu, complete genome	ssRNA(+)	9795	no
MK563993.1	Potato virus Y	RNA	linear	Potato virus Y isolate May4B, complete genome	ssRNA(+)	9691	no
MN187035.1	Citrus vein enation virus	RNA	linear	Citrus vein enation virus isolate VE701, complete genome	ssRNA(+)	5983	no
LC428355.1	Beet western yellows virus	RNA	linear	Beet western yellows virus S14 RNA, complete genome	ssRNA(+)	5700	no
LC428358.1	Brassica yellows virus	RNA	linear	Brassica yellows virus CC1 RNA, complete genome	ssRNA(+)	5666	no
LC506604.1	Clover yellow vein virus	RNA	linear	Clover yellow vein virus Dendrobium genomic RNA, complete genome	ssRNA(+)	9606	no
MK012335.1	Peach mosaic virus	RNA	linear	Peach mosaic virus, complete genome	ssRNA(+)	7981	no
MH043132.1	Echovirus E7	RNA	linear	Echovirus E7 isolate Wallace, complete genome	ssRNA(+)	7405	no
MF409176.1	Igbo Ora virus	RNA	linear	Igbo Ora virus isolate HB67652, complete genome	ssRNA(+)	11818	no
MF409178.1	Babanki virus	RNA	linear	Babanki virus isolate HB741570, complete genome	ssRNA(+)	11714	no
NC_044855.1	Norovirus GIV	RNA	linear	Norovirus GIV strain Hu/US/2016/GIV.NA1[PNA1]/WI7002, complete genome	ssRNA(+)	7419	no
MK704471.1	Aphid lethal paralysis virus	RNA	linear	Aphid lethal paralysis virus isolate ALPV-CE, complete genome	ssRNA(+)	9837	no
MN212905.1	Human parechovirus 5	RNA	linear	Human parechovirus 5 strain HPeV5-G001-19, complete genome	ssRNA(+)	7280	no
LC483440.1	Sapovirus GV	RNA	linear	Sapovirus GV WB/GV/Ishikawa12/2018 genomic RNA, complete genome	ssRNA(+)	7537	no
LC483441.1	Sapovirus GVI	RNA	linear	Sapovirus GVI WB/GVI/Toyama2/2018 genomic RNA, complete genome	ssRNA(+)	7253	no
LC504570.1	Turnip mosaic virus	RNA	linear	Turnip mosaic virus PGYJ20 RNA, complete genome	ssRNA(+)	9832	no
MK889501.1	Tembusu virus	RNA	linear	Tembusu virus isolate GL, complete genome	ssRNA(+)	10990	no
MN514962.1	Dromedary camel coronavirus HKU23	RNA	linear	Dromedary camel coronavirus HKU23 isolate DcCoV-HKU23/camel/Ethiopia/CAC1019/2015, complete genome	ssRNA(+)	31021	no
MN477208.1	Western equine encephalitis virus	RNA	linear	Western equine encephalitis virus strain Fleming, complete genome	ssRNA(+)	11521	no
AB716963.1	Pepper mild mottle virus	RNA	linear	Pepper mild mottle virus RNA, complete genome, strain: L3-163	ssRNA(+)	6356	no
LC500835.1	Barley virus G	RNA	linear	Barley virus G Aus17N RNA, nearly complete genome	ssRNA(+)	5574	no
LC500882.1	Bean yellow mosaic virus	RNA	linear	Bean yellow mosaic virus Aus14BY RNA, complete genome	ssRNA(+)	9864	no
MK593171.1	Enterovirus G	RNA	linear	Enterovirus G isolate KOR/KNU-1822/2018/G1-PLCP, complete genome	ssRNA(+)	8024	no
MK671306.1	Mamastrovirus 2	RNA	linear	Mamastrovirus 2 isolate MAV2/17CC0308, complete genome	ssRNA(+)	6796	no
MK671314.1	Feline kobuvirus	RNA	linear	Feline kobuvirus isolate FKV/18CC0503, complete genome	ssRNA(+)	8289	no
MK613996.1	Potato leafroll virus	RNA	linear	Potato leafroll virus isolate Antioquia/May4, complete genome	ssRNA(+)	5878	no
LC387631.1	Hepatitis E virus type 4	RNA	linear	Hepatitis E virus type 4 HRC-HE15 genomic RNA, complete genome	ssRNA(+)	7253	no
MK652136.1	Echovirus E24	RNA	linear	Echovirus E24 strain VEN/2018-23086, complete genome	ssRNA(+)	7362	no
MK652137.1	Echovirus E11	RNA	linear	Echovirus E11 strain USA/2018-23090, complete genome	ssRNA(+)	7344	no
MK652138.1	Coxsackievirus B3	RNA	linear	Coxsackievirus B3 strain USA/2018-23091, complete genome	ssRNA(+)	7331	no
MK652140.1	Coxsackievirus A6	RNA	linear	Coxsackievirus A6 strain VEN/2018-23120, complete genome	ssRNA(+)	7332	no
MK652142.1	Human parechovirus 1	RNA	linear	Human parechovirus 1 strain VEN/2018-23121B, complete genome	ssRNA(+)	7228	no
MK652145.1	Human parechovirus 4	RNA	linear	Human parechovirus 4 strain VEN/2018-23123B, complete genome	ssRNA(+)	7153	no
MN462922.1	Norovirus GIX	RNA	linear	Norovirus GIX isolate YIYANG/HUNAN/CHINA/GII.P15-GIX.1/2018, complete genome	ssRNA(+)	7542	no
MK780807.1	Rubella virus genotype 1A	RNA	linear	Rubella virus genotype 1A strain RVs/Oulu.FIN/22.15/[1a], complete genome	ssRNA(+)	9762	no
MK613068.1	Porcine astrovirus 4	RNA	linear	Porcine astrovirus 4 isolate PAstV/CH/HB-SJZ/2018, complete genome	ssRNA(+)	6733	no
MN095414.1	Potato virus S	RNA	linear	Potato virus S isolate KZ.Ushkonyr, complete genome	ssRNA(+)	8469	no
MN275118.1	Foot-and-mouth disease virus - type SAT 1	RNA	linear	Foot-and-mouth disease virus - type SAT 1 isolate SAT1/CAR/154/2016, complete genome	ssRNA(+)	8166	no
MN480761.1	Norovirus GIII	RNA	linear	Norovirus GIII isolate Bo/CH/HB/BD/2019, complete genome	ssRNA(+)	7320	no
MK558273.1	Potato virus X	RNA	linear	Potato virus X isolate May4A, complete genome	ssRNA(+)	7551	no
LC469308.1	Bat coronavirus	RNA	linear	Bat coronavirus Vs-CoV-1 genomic RNA, nearly complete genome	ssRNA(+)	29930	no
MN369030.1	Rhinovirus C	RNA	linear	Rhinovirus C strain SC9810, complete genome	ssRNA(+)	6964	no
MN369035.1	Human rhinovirus A54	RNA	linear	Human rhinovirus A54 strain SC9916, complete genome	ssRNA(+)	6614	no
MN369037.1	Human rhinovirus A41	RNA	linear	Human rhinovirus A41 strain SC9861, complete genome	ssRNA(+)	7144	no
MN369038.1	Human rhinovirus C11	RNA	linear	Human rhinovirus C11 strain SC9849, complete genome	ssRNA(+)	7127	no
MN369039.1	Human rhinovirus B86	RNA	linear	Human rhinovirus B86 strain SC9848, complete genome	ssRNA(+)	7053	no
MN369040.1	Human rhinovirus A12	RNA	linear	Human rhinovirus A12 strain SC9843, complete genome	ssRNA(+)	6752	no
MN369042.1	Human rhinovirus A68	RNA	linear	Human rhinovirus A68 strain SC9799, complete genome	ssRNA(+)	7020	no
MN369044.1	Human rhinovirus B35	RNA	linear	Human rhinovirus B35 strain SC9780, complete genome	ssRNA(+)	6924	no
MN369045.1	Human rhinovirus A53	RNA	linear	Human rhinovirus A53 strain SC9746, complete genome	ssRNA(+)	6985	no
MK645898.1	Coxsackievirus A10	RNA	linear	Coxsackievirus A10 isolate P148/ZS/CHN/2012, complete genome	ssRNA(+)	7411	no
MG656405.1	Basella rugose mosaic virus	RNA	linear	Basella rugose mosaic virus isolate MJ, complete genome	ssRNA(+)	9666	no
NC_040361.1	Planarian secretory cell nidovirus	RNA	linear	Planarian secretory cell nidovirus isolate UIUC, complete genome	ssRNA(+)	41178	no
NC_040434.1	Sclerotinia sclerotiorum mitovirus 2	RNA	linear	Sclerotinia sclerotiorum mitovirus 2, complete genome	ssRNA(+)	2445	no
NC_040534.1	Yichang virus	ss-RNA	linear	Yichang virus isolate HB-MLV, complete genome	ssRNA(+)	20949	no
NC_040535.1	Rodent arterivirus	RNA	linear	Rodent arterivirus isolate RtMc-Arterivirus/Tibet2014, complete genome	ssRNA(+)	15224	no
NC_040540.1	Sarawak virus	RNA	linear	Sarawak virus strain SWK-M26, complete genome	ssRNA(+)	5329	no
NC_040543.1	Chenopodium quinoa mitovirus 1	RNA	linear	Chenopodium quinoa mitovirus 1 isolate Che1, complete genome	ssRNA(+)	2730	no
NC_040545.1	Grapevine virus H	RNA	linear	Grapevine virus H isolate TT2016-3, complete genome	ssRNA(+)	7446	no
NC_040549.1	Apple-associated luteovirus	RNA	linear	Apple-associated luteovirus isolate A68, complete genome	ssRNA(+)	5890	no
NC_040554.1	Grapevine virus G	RNA	linear	Grapevine virus G isolate VLJ-178.GvG, complete genome	ssRNA(+)	7475	no
NC_040555.1	Lumpfish flavivirus	RNA	linear	Lumpfish flavivirus, complete genome	ssRNA(+)	11336	no
NC_040556.1	Bee Macula-Like virus 2	RNA	linear	Bee Macula-Like virus 2 isolate BeeMLV2_ahae2, complete genome	ssRNA(+)	6373	no
NC_040558.1	Phaseolus vulgaris endornavirus 3	RNA	linear	Phaseolus vulgaris endornavirus 3 isolate LA, complete genome	ssRNA(+)	15205	no
NC_040559.1	Gigaspora margarita mitovirus 3	RNA	linear	Gigaspora margarita mitovirus 3 isolate GmMV3-BEG34, complete genome	ssRNA(+)	3387	no
NC_040560.1	Gigaspora margarita mitovirus 4	RNA	linear	Gigaspora margarita mitovirus 4 isolate GmMV4-BEG34, complete genome	ssRNA(+)	3389	no
NC_040564.1	Grapevine virus J	RNA	linear	Grapevine virus J isolate KS, complete genome	ssRNA(+)	7390	no
NC_040565.1	Alfalfa virus F	RNA	linear	Alfalfa virus F isolate SM-1_C50, complete genome	ssRNA(+)	6818	no
NC_040568.1	Mume virus A	RNA	linear	Mume virus A isolate pm14, complete genome	ssRNA(+)	7644	no
NC_040570.1	Arracacha virus 1	RNA	linear	Arracacha virus 1 isolate MS#6, complete genome	ssRNA(+)	15763	no
NC_040572.1	Rehmannia virus 1	RNA	linear	Rehmannia virus 1 isolate Rg, complete genome	ssRNA(+)	15322	no
NC_040574.1	Culex Iflavi-like virus 4	RNA	linear	Culex Iflavi-like virus 4 strain CIVL/Kern, complete genome	ssRNA(+)	9673	no
NC_040575.1	Culex-associated Tombus-like virus	RNA	linear	Culex-associated Tombus-like virus strain CaTomVL/Santa Cruz, complete genome	ssRNA(+)	2645	no
NC_040582.1	Blackcurrant leafroll-associated virus 1	RNA	linear	Blackcurrant leafroll-associated virus 1 isolate Oregon, complete genome	ssRNA(+)	16996	no
NC_040586.1	Brassica napus RNA virus 1	RNA	linear	Brassica napus RNA virus 1 isolate SP2S, complete genome	ssRNA(+)	12313	no
NC_040588.1	Diatom colony associated dsRNA virus 15	RNA	linear	Diatom colony associated dsRNA virus 15 genomic RNA, complete genome	ssRNA(+)	12940	no
NC_040589.1	Diatom colony associated ssRNA virus 1	RNA	linear	Diatom colony associated ssRNA virus 1 genomic RNA, complete genome	ssRNA(+)	11413	no
NC_040605.1	Marmot sapelovirus 1	RNA	linear	Marmot sapelovirus 1 strain HT5, complete genome	ssRNA(+)	7726	no
NC_040609.1	Rhizoctonia solani endornavirus 1	ds-RNA	linear	Rhizoctonia solani endornavirus 1 isolate GD-2, complete genome	ssRNA(+)	19936	no
NC_040611.1	Hedgehog dicipivirus	RNA	linear	Hedgehog dicipivirus strain hedgehog/H14/2015/HUN, complete genome	ssRNA(+)	8838	no
NC_040613.1	Nephila clavipes virus 3	ss-RNA	linear	Nephila clavipes virus 3 isolate SC, complete genome	ssRNA(+)	8138	no
NC_040614.1	Nephila clavipes virus 4	ss-RNA	linear	Nephila clavipes virus 4 isolate SC, complete genome	ssRNA(+)	11919	no
NC_040627.1	Lettuce chordovirus 1	RNA	linear	Lettuce chordovirus 1 isolate JG1, complete genome	ssRNA(+)	8536	no
NC_040630.1	Blackberry virus A	RNA	linear	Blackberry virus A isolate Arkansas, complete genome	ssRNA(+)	7285	no
NC_040631.1	Sclerotinia minor endornavirus 1	RNA	linear	Sclerotinia minor endornavirus 1 strain LC22, complete genome	ssRNA(+)	12626	no
NC_040642.1	Rhimavirus A	RNA	linear	Rhimavirus A, complete genome	ssRNA(+)	7456	no
NC_040643.1	Panax ginseng flexivirus 1	RNA	linear	Panax ginseng flexivirus 1 isolate Changbai, complete genome	ssRNA(+)	9002	no
NC_040644.1	Turtle grass virus X	RNA	linear	Turtle grass virus X isolate TB 2016, complete genome	ssRNA(+)	6278	no
NC_040645.1	Culex Flavi-like virus	RNA	linear	Culex Flavi-like virus strain CFVL/San Francisco, complete genome	ssRNA(+)	10609	no
NC_040646.1	Culex Iflavi-like virus 1	RNA	linear	Culex Iflavi-like virus 1 strain CIVL1/Sutter, complete genome	ssRNA(+)	10310	no
NC_040647.1	Culex Bastrovirus-like virus	RNA	linear	Culex Bastrovirus-like virus strain CAVL/Fresno, complete genome	ssRNA(+)	5415	no
NC_040649.1	Sclerotinia sclerotiorum deltaflexivirus 2	RNA	linear	Sclerotinia sclerotiorum deltaflexivirus 2 isolate 228, complete genome	ssRNA(+)	6735	no
NC_040650.1	Pleione flower breaking virus	RNA	linear	Pleione flower breaking virus isolate CZ-Wharf1, complete genome	ssRNA(+)	9952	no
NC_040656.1	Rhizophagus sp. RF1 mitovirus	RNA	linear	Rhizophagus sp. RF1 mitovirus genomic RNA, complete genome	ssRNA(+)	2895	no
NC_040661.1	Diatom colony associated ssRNA virus 2	RNA	linear	Diatom colony associated ssRNA virus 2 genomic RNA, complete genome	ssRNA(+)	4586	no
NC_040673.1	Pelodiscus sinensis picornavirus 1	RNA	linear	Pelodiscus sinensis picornavirus 1 strain CNSR2011, complete genome	ssRNA(+)	8145	no
NC_040674.1	Marmot norovirus	RNA	linear	Marmot norovirus strain HT16, complete genome	ssRNA(+)	6453	no
NC_040675.1	Nesidiocoris tenuis iflavirus 1	RNA	linear	Nesidiocoris tenuis iflavirus 1 strain SD, complete genome	ssRNA(+)	10663	no
NC_040680.1	Apple luteovirus 1	RNA	linear	Apple luteovirus 1 isolate PA8, complete genome	ssRNA(+)	6001	no
NC_040684.1	Goose picornavirus 1	RNA	linear	Goose picornavirus 1 strain goose/NLSZK2/HUN/2013, complete genome	ssRNA(+)	8051	no
NC_040689.1	Salvia divinorum RNA virus 1	RNA	linear	Salvia divinorum RNA virus 1 isolate Sdiv, complete genome	ssRNA(+)	9214	no
NC_040702.1	Gigaspora margarita mitovirus 1	RNA	linear	Gigaspora margarita mitovirus 1 isolate GmMV1-BEG34, complete genome	ssRNA(+)	3243	no
NC_040703.1	Chrysanthemum virus R	RNA	linear	Chrysanthemum virus R strain BJ, complete genome	ssRNA(+)	8890	no
NC_040710.1	Sogatella furcifera hepe-like virus	RNA	linear	Sogatella furcifera hepe-like virus isolate Guangdong, complete genome	ssRNA(+)	7312	no
NC_040717.1	Culex Tetra-like virus	RNA	linear	Culex Tetra-like virus strain CTetVL/Riverside, complete genome	ssRNA(+)	2066	no
NC_040724.1	Psammotettix alienus iflavirus 1	RNA	linear	Psammotettix alienus iflavirus 1, complete genome	ssRNA(+)	10836	no
NC_040797.1	Ribes americanum virus A	RNA	linear	Ribes americanum virus A isolate Oregon, complete genome	ssRNA(+)	7106	no
NC_040799.1	Helianthus annuus alphaendornavirus	RNA	linear	Helianthus annuus alphaendornavirus isolate BJ, complete genome	ssRNA(+)	14663	no
NC_040800.1	Actinidia seed-borne latent virus	RNA	linear	Actinidia seed-borne latent virus isolate 01227, complete genome	ssRNA(+)	8192	no
NC_040802.1	Lily yellow mosaic virus	RNA	linear	Lily yellow mosaic virus, complete genome	ssRNA(+)	9811	no
NC_040816.1	Gigaspora margarita mitovirus 2	RNA	linear	Gigaspora margarita mitovirus 2 isolate GmMV2-BEG34, complete genome	ssRNA(+)	3394	no
NC_040819.1	Leptosphaeria biglobosa mitovirus 1	RNA	linear	Leptosphaeria biglobosa mitovirus 1, complete genome	ssRNA(+)	2568	no
NC_040825.1	Cluster bean endornavirus 1	RNA	linear	Cluster bean endornavirus 1 isolate 593049, complete genome	ssRNA(+)	12895	no
NC_040834.1	Blackcurrant-associated closterovirus 1	RNA	linear	Blackcurrant-associated closterovirus 1 isolate BC, complete genome	ssRNA(+)	17320	no
NC_040835.1	Rana hepevirus	RNA	linear	Rana hepevirus strain agile forg/RD6/2015/HUN, complete genome	ssRNA(+)	7188	no
NC_040836.1	Areca palm necrotic spindle-spot virus	RNA	linear	Areca palm necrotic spindle-spot virus isolate HNBT, complete genome	ssRNA(+)	9437	no
NC_040842.1	Potexvirus sp.	RNA	linear	Potexvirus sp., complete genome	ssRNA(+)	5839	no
MK055337.1	Cucurbit aphid-borne yellows virus	RNA	linear	Cucurbit aphid-borne yellows virus isolate BL-4, complete genome	ssRNA(+)	5679	no
MK491895.1	Citrus tristeza virus	RNA	linear	Citrus tristeza virus isolate FN08, complete genome	ssRNA(+)	19252	no
MN356037.1	Catharanthus mosaic virus	RNA	linear	Catharanthus mosaic virus isolate CatMV-M1, complete genome	ssRNA(+)	9589	no
LC381945.1	Cymbidium chlorotic mosaic virus	RNA	linear	Cymbidium chlorotic mosaic virus Kor genomic RNA, complete genome	ssRNA(+)	4084	no
MK509773.1	Bovine viral diarrhea virus 1a	RNA	linear	Bovine viral diarrhea virus 1a isolate BVD1a-JB, complete genome	ssRNA(+)	12169	no
MK509774.1	Bovine viral diarrhea virus 1b	RNA	linear	Bovine viral diarrhea virus 1b isolate BVD1b-JH, complete genome	ssRNA(+)	12110	no
MK509775.1	Bovine viral diarrhea virus 2a	RNA	linear	Bovine viral diarrhea virus 2a isolate BVD2a-CA, complete genome	ssRNA(+)	12150	no
MK804765.1	Grapevine leafroll-associated virus 3	RNA	linear	Grapevine leafroll-associated virus 3 isolate GLRaV-3.NUB-BR, complete genome	ssRNA(+)	18498	no
LC179613.1	Bamboo mosaic virus	RNA	linear	Bamboo mosaic virus genomic RNA, complete genome, isolate: BaMV-Yogya1	ssRNA(+)	6364	no
MN233654.1	Rice yellow mottle virus	RNA	linear	Rice yellow mottle virus isolate Se1, complete genome	ssRNA(+)	4450	no
KY821090.1	Grapevine leafroll-associated virus 2	RNA	linear	Grapevine leafroll-associated virus 2 isolate SL13, complete genome	ssRNA(+)	16571	no
KY821095.1	Grapevine leafroll-associated virus 4	RNA	linear	Grapevine leafroll-associated virus 4 isolate LH3, complete genome	ssRNA(+)	13857	no
KY940820.1	Grapevine leafroll-associated virus 7	RNA	linear	Grapevine leafroll-associated virus 7 isolate q4, complete genome	ssRNA(+)	16336	no
MH713426.1	Maize chlorotic dwarf virus	RNA	linear	Maize chlorotic dwarf virus strain MCDV-BR, complete genome	ssRNA(+)	11974	no
MN635447.1	Kappaarterivirus wobum	RNA	linear	Kappaarterivirus wobum isolate WPDV-AU1, complete genome	ssRNA(+)	12639	no
MN688647.1	Moroccan watermelon mosaic virus	RNA	linear	Moroccan watermelon mosaic virus strain BF, complete genome	ssRNA(+)	9744	no
MN749140.1	Coxsackievirus B5	RNA	linear	Coxsackievirus B5 strain 12C8, complete genome	ssRNA(+)	7411	no
MN749141.1	Coxsackievirus A16	RNA	linear	Coxsackievirus A16 strain 12C10, complete genome	ssRNA(+)	7408	no
MN749144.1	Human rhinovirus A45	RNA	linear	Human rhinovirus A45 strain 12I7, complete genome	ssRNA(+)	7100	no
MN749147.1	Human rhinovirus 1B	RNA	linear	Human rhinovirus 1B strain 12J7, complete genome	ssRNA(+)	7144	no
MN749148.1	Human rhinovirus A51	RNA	linear	Human rhinovirus A51 strain 12K5, complete genome	ssRNA(+)	7116	no
MN749149.1	Human rhinovirus A2	RNA	linear	Human rhinovirus A2 strain 12K9, complete genome	ssRNA(+)	7077	no
MN749155.1	Rhinovirus A	RNA	linear	Rhinovirus A strain 12N2, complete genome	ssRNA(+)	7100	no
MN749158.1	Human rhinovirus A66	RNA	linear	Human rhinovirus A66 strain 12O6, complete genome	ssRNA(+)	7112	no
MN242369.1	Hepacivirus F	RNA	linear	Hepacivirus F isolate MgHV2, complete genome	ssRNA(+)	8901	no
MH558035.1	Potato virus M	RNA	linear	Potato virus M isolate T20, complete genome	ssRNA(+)	8524	no
MN481403.1	Enterovirus C	RNA	linear	Enterovirus C isolate BE-18-7469-L, complete genome	ssRNA(+)	7410	no
MN145871.1	Echovirus E6	RNA	linear	Echovirus E6 strain EchoE6/22/ZJ/CHN/2018, complete genome	ssRNA(+)	7393	no
MN203148.1	Lettuce chlorosis virus	RNA	linear	Lettuce chlorosis virus isolate LCV-2.CD-VA, complete genome	ssRNA(+)	8460	no
MN107382.1	Hordeum vulgare alphaendornavirus	RNA	linear	Hordeum vulgare alphaendornavirus isolate HYT-37, complete genome	ssRNA(+)	14243	no
MN203139.1	Papaya mosaic virus	RNA	linear	Papaya mosaic virus isolate PapMV.PC-VA, complete genome	ssRNA(+)	6623	no
KY711418.1	Ornithogalum virus 3	RNA	linear	Ornithogalum virus 3 clone G_Meta-contig8321-RC, complete genome	ssRNA(+)	9433	no
MF078483.1	Bean common mosaic necrosis virus	RNA	linear	Bean common mosaic necrosis virus isolate HXH-1, complete genome	ssRNA(+)	9635	no
MH158659.1	Grapevine virus T	RNA	linear	Grapevine virus T isolate BJ, complete genome	ssRNA(+)	8700	no
LC483442.1	Porcine torovirus	RNA	linear	Porcine torovirus Ibaraki/2018 genomic RNA, complete genome	ssRNA(+)	28329	no
MN600000.1	Groundnut rosette assistor virus	RNA	linear	Groundnut rosette assistor virus isolate SC7.1, complete genome	ssRNA(+)	5850	no
MK982553.1	Grapevine virus A	RNA	linear	Grapevine virus A isolate M5v, complete genome	ssRNA(+)	7471	no
MN510867.1	Big Sioux River virus	RNA	linear	Big Sioux River virus strain BSRV CR-026, complete genome	ssRNA(+)	9983	no
MN781627.1	Human parechovirus 3	RNA	linear	Human parechovirus 3 isolate US-WI-09-R1, complete genome	ssRNA(+)	7322	no
MK955888.1	Cassava brown streak virus	RNA	linear	Cassava brown streak virus isolate Ug65, complete genome	ssRNA(+)	9026	no
MN385583.1	Hepacivirus C	RNA	linear	Hepacivirus C isolate 2584, complete genome	ssRNA(+)	9383	no
MK658830.1	Coxsackievirus A4	RNA	linear	Coxsackievirus A4 isolate 01/Taian/SD/2017, complete genome	ssRNA(+)	7417	no
MN622133.1	Dianke virus	RNA	linear	Dianke virus strain DiankeV_MP_SN, complete genome	ssRNA(+)	20128	yes
MK599421.1	Apple stem grooving virus	RNA	linear	Apple stem grooving virus isolate L2, complete genome	ssRNA(+)	6496	no
MK933286.1	Cucumber green mottle mosaic virus	RNA	linear	Cucumber green mottle mosaic virus isolate GDLZ, complete genome	ssRNA(+)	6423	no
MK988414.1	Zucchini tigre mosaic virus	RNA	linear	Zucchini tigre mosaic virus isolate KF8, complete genome	ssRNA(+)	10325	no
MN057643.1	Koutango virus	RNA	linear	Koutango virus isolate PM148, complete genome	ssRNA(+)	10948	no
MN718732.1	Maize chlorotic mottle virus	RNA	linear	Maize chlorotic mottle virus isolate MCMV_Babati09-TZA, complete genome	ssRNA(+)	4420	no
MK975887.1	Wheat streak mosaic virus	RNA	linear	Wheat streak mosaic virus isolate WSMV-OH1, complete genome	ssRNA(+)	9376	no
MK975888.1	Oat necrotic mottle virus	RNA	linear	Oat necrotic mottle virus isolate ONMV-OH1, complete genome	ssRNA(+)	9266	no
MK975889.1	Cereal yellow dwarf virus RPS	RNA	linear	Cereal yellow dwarf virus RPS isolate CYDV-RPS-OH1, complete genome	ssRNA(+)	5628	no
MN128938.1	Barley yellow dwarf virus PAS	RNA	linear	Barley yellow dwarf virus PAS isolate BYDV-PAS-OH1, complete genome	ssRNA(+)	5570	no
MN128941.1	Barley yellow dwarf virus PAV	RNA	linear	Barley yellow dwarf virus PAV isolate BYDV-PAV-OH1, complete genome	ssRNA(+)	5664	no
MN115377.1	Barmah Forest virus	RNA	linear	Barmah Forest virus isolate PNG, complete genome	ssRNA(+)	11480	no
MN547968.1	Encephalomyocarditis virus	RNA	linear	Encephalomyocarditis virus isolate SG-G15150-19, complete genome	ssRNA(+)	7706	no
LC511903.1	Carrot virus Y	RNA	linear	Carrot virus Y Vic Orig RNA, complete genome	ssRNA(+)	9609	no
MG976720.1	Avian hepatitis E virus	RNA	linear	Avian hepatitis E virus, complete genome	ssRNA(+)	6664	no
MH750912.1	Human poliovirus 1	RNA	linear	Human poliovirus 1 isolate CHN15115/Xinjiang/CHN/2011, complete genome	ssRNA(+)	7442	no
MG921619.1	Human astrovirus	RNA	linear	Human astrovirus isolate Yu/1-CHN, complete genome	ssRNA(+)	6801	no
MK294345.1	Duck hepatitis A virus 1	RNA	linear	Duck hepatitis A virus 1 isolate FJ15, complete genome	ssRNA(+)	7654	no
MK800121.1	Echovirus E25	RNA	linear	Echovirus E25 strain USA/2018-23126, complete genome	ssRNA(+)	7212	no
MN306025.1	Human rhinovirus B83	RNA	linear	Human rhinovirus B83 strain SC0340, complete genome	ssRNA(+)	7077	no
MN306034.1	Rhinovirus B14	RNA	linear	Rhinovirus B14 strain SC0641, complete genome	ssRNA(+)	7163	no
MN306047.1	Human rhinovirus A25	RNA	linear	Human rhinovirus A25 strain SC0881, complete genome	ssRNA(+)	7122	no
MG893511.1	Feline coronavirus	RNA	linear	Feline coronavirus isolate Felix, complete genome	ssRNA(+)	29298	no
MK431779.1	Wasabi mottle virus	ss-RNA	linear	Wasabi mottle virus isolate SFU2, complete genome	ssRNA(+)	6297	no
MK130864.1	Soybean yellow mottle mosaic virus	RNA	linear	Soybean yellow mottle mosaic virus isolate Sb-1, complete genome	ssRNA(+)	3974	no
MH370485.1	Turnip vein-clearing virus	RNA	linear	Turnip vein-clearing virus isolate ApH, complete genome	ssRNA(+)	6312	no
MK292710.1	Watermelon virus A	RNA	linear	Watermelon virus A isolate Huizhou, complete genome	ssRNA(+)	8369	no
MK837006.1	Mayaro virus	cRNA	linear	Mayaro virus strain Homo sapiens/Haiti-0380/2014, complete genome	ssRNA(+)	11429	no
MK460230.1	Porcine astrovirus 2	RNA	linear	Porcine astrovirus 2 isolate PoAstV2/CHN/WG-R2/2017, complete genome	ssRNA(+)	6422	no
MH745077.1	Rubella virus genotype 2B	RNA	linear	Rubella virus genotype 2B strain RVi/Pune.IND/12.92[2B], complete genome	ssRNA(+)	9761	yes
MK369929.1	Cherry associated luteovirus	RNA	linear	Cherry associated luteovirus isolate Dneprovka 54, complete genome	ssRNA(+)	5809	no
MK419834.1	Usutu virus	RNA	linear	Usutu virus isolate USU-BE-Scoter/2018, complete genome	ssRNA(+)	11066	no
MN116646.1	Cardiovirus B	RNA	linear	Cardiovirus B strain rat08/rCaB/HUN, complete genome	ssRNA(+)	8101	no
MN116647.1	Aichivirus A	RNA	linear	Aichivirus A strain rat08/rAiA/HUN, complete genome	ssRNA(+)	8268	no
MN116648.1	Rosavirus B	RNA	linear	Rosavirus B strain rat08/rRoB/HUN, complete genome	ssRNA(+)	8731	no
MK371020.1	Avihepatovirus A	ss-RNA	linear	Avihepatovirus A strain Du/DH/LGD111238, complete genome	ssRNA(+)	7703	no
NC_021153.1	Rodent hepacivirus	ss-RNA	linear	Rodent hepacivirus, complete genome	ssRNA(+)	8879	no
NC_039475.1	Norovirus GII.17	RNA	linear	Norovirus GII.17, complete genome	ssRNA(+)	7556	no
LC424105.3	Grapevine fabavirus	RNA	linear	Grapevine fabavirus CSM genomic RNA, segment RNA2, complete genome	ssRNA(+)	3140	no
MF590069.1	Porcine pestivirus 1	RNA	linear	Porcine pestivirus 1 strain APPV/Pig-wt/USA/Minnesota-1/2016, complete genome	ssRNA(+)	11397	no
NC_029055.1	Spondweni virus	RNA	linear	Spondweni virus, complete genome	ssRNA(+)	10290	no
MH827523.1	Quang Binh virus	RNA	linear	Quang Binh virus isolate LZ17046/China/2017, complete genome	ssRNA(+)	10844	no
NC_039897.1	Norovirus GI/Hu/JP/2007/GI.P3_GI.3/Shimizu/KK2866	RNA	linear	Norovirus GI/Hu/JP/2007/GI.P3_GI.3/Shimizu/KK2866, complete genome	ssRNA(+)	7745	yes
NC_044045.1	Norovirus GII/Hu/JP/2007/GII.P15_GII.15/Sapporo/HK299	RNA	linear	Norovirus GII/Hu/JP/2007/GII.P15_GII.15/Sapporo/HK299, complete genome	ssRNA(+)	7551	no
NC_044046.1	Norovirus GII/Hu/JP/2011/GII/Yuzawa/Gira2HS	RNA	linear	Norovirus GII/Hu/JP/2011/GII/Yuzawa/Gira2HS, complete genome	ssRNA(+)	7543	no
MK279472.1	Fusarium graminearum hypovirus 1	RNA	linear	Fusarium graminearum hypovirus 1 strain FgHv1HN10, complete genome	ssRNA(+)	13035	no
MN181513.1	Enterovirus B	RNA	linear	Enterovirus B strain 2010_ES_NGR_I011, complete genome	ssRNA(+)	7310	no
MK028842.1	Eastern equine encephalitis virus	RNA	linear	Eastern equine encephalitis virus isolate Eastern Equine Encephalitis virus/76V-25343, complete genome	ssRNA(+)	11414	no
MK028843.1	Ross River virus	RNA	linear	Ross River virus isolate Ross River Virus/H.sapiens-wt/Australia/2009/PW14, complete genome	ssRNA(+)	11979	no
MK410044.1	Swine hepatitis E virus	RNA	linear	Swine hepatitis E virus strain SWU/D18/2018, complete genome	ssRNA(+)	7214	no
MK648158.1	Tobacco mild green mosaic virus	RNA	linear	Tobacco mild green mosaic virus isolate TMGMV-CaJO, complete genome	ssRNA(+)	6414	no
NC_031916.1	Hepacivirus L	RNA	linear	Hepacivirus L, complete genome	ssRNA(+)	8916	no
NC_038428.1	Hepacivirus I	RNA	linear	Hepacivirus I, complete genome	ssRNA(+)	8883	no
NC_038430.1	Hepacivirus K	RNA	linear	Hepacivirus K, complete genome	ssRNA(+)	9609	no
NC_038432.1	Hepacivirus N	RNA	linear	Hepacivirus N, complete genome	ssRNA(+)	8880	no
MK955806.1	Phasey bean mild yellows virus	RNA	linear	Phasey bean mild yellows virus isolate 5511, complete genome	ssRNA(+)	5838	no
LC487707.1	Carnation mottle virus	RNA	linear	Carnation mottle virus DC genomic RNA, complete genome	ssRNA(+)	3993	no
MK386569.1	Bovine astrovirus	RNA	linear	Bovine astrovirus strain BoAstV-Neuro-Uy, complete genome	ssRNA(+)	6427	no
MK684252.1	Human pegivirus genotype 1	RNA	linear	Human pegivirus genotype 1 isolate BRA-2015-17, complete genome	ssRNA(+)	9085	yes
MH545961.1	Grapevine leafroll-associated virus 1	RNA	linear	Grapevine leafroll-associated virus 1 isolate ON84-15, complete genome	ssRNA(+)	18921	no
MN080499.1	Hibiscus latent Singapore virus	RNA	linear	Hibiscus latent Singapore virus isolate HLSV-UKM, complete genome	ssRNA(+)	6296	no
MN080500.1	Hibiscus chlorotic ringspot virus	RNA	linear	Hibiscus chlorotic ringspot virus isolate HCRV-UKM, complete genome	ssRNA(+)	3873	no
MN103523.1	Foot-and-mouth disease virus - type SAT 2	RNA	linear	Foot-and-mouth disease virus - type SAT 2 isolate SAT2/NIG/1/14, complete genome	ssRNA(+)	8091	no
MG602227.1	Dasheen mosaic virus	RNA	linear	Dasheen mosaic virus isolate Et5, complete genome	ssRNA(+)	9757	no
LC491285.1	Actinidia virus A	RNA	linear	Actinidia virus A JN-BS genomic RNA, complete genome	ssRNA(+)	7661	no
NC_004102.1	Hepatitis C virus genotype 1	ss-RNA	linear	Hepatitis C virus genotype 1, complete genome	ssRNA(+)	9646	no
NC_031324.1	Primate norovirus	RNA	linear	Primate norovirus, complete genome	ssRNA(+)	7753	no
MK604923.1	Melon necrotic spot virus	RNA	linear	Melon necrotic spot virus isolate L8, complete genome	ssRNA(+)	4219	no
MK405594.1	Chilli veinal mottle virus	RNA	linear	Chilli veinal mottle virus isolate SichuanLuzhou, complete genome	ssRNA(+)	9726	no
MK652148.1	Maize yellow mosaic virus	RNA	linear	Maize yellow mosaic virus isolate MaYMV-SC1, complete genome	ssRNA(+)	5642	no
MK948533.1	Pea enation mosaic virus 1	RNA	linear	Pea enation mosaic virus 1 isolate JKI ID 31399, complete genome	ssRNA(+)	5700	no
MK948534.1	Pea enation mosaic virus 2	RNA	linear	Pea enation mosaic virus 2 isolate JKI ID 31399, complete genome	ssRNA(+)	4256	no
MN061492.1	Rabbit hemorrhagic disease virus 2	RNA	linear	Rabbit hemorrhagic disease virus 2 isolate RHDV2-NL2016, complete genome	ssRNA(+)	7473	no
NC_043487.1	Lelystad virus	ss-RNA	linear	Lelystad virus, complete genome	ssRNA(+)	15111	no
NC_043532.1	Paris mosaic necrosis virus	RNA	linear	Paris mosaic necrosis virus isolate PMNV-cn, complete genome	ssRNA(+)	9660	no
NC_043536.1	Mediterranean ruda virus	RNA	linear	Mediterranean ruda virus isolate ParP17, complete genome	ssRNA(+)	9560	no
NC_043537.1	African eggplant mosaic virus	RNA	linear	African eggplant mosaic virus isolate 2013-281, complete genome	ssRNA(+)	9646	no
MK216749.1	Atypical porcine pestivirus 1	RNA	linear	Atypical porcine pestivirus 1 isolate AH-GL-2017.04, complete genome	ssRNA(+)	11509	no
MF563877.1	Citrus yellow vein clearing virus	RNA	linear	Citrus yellow vein clearing virus isolate JX, complete genome	ssRNA(+)	7529	no
MK796243.1	Venezuelan equine encephalitis virus	RNA	linear	Venezuelan equine encephalitis virus isolate LSE9010-15, complete genome	ssRNA(+)	11440	no
MK217416.1	Watermelon mosaic virus	RNA	linear	Watermelon mosaic virus isolate hollyhock, complete genome	ssRNA(+)	10046	no
MK423876.1	Pheasant coronavirus	RNA	linear	Pheasant coronavirus strain gammaCoV/ph/China/I0710/17, complete genome	ssRNA(+)	27655	no
MK907880.1	Duck Tembusu virus	RNA	linear	Duck Tembusu virus isolate GA, complete genome	ssRNA(+)	10992	no
MK142237.1	Strawberry polerovirus 1	RNA	linear	Strawberry polerovirus 1 isolate 15CA, complete genome	ssRNA(+)	5944	no
MK089847.1	Orthohepevirus A	RNA	linear	Orthohepevirus A isolate 15-22016, complete genome	ssRNA(+)	7256	no
MK512666.1	Enterovirus C96	RNA	linear	Enterovirus C96 isolate 127/SD/CHN/1991, complete genome	ssRNA(+)	7477	no
MH427033.1	Citrus leaf blotch virus	RNA	linear	Citrus leaf blotch virus isolate XL, complete genome	ssRNA(+)	8792	no
MK111628.1	Sapovirus GI.1	RNA	linear	Sapovirus GI.1 isolate Hu/Guangzhou/GZ2013-L013/CHN/2013, complete genome	ssRNA(+)	7396	no
MK280688.1	Semliki Forest virus	RNA	linear	Semliki Forest virus isolate Tanzania53, complete genome	ssRNA(+)	11698	no
NC_009530.1	Brevicoryne brassicae virus - UK	RNA	linear	Brevicoryne brassicae picorna-like virus, complete genome	ssRNA(+)	10180	no
NC_011829.1	Porcine kobuvirus swine/S-1-HUN/2007/Hungary	RNA	linear	Porcine kobuvirus swine/S-1-HUN/2007/Hungary, complete genome	ssRNA(+)	8210	yes
NC_012533.1	Kedougou virus	RNA	linear	Kedougou virus strain DakAar D1470, complete genome	ssRNA(+)	10723	no
NC_012534.1	Bagaza virus	RNA	linear	Bagaza virus strain DakAr B209, complete genome	ssRNA(+)	10941	no
NC_022619.1	Rhizoctonia cerealis alphaendornavirus 1	ds-RNA	linear	Rhizoctonia cerealis endornavirus 1, complete genome	ssRNA(+)	17486	no
NC_024018.2	Pronghorn antelope pestivirus	RNA	linear	Pronghorn antelope pestivirus, complete genome	ssRNA(+)	12273	no
NC_038306.1	Coxsackievirus A2	ss-RNA	linear	Human coxsackievirus A2 strain Fleetwood, complete genome	ssRNA(+)	7398	no
NC_038309.1	Simian enterovirus SV4	RNA	linear	Simian enterovirus SV4 strain 1715 UWB, complete genome	ssRNA(+)	7295	no
NC_038312.1	Human rhinovirus B3	RNA	linear	Human rhinovirus 3, complete genome	ssRNA(+)	7208	no
NC_038504.1	Hepatitis E virus rat/R63/DEU/2009	RNA	linear	Hepatitis E virus rat/R63/DEU/2009, complete genome	ssRNA(+)	6965	no
NC_040610.1	Nanay virus	RNA	linear	Nanay virus strain PRD316/PER/09, complete genome	ssRNA(+)	10804	no
NC_040682.1	Culex theileri flavivirus	RNA	linear	Culex theileri flavivirus, complete genome	ssRNA(+)	10280	no
NC_040776.1	Rocio virus	RNA	linear	Rocio virus strain SPH 34675, complete genome	ssRNA(+)	10794	no
NC_040788.1	Kampung Karu virus	RNA	linear	Kampung Karu virus isolate SWK_P44, complete genome	ssRNA(+)	10311	no
MH365458.1	Cucumis melo alphaendornavirus	RNA	linear	Cucumis melo alphaendornavirus strain CmEV/BRA/TO-23/2014, complete genome	ssRNA(+)	14737	no
MK103391.1	Ugandan cassava brown streak virus	RNA	linear	Ugandan cassava brown streak virus strain Comoros, complete genome	ssRNA(+)	9076	no
MK392509.1	Sweet potato virus G	RNA	linear	Sweet potato virus G isolate Jilin-gzl, complete genome	ssRNA(+)	10819	no
MK599471.1	Sapovirus GII.8	RNA	linear	Sapovirus GII.8 isolate Hu/Guangzhou/GZ2014-L231/CHN/2014, complete genome	ssRNA(+)	7433	no
MK816927.1	Cymbidium mosaic virus	RNA	linear	Cymbidium mosaic virus isolate Malaysia, complete genome	ssRNA(+)	6196	no
NC_030791.1	Hepatitis C virus genotype 7	RNA	linear	Hepatitis C virus genotype 7, complete genome	ssRNA(+)	9443	no
MK104144.1	Powassan virus	RNA	linear	Powassan virus strain MeC17-166 isolate DTVMeC17, complete genome	ssRNA(+)	10647	no
LC480257.1	Carnation necrotic fleck virus	RNA	linear	Carnation necrotic fleck virus Dc genomic RNA, complete genome	ssRNA(+)	14968	no
LC480258.1	Carnation yellow fleck virus	RNA	linear	Carnation yellow fleck virus Dc genomic RNA, complete genome	ssRNA(+)	15597	no
NC_005064.1	Kamiti River virus	RNA	linear	Kamiti River virus, complete genome	ssRNA(+)	11375	no
NC_007580.2	Saint Louis encephalitis virus	ss-RNA	linear	Saint Louis encephalitis virus, complete genome	ssRNA(+)	10940	no
NC_009028.2	Ilheus virus	RNA	linear	Ilheus virus, complete genome	ssRNA(+)	10755	no
NC_009029.2	Kokobera virus	RNA	linear	Kokobera virus, complete genome	ssRNA(+)	10874	no
NC_012932.1	Aedes flavivirus	RNA	linear	Aedes flavivirus genomic RNA, complete genome, strain: Narita-21	ssRNA(+)	11064	no
NC_016997.1	Donggang virus	ss-RNA	linear	Donggang virus, complete genome	ssRNA(+)	10791	no
NC_017086.1	Chaoyang virus	RNA	linear	Chaoyang virus, complete genome	ssRNA(+)	10733	no
NC_027817.1	Parramatta River virus	RNA	linear	Parramatta River virus isolate 92-B115745, complete genome	ssRNA(+)	10893	no
NC_027819.1	Mercadeo virus	RNA	linear	Mercadeo virus isolate ER-M10, complete genome	ssRNA(+)	10938	no
NC_034007.1	Phnom Penh bat virus	RNA	linear	Phnom Penh bat virus strain 30834_A38, complete genome	ssRNA(+)	10131	no
NC_034151.1	T'Ho virus	RNA	linear	T'Ho virus strain T'Ho-Mex07, complete genome	ssRNA(+)	10937	no
NC_001655.1	Hepatitis GB virus B	ss-RNA	linear	Hepatitis GB virus B, complete genome	ssRNA(+)	9399	no
NC_003635.1	Modoc virus	ss-RNA	linear	Modoc virus, complete genome	ssRNA(+)	10600	no
NC_003690.1	Langat virus	ss-RNA	linear	Langat virus, complete genome	ssRNA(+)	10943	no
NC_004119.1	Montana myotis leukoencephalitis virus	ss-RNA	linear	Montana myotis leukoencephalitis virus, complete genome	ssRNA(+)	10690	no
NC_005062.1	Omsk hemorrhagic fever virus	ss-RNA	linear	Omsk hemorrhagic fever virus, complete genome	ssRNA(+)	10787	no
NC_008718.1	Entebbe bat virus	RNA	linear	Entebbe bat virus, complete genome	ssRNA(+)	10510	no
NC_008719.1	Sepik virus	RNA	linear	Sepik virus, complete genome	ssRNA(+)	10793	no
NC_021069.1	Mosquito flavivirus	RNA	linear	Mosquito flavivirus isolate LSFlaviV-A20-09, complete genome	ssRNA(+)	10865	no
NC_026620.1	Jutiapa virus	RNA	linear	Jutiapa virus strain JG-128, complete genome	ssRNA(+)	10125	no
NC_026624.1	Sokoluk virus	RNA	linear	Sokoluk virus strain LEIV-400K, complete genome	ssRNA(+)	10242	no
NC_027709.1	Spanish goat encephalitis virus	RNA	linear	Spanish goat encephalitis virus isolate AstGoatIREC2011, complete genome	ssRNA(+)	10870	yes
NC_027999.1	Paraiso Escondido virus	ss-RNA	linear	Paraiso Escondido virus isolate Ecuador2012, complete genome	ssRNA(+)	10761	no
NC_009823.1	Hepatitis C virus genotype 2	RNA	linear	Hepatitis C virus genotype 2, complete genome	ssRNA(+)	9711	no
NC_009827.1	Hepatitis C virus genotype 6	RNA	linear	Hepatitis C virus genotype 6, complete genome	ssRNA(+)	9628	no
MK012662.1	Barley yellow dwarf virus GAV	RNA	linear	Barley yellow dwarf virus GAV isolate Jogeva3, complete genome	ssRNA(+)	5684	no
MK038999.1	Swine vesicular disease virus	RNA	linear	Swine vesicular disease virus strain UKG 72, complete genome	ssRNA(+)	7401	no
MH229997.1	Human enterovirus C105	DNA	linear	Human enterovirus C105 isolate R2759, complete genome	ssRNA(+)	7316	no
MK680813.1	Tobacco etch virus	RNA	linear	Tobacco etch virus isolate TEV-Trini1, complete genome	ssRNA(+)	9385	no
LR584019.1	Turnip yellows virus	DNA	linear	Turnip yellows virus genome assembly, complete genome: monopartite	ssRNA(+)	5694	no
LR584028.1	Soybean dwarf virus	DNA	linear	Soybean dwarf virus genome assembly, complete genome: monopartite	ssRNA(+)	5847	no
MK092720.1	Wild potato mosaic virus	RNA	linear	Wild potato mosaic virus isolate BA, complete genome	ssRNA(+)	9850	no
MH231174.1	Jasmine virus C	RNA	linear	Jasmine virus C isolate Fujian, complete genome	ssRNA(+)	8487	no
MK250983.1	Sapovirus GI	RNA	linear	Sapovirus GI isolate Hu/BRA/2015/GI.2/TO-65, complete genome	ssRNA(+)	7366	no
MH898883.1	Tobacco vein banding mosaic virus	RNA	linear	Tobacco vein banding mosaic virus isolate lyr, complete genome	ssRNA(+)	9570	no
MH704740.1	Pineapple mealybug wilt-associated virus 1	RNA	linear	Pineapple mealybug wilt-associated virus 1 strain HTS 1, complete genome	ssRNA(+)	13071	no
MH898957.1	Peach marafivirus D	ss-RNA	linear	Peach marafivirus D isolate PeVD HCZ1, complete genome	ssRNA(+)	6585	no
MK679660.1	Hedgehog coronavirus 1	RNA	linear	Hedgehog coronavirus 1, complete genome	ssRNA(+)	30172	no
MH705129.1	Beet black scorch virus	RNA	linear	Beet black scorch virus isolate IRN.Kh29, complete genome	ssRNA(+)	3644	no
MK089787.1	Human enterovirus C117	RNA	linear	UNVERIFIED: Human enterovirus C117 isolate CQ6747, complete genome	ssRNA(+)	7364	no
MK649770.1	Lily symptomless virus	RNA	linear	Lily symptomless virus isolate LSV_EC, complete genome	ssRNA(+)	8391	no
MH023310.1	Sweet potato virus 2	RNA	linear	Sweet potato virus 2 isolate SSBles-74_ZA, complete genome	ssRNA(+)	10731	no
MH712856.1	Duck astrovirus 1	RNA	linear	Duck astrovirus 1 strain D51, complete genome	ssRNA(+)	7752	no
MH118024.1	Enterovirus A76	RNA	linear	Enterovirus A76 strain 17-1936-1_A76, complete genome	ssRNA(+)	7378	no
MH118025.1	Enterovirus B88	RNA	linear	Enterovirus B88 strain 11-4644-1, complete genome	ssRNA(+)	7427	no
MH118031.1	Enterovirus A90	RNA	linear	Enterovirus A90 strain 10-2879-1, complete genome	ssRNA(+)	7434	no
MH144598.1	Human enterovirus 79	RNA	linear	Human enterovirus 79 strain 17-2255-1_E79, complete genome	ssRNA(+)	7375	no
MH144600.1	Coxsackievirus B2	RNA	linear	Coxsackievirus B2 strain 13-2380-2_B2, complete genome	ssRNA(+)	7389	no
MH144605.1	Echovirus E9	RNA	linear	Echovirus E9 strain 11-2042-1, complete genome	ssRNA(+)	7441	no
MK395166.1	Murine astrovirus	RNA	linear	Murine astrovirus isolate SJ002, complete genome	ssRNA(+)	6807	no
MH697599.1	Porcine enteric alphacoronavirus	RNA	linear	UNVERIFIED_ASMBLY: Porcine enteric alphacoronavirus isolate PEAV_GDS04_P12, complete genome	ssRNA(+)	27183	no
MK026166.1	Canine astrovirus	RNA	linear	Canine astrovirus isolate DF-BC15-CAV-AUS-2017, complete genome	ssRNA(+)	6612	no
LC215896.2	Sapovirus GX/HgTa2	RNA	linear	Sapovirus GX/HgTa2 genomic RNA, complete genome	ssRNA(+)	7200	no
LC215897.2	Sapovirus GX/HgTa3-2	RNA	linear	Sapovirus GX/HgTa3-2 genomic RNA, complete genome	ssRNA(+)	7155	no
LC215899.2	Sapovirus GXI/Ishi-Im7-3	RNA	linear	Sapovirus GXI/Ishi-Im7-3 genomic RNA, nearly complete genome	ssRNA(+)	7201	no
MK520815.1	Human rhinovirus C32	RNA	linear	Human rhinovirus C32 strain USA/CA/RGDS-2016-1008, complete genome	ssRNA(+)	7039	no
MH595919.1	Tobacco mosaic virus	RNA	linear	Tobacco mosaic virus isolate Harbin-1, complete genome	ssRNA(+)	6395	no
MK116871.1	Pea seed-borne mosaic virus	RNA	linear	Pea seed-borne mosaic virus isolate PSB194CZ, complete genome	ssRNA(+)	9919	no
MK301398.1	Turnip crinkle virus	RNA	linear	Turnip crinkle virus isolate Helmstedt EPV_18_002, complete genome	ssRNA(+)	4061	no
MG212485.1	Enterovirus A	RNA	linear	Enterovirus A isolate 13688, complete genome	ssRNA(+)	7395	no
MG982663.1	Coxsackievirus A21	RNA	linear	Coxsackievirus A21 strain NIV17-608-2, complete genome	ssRNA(+)	7422	no
MF543016.1	Sindbis virus	RNA	linear	Sindbis virus isolate Giessen_2016-A, complete genome	ssRNA(+)	11710	yes
MK050790.1	Luffa aphid-borne yellows virus	RNA	linear	Luffa aphid-borne yellows virus isolate CHN-GX, complete genome	ssRNA(+)	5959	no
MK238483.1	Echovirus E30	RNA	linear	Echovirus E30 strain USA/2017/CA-RGDS-1005, complete genome	ssRNA(+)	7155	no
MK279354.1	Rhinovirus C41	RNA	linear	Rhinovirus C41 strain USA/CA/2016-RGDS-1006, complete genome	ssRNA(+)	7070	no
MH785183.2	Coxsackievirus A20	RNA	linear	Coxsackievirus A20 strain NGR_2016, complete genome	ssRNA(+)	7091	no
MK070541.1	Wild tomato mosaic virus	RNA	linear	Wild tomato mosaic virus isolate Sn, complete genome	ssRNA(+)	9659	no
MH463455.1	Porcine reproductive and respiratory syndrome virus 1	ss-RNA	linear	Porcine reproductive and respiratory syndrome virus 1 isolate HU18755/2016, complete genome	ssRNA(+)	15000	no
MH381817.1	Tomato mottle mosaic virus	RNA	linear	Tomato mottle mosaic virus isolate HN, complete genome	ssRNA(+)	6399	no
MH807261.1	Porcine pestivirus isolate Bungowannah	RNA	linear	Porcine pestivirus isolate Bungowannah strain 03/2007-9, complete genome	ssRNA(+)	12168	no
MH423501.1	Alternanthera mosaic virus	RNA	linear	Alternanthera mosaic virus isolate DH, complete genome	ssRNA(+)	6598	no
MG950178.1	Human rhinovirus C56	RNA	linear	Human rhinovirus C56 strain USA/2016/CA-RGDS-1002, complete genome	ssRNA(+)	7096	no
MH410812.1	Bovine viral diarrhea virus 3	RNA	linear	Bovine viral diarrhea virus 3 isolate LV168-36/16RN, complete genome	ssRNA(+)	12295	no
MH345698.1	Cowpea mild mottle virus	RNA	linear	Cowpea mild mottle virus isolate CpMMV-Urd-Kanpur, complete genome	ssRNA(+)	8189	no
MH345723.1	Peach associated luteovirus	RNA	linear	Peach associated luteovirus isolate PaLV RP19, complete genome	ssRNA(+)	5811	no
MH347276.1	Sclerotinia sclerotiorum hypovirus 2	RNA	linear	Sclerotinia sclerotiorum hypovirus 2 strain SsHv2.HBstr-470, complete genome	ssRNA(+)	15249	no
MH347277.1	Botrytis cinerea hypovirus 1	RNA	linear	Botrytis cinerea hypovirus 1 strain BcHv1.HBstr-470, complete genome	ssRNA(+)	10250	no
MK189163.1	Potamipivirus A	RNA	linear	Potamipivirus A isolate TSPV, complete genome	ssRNA(+)	8532	no
MK073885.1	Norovirus GII.4	RNA	linear	Norovirus GII.4 isolate Hu/USA/2016/GII.P16-GII.4 Sydney/Fresno-0182, complete genome	ssRNA(+)	7555	no
MK050105.1	Orthohepevirus C	RNA	linear	Orthohepevirus C strain HEV 17/1683, complete genome	ssRNA(+)	6972	no
MH171482.1	Chinook salmon bafinivirus	RNA	linear	UNVERIFIED: Chinook salmon bafinivirus isolate HB93, complete genome	ssRNA(+)	25971	no
KY342346.1	Human rhinovirus A22	RNA	linear	Human rhinovirus A22 strain HRV-A22/Lancaster/2015, complete genome	ssRNA(+)	7126	no
KY774446.1	Peach chlorotic mottle virus	RNA	linear	Peach chlorotic mottle virus isolate DuraznoMex1, complete genome	ssRNA(+)	9004	no
MH051229.1	Yokose virus	RNA	linear	Yokose virus strain XYBX1332, complete genome	ssRNA(+)	10785	no
MH686150.1	Southwest baboon virus 1	RNA	linear	Southwest baboon virus 1 strain 15290, complete genome	ssRNA(+)	14930	no
LC416593.1	Human hepatitis A virus	RNA	linear	Human hepatitis A virus HA18-0500 RNA, complete genome	ssRNA(+)	7494	no
MH170887.1	Apium virus Y	RNA	linear	Apium virus Y isolate NIB_D566-16, complete genome	ssRNA(+)	9935	no
MH170889.1	Carrot thin leaf virus	RNA	linear	Carrot thin leaf virus isolate NIB_D566-16, complete genome	ssRNA(+)	9490	no
NC_007733.2	Angelonia flower break virus	RNA	linear	Angelonia flower break virus, complete genome	ssRNA(+)	3962	no
MG649392.1	Border disease virus	RNA	linear	Border disease virus isolate Italy-58987, complete genome	ssRNA(+)	12245	no
MH155201.1	Simian hemorrhagic fever virus	RNA	linear	Simian hemorrhagic fever virus strain LVR, complete genome	ssRNA(+)	15717	no
MH810163.1	Yak coronavirus	RNA	linear	Yak coronavirus strain YAK/HY24/CH/2017, complete genome	ssRNA(+)	31032	no
MK167031.1	Human rhinovirus A40	RNA	linear	Human rhinovirus A40 strain 7D5, complete genome	ssRNA(+)	7138	no
MK167038.1	Human coronavirus HKU1	RNA	linear	Human coronavirus HKU1 strain SC2521, complete genome	ssRNA(+)	29921	no
KY406735.1	Porcine respiratory coronavirus	RNA	linear	Porcine respiratory coronavirus strain PRCV/USA/Minnesota-46140/2016, complete genome	ssRNA(+)	27779	no
MF083152.1	Echovirus E12	RNA	linear	Echovirus E12 strain K605/YN/CHN/2013, complete genome	ssRNA(+)	7421	no
MH013226.1	Kyasanur Forest disease virus	RNA	linear	Kyasanur Forest disease virus strain NIV16855, complete genome	ssRNA(+)	10763	no
MH806434.1	Bovine viral diarrhea virus 2	RNA	linear	Bovine viral diarrhea virus 2 isolate 125c, complete genome	ssRNA(+)	12621	no
NC_028963.1	Rat arterivirus 1	RNA	linear	Rat arterivirus 1 isolate Jilin2014, complete genome	ssRNA(+)	15728	no
MK127536.1	Shallot yellow stripe virus	RNA	linear	Shallot yellow stripe virus strain LL01, complete genome	ssRNA(+)	9843	no
MH069210.1	Potato virus A	RNA	linear	Potato virus A isolate PVA2, complete genome	ssRNA(+)	9556	no
MH069211.1	Potato virus T	RNA	linear	Potato virus T isolate Sbrev, complete genome	ssRNA(+)	6518	no
MH779472.1	Henbane mosaic virus	RNA	linear	Henbane mosaic virus isolate HMV-SI-L, complete genome	ssRNA(+)	10127	no
MH614922.1	Enterovirus B80	RNA	linear	Enterovirus B80 isolate HT-LYKH203F/XJ/CHN/2011, complete genome	ssRNA(+)	7464	no
MK069966.1	Enterovirus B73	RNA	linear	Enterovirus B73 isolate TO-127, complete genome	ssRNA(+)	6993	no
KX373900.1	VDV-1/DWV recombinant	RNA	linear	VDV-1/DWV recombinant isolate 123, complete genome	ssRNA(+)	10112	no
MK059949.1	Human astrovirus 1	RNA	linear	Human astrovirus 1 strain Oxford, complete genome	ssRNA(+)	6771	no
MK059950.1	Human astrovirus 2	RNA	linear	Human astrovirus 2 strain Oxford, complete genome	ssRNA(+)	6800	no
MK059951.1	Human astrovirus 3	RNA	linear	Human astrovirus 3 strain Oxford, complete genome	ssRNA(+)	6815	no
MK059952.1	Human astrovirus 4	RNA	linear	Human astrovirus 4 strain Oxford, complete genome	ssRNA(+)	6723	no
MK059953.1	Human astrovirus 5	RNA	linear	Human astrovirus 5 strain Oxford, complete genome	ssRNA(+)	6738	yes
MK059954.1	Human astrovirus 6	RNA	linear	Human astrovirus 6 strain Oxford, complete genome	ssRNA(+)	6745	no
MK059955.1	Human astrovirus 7	RNA	linear	Human astrovirus 7 strain Oxford, complete genome	ssRNA(+)	6786	no
MK059956.1	Human astrovirus 8	RNA	linear	Human astrovirus 8 strain Oxford, complete genome	ssRNA(+)	6759	no
LC434061.1	Carrot red leaf virus	RNA	linear	Carrot red leaf virus SN genomic RNA, complete genome	ssRNA(+)	5723	no
LC434065.1	Carrot mottle virus	RNA	linear	Carrot mottle virus HK genomic RNA, complete genome	ssRNA(+)	4193	no
MH719099.1	Houston virus	RNA	linear	Houston virus isolate HOUV-M742, complete genome	ssRNA(+)	20149	no
MK062179.1	SARS coronavirus Urbani	RNA	linear	SARS coronavirus Urbani isolate icSARS, complete genome	ssRNA(+)	29727	no
MH706739.1	Potato virus H	RNA	linear	Potato virus H isolate JL, complete genome	ssRNA(+)	8411	no
MH782222.1	Sweet potato virus C	RNA	linear	Sweet potato virus C isolate 11-5, complete genome	ssRNA(+)	10830	no
LC433737.1	Iris severe mosaic virus	RNA	linear	Iris severe mosaic virus J genomic RNA, complete genome	ssRNA(+)	10403	no
MH885652.1	Panicum mosaic virus	RNA	linear	Panicum mosaic virus isolate Nebraska, complete genome	ssRNA(+)	4324	no
NC_039476.1	Norovirus GII.2	RNA	linear	Norovirus GII.2 strain Env/CHN/2016/GII.P16-GII.2/BJSMQ, complete genome	ssRNA(+)	7536	no
MH144341.1	Citrus tatter leaf virus	RNA	linear	Citrus tatter leaf virus isolate HJY, complete genome	ssRNA(+)	6496	no
MH027992.1	Equine hepacivirus	RNA	linear	Equine hepacivirus isolate H56, complete genome	ssRNA(+)	9231	no
MG755212.1	Teschovirus A	RNA	linear	Teschovirus A isolate HNMY, complete genome	ssRNA(+)	7141	no
LC386152.1	Porcine teschovirus 1	RNA	linear	Porcine teschovirus 1 JPN/Ishi-Im7/2016/G1 genomic RNA, nearly complete genome	ssRNA(+)	7104	no
MG660825.1	Clematis chlorotic mottle virus	RNA	linear	Clematis chlorotic mottle virus isolate Pro, complete genome	ssRNA(+)	3880	no
NC_023162.1	Carp picornavirus 1	RNA	linear	Carp picornavirus 1 isolate F37/06, complete genome	ssRNA(+)	7697	no
NC_032681.1	Tai Forest alphavirus	RNA	linear	Tai Forest alphavirus strain C21-CI-2004, complete genome	ssRNA(+)	11379	no
MH992118.1	Chicken calicivirus	RNA	linear	Chicken calicivirus ChCV-052, complete genome	ssRNA(+)	8347	no
MG599488.1	Israeli acute paralysis virus	RNA	linear	Israeli acute paralysis virus isolate BJ2, complete genome	ssRNA(+)	9599	no
MG711313.1	Yam mosaic virus	RNA	linear	Yam mosaic virus isolate YMV-NG, complete genome	ssRNA(+)	9594	no
MH179063.1	Human pegivirus	RNA	linear	Human pegivirus isolate LE-1, complete genome	ssRNA(+)	9017	no
KT965725.1	Echovirus E33	RNA	linear	Echovirus E33 strain YNK35/CHN/2013, complete genome	ssRNA(+)	7392	no
KX900393.1	Transmissible gastroenteritis virus	RNA	linear	Transmissible gastroenteritis virus strain TGEV/USA/Z/1986, complete genome	ssRNA(+)	28582	no
MG865890.1	Ligustrum virus A	RNA	linear	Ligustrum virus A isolate LVA-DX-xbm, complete genome	ssRNA(+)	8525	no
MH784438.1	Citrus sudden death-associated virus	RNA	linear	Citrus sudden death-associated virus isolate CSDaV_EM2018, complete genome	ssRNA(+)	6820	no
MG356505.1	Potato aucuba mosaic virus	RNA	linear	Potato aucuba mosaic virus isolate PAMV165, complete genome	ssRNA(+)	7101	no
MG923683.1	Bovine viral diarrhea virus 1d	RNA	linear	Bovine viral diarrhea virus 1d strain LV01-2018, complete genome	ssRNA(+)	12251	no
MH271171.1	Beet chlorosis virus	RNA	linear	Beet chlorosis virus isolate BChV-2a, complete genome	ssRNA(+)	5777	no
KT152148.1	Norovirus Hu/GII.P4_GII.4/Minerva/2006/USA	RNA	linear	Norovirus Hu/GII.P4_GII.4/Minerva/2006/USA, complete genome	ssRNA(+)	7564	yes
MG250195.1	Moroccan pepper virus	RNA	linear	Moroccan pepper virus isolate MPV-Cl, complete genome	ssRNA(+)	4772	no
MH359230.1	Madariaga virus	ss-RNA	linear	Madariaga virus strain Homo sapiens/Haiti-1668/2015, complete genome	ssRNA(+)	11546	no
MG372727.1	Foot-and-mouth disease virus - type SAT 3	RNA	linear	Foot-and-mouth disease virus - type SAT 3 isolate SAT 3/2 S. Africa, complete genome	ssRNA(+)	8171	no
MG372729.1	Foot-and-mouth disease virus - type C	RNA	linear	Foot-and-mouth disease virus - type C isolate C3 INDAIAL, complete genome	ssRNA(+)	8141	no
MG372731.1	Foot-and-mouth disease virus - type Asia 1	RNA	linear	Foot-and-mouth disease virus - type Asia 1 isolate TBD, complete genome	ssRNA(+)	8235	no
MF622078.1	Sugarcane yellow leaf virus	RNA	linear	Sugarcane yellow leaf virus isolate COL-YL1a, complete genome	ssRNA(+)	5811	no
MG571548.1	Enterovirus E	RNA	linear	Enterovirus E isolate PD2017, complete genome	ssRNA(+)	7319	no
MG657357.1	Shallot latent virus	RNA	linear	Shallot latent virus isolate q23-Manresa, complete genome	ssRNA(+)	8423	no
MG182693.1	Opium poppy mosaic virus	RNA	linear	Opium poppy mosaic virus isolate PHEL5235, complete genome	ssRNA(+)	4241	no
LC422371.1	Plantago asiatica mosaic virus	RNA	linear	Plantago asiatica mosaic virus kr2 genomic RNA, complete genome	ssRNA(+)	6101	no
MF677852.1	Mink calicivirus	RNA	linear	Mink calicivirus strain Mink/China/2/2016, complete genome	ssRNA(+)	8427	no
KX688105.1	Sapovirus GIII	RNA	linear	Sapovirus GIII isolate 1ah, complete genome	ssRNA(+)	7319	no
MF991299.1	Jasmine mosaic-associated virus 1	RNA	linear	Jasmine mosaic-associated virus 1 isolate DC, complete genome	ssRNA(+)	3859	no
MH188018.1	Culex originated Tymoviridae-like virus	RNA	linear	Culex originated Tymoviridae-like virus strain CTymVL/Los Angeles, complete genome	ssRNA(+)	7450	no
MF990287.1	Potato latent virus	RNA	linear	Potato latent virus isolate 1, complete genome	ssRNA(+)	7842	no
MG967280.1	Elderberry aureusvirus 1	RNA	linear	Elderberry aureusvirus 1 isolate B15, complete genome	ssRNA(+)	4512	no
MH745407.1	Echovirus E19	RNA	linear	Echovirus E19 strain NGR_2014, complete genome	ssRNA(+)	7426	no
KX823354.1	Sugarcane streak mosaic virus	RNA	linear	Sugarcane streak mosaic virus isolate IND5268, complete genome	ssRNA(+)	9792	no
MF766258.1	Sapovirus GVII	RNA	linear	Sapovirus GVII isolate Po/SH1703/China/2017, complete genome	ssRNA(+)	7205	no
MH507165.1	Tomato mosaic virus	RNA	linear	Tomato mosaic virus isolate GW1, complete genome	ssRNA(+)	6383	no
NC_030452.1	Pelargonium leaf curl virus	RNA	linear	Pelargonium leaf curl virus isolate T46 clone p1580-12, complete genome	ssRNA(+)	4789	no
NC_034204.1	Menghai flavivirus	RNA	linear	Menghai flavivirus isolate MHAedFV1, complete genome	ssRNA(+)	10897	no
NC_034205.1	Grapevine rupestris vein feathering virus	RNA	linear	Grapevine rupestris vein feathering virus isolate Mauzac, complete genome	ssRNA(+)	6730	no
NC_034206.1	Bakunsa virus	RNA	linear	Bakunsa virus, complete genome	ssRNA(+)	7429	no
NC_034207.1	African eggplant yellowing virus	ss-RNA	linear	African eggplant yellowing virus isolate eMA4, complete genome	ssRNA(+)	5953	no
NC_034208.1	Sunflower ring blotch virus	RNA	linear	Sunflower ring blotch virus isolate Chaco, complete genome	ssRNA(+)	9555	no
NC_034444.1	Hom-1 vesivirus	RNA	linear	Hom-1 vesivirus, complete genome	ssRNA(+)	8399	no
NC_034509.1	Hoya chlorotic spot virus	RNA	linear	Hoya chlorotic spot virus isolate 12-415, complete genome	ssRNA(+)	6386	no
NC_011547.1	Bulbul coronavirus HKU11-934	ss-RNA	linear	Bulbul coronavirus HKU11-934, complete genome	ssRNA(+)	26487	no
NC_038293.1	Simian hemorrhagic encephalitis virus	RNA	linear	Simian hemorrhagic encephalitis virus isolate Sukhumi, complete genome	ssRNA(+)	15370	no
NC_038294.1	Betacoronavirus England 1	RNA	linear	Betacoronavirus England 1, complete genome	ssRNA(+)	30111	no
NC_038296.1	Karang Sari virus	RNA	linear	Karang Sari virus strain JKT10701, complete genome	ssRNA(+)	20795	no
NC_038297.1	Dak Nong virus	RNA	linear	Dak Nong virus RNA, complete genome	ssRNA(+)	20307	no
NC_038301.1	Lygus lineolaris virus 1	RNA	linear	Lygus lineolaris virus 1 isolate LlV-1, complete genome	ssRNA(+)	9655	no
NC_038302.1	Nilaparvata lugens honeydew virus 1	RNA	linear	Nilaparvata lugens honeydew virus-1 genomic RNA, complete genome, isolate: Izumo	ssRNA(+)	10967	no
NC_038304.1	Turkey avisivirus	ss-RNA	linear	Turkey avisivirus isolate USA-IN1, complete genome	ssRNA(+)	7373	no
NC_038310.1	Dromedary camel enterovirus 19CC	RNA	linear	Dromedary camel enterovirus strain 19CC, complete genome	ssRNA(+)	7441	no
NC_038311.1	Human rhinovirus A1	ss-RNA	linear	Human rhinovirus 1 strain ATCC VR-1559, complete genome	ssRNA(+)	7137	yes
NC_038317.1	Kunsagivirus A	RNA	linear	Kunsagivirus 1 strain roller/SZAL6-KuV/2011/HUN, complete genome	ssRNA(+)	7272	no
NC_038320.1	Carrot necrotic dieback virus	RNA	linear	Carrot necrotic dieback virus strain Anthriscus, complete genome	ssRNA(+)	9905	no
NC_038324.1	Melon yellowing-associated virus	RNA	linear	Melon yellowing-associated virus genomic RNA, complete genome, isolate: M22	ssRNA(+)	9073	no
NC_038325.1	Caucasus prunus virus	RNA	linear	Caucasus prunus virus isolate Aze204, complete genome	ssRNA(+)	8255	no
NC_038331.1	Bombyx mori latent virus	RNA	linear	Bombyx mori latent virus genomic RNA, complete genome	ssRNA(+)	6532	no
NC_038421.1	Cordyline virus 1	RNA	linear	Cordyline virus 1 isolate Kahaluu-1, complete genome	ssRNA(+)	16883	no
NC_038433.1	Theiler's disease-associated virus	RNA	linear	Theiler's disease-associated virus isolate HorseA1_serum, complete genome	ssRNA(+)	10479	no
NC_038560.1	Broad-leafed dock virus A	RNA	linear	Broad-leafed dock virus A isolate ab032 Auckland, complete genome	ssRNA(+)	8174	no
NC_038561.1	Yam chlorotic necrotic mosaic virus	RNA	linear	Yam chlorotic necrotic mosaic virus isolate YS, complete genome	ssRNA(+)	8208	no
NC_038670.1	Cabassou virus	RNA	linear	Cabassou virus strain CaAr 508, complete genome	ssRNA(+)	11385	no
NC_038672.1	Mucambo virus	RNA	linear	Mucambo virus strain Mucambo BeAn 8, complete genome	ssRNA(+)	11391	no
NC_038673.1	Pixuna virus	RNA	linear	Pixuna virus strain Pixuna BeAr 35645, complete genome	ssRNA(+)	11344	no
NC_038674.1	Rio Negro virus	RNA	linear	Rio Negro virus strain AG80-663, complete genome	ssRNA(+)	11494	no
NC_038675.1	Tonate virus	RNA	linear	Tonate virus strain Tonate CaAn 410d, complete genome	ssRNA(+)	11530	no
NC_038912.1	Classical swine fever virus - Alfort/187	RNA	linear	Classical swine fever virus, strain Alfort/187 complete genome	ssRNA(+)	12298	no
NC_038966.1	Atractylodes mottle virus	RNA	linear	Atractylodes mottle virus isolate SK, complete genome	ssRNA(+)	8881	no
NC_038984.1	Daphne virus Y	RNA	linear	Daphne virus Y isolate SK, complete genome	ssRNA(+)	9448	no
NC_039002.1	Bellflower veinal mottle virus	RNA	linear	Bellflower veinal mottle virus isolate SW, complete genome	ssRNA(+)	8259	no
NC_039004.1	Penguin megrivirus	RNA	linear	Penguin megrivirus isolate KGI-Bel-P5/2015, complete genome	ssRNA(+)	9702	no
NC_039088.1	Cardamom mosaic virus	RNA	linear	Cardamom mosaic virus isolate KS, complete genome	ssRNA(+)	8249	no
NC_039207.1	Betacoronavirus Erinaceus/VMC/DEU/2012	RNA	linear	Betacoronavirus Erinaceus/VMC/DEU/2012 isolate ErinaceusCoV/2012-174/GER/2012, complete genome	ssRNA(+)	30148	yes
NC_039208.1	Porcine coronavirus HKU15	RNA	linear	Porcine coronavirus HKU15 strain HKU15-155, complete genome	ssRNA(+)	25425	yes
NC_039209.1	Equine rhinitis A virus	RNA	linear	Equine rhinitis A virus strain PERV-1, complete genome	ssRNA(+)	7782	no
NC_039212.1	Fathead minnow picornavirus	RNA	linear	Fathead minnow picornavirus isolate FHMPV-1, complete genome	ssRNA(+)	7746	no
NC_039235.1	Chicken megrivirus	RNA	linear	Chicken megrivirus strain chicken/B21-CHV/2012/HUN, complete genome	ssRNA(+)	9560	no
NC_039236.1	Solenopsis invicta virus 2	RNA	linear	Solenopsis invicta virus 2 isolate Florida-Sin, complete genome	ssRNA(+)	10950	no
NC_026439.1	African pouched rat arterivirus	ss-RNA	linear	Forest pouched giant rat arterivirus isolate PREDICT-06509, complete genome	ssRNA(+)	14953	no
MH752985.1	Human rhinovirus C42	RNA	linear	Human rhinovirus C42 strain USA/CA/2016-23027, complete genome	ssRNA(+)	7115	no
NC_036389.1	Chequa iflavirus	RNA	linear	Chequa iflavirus isolate A14-49.4, complete genome	ssRNA(+)	9932	no
MH379331.1	Passiflora latent virus	RNA	linear	Passiflora latent virus isolate PLV-Rehovot, complete genome	ssRNA(+)	8370	no
MH520100.1	Alphamesonivirus 1	RNA	linear	Alphamesonivirus 1 strain A16.2707/ROK/2016, complete genome	ssRNA(+)	20089	yes
NC_006944.1	Mint virus 1	RNA	linear	Mint virus 1, complete genome	ssRNA(+)	15450	no
AC_000192.1	Murine hepatitis virus strain JHM	ss-RNA	linear	Murine hepatitis virus strain JHM, complete genome	ssRNA(+)	31526	no
MF974579.2	Maize yellow dwarf virus RMV	RNA	linear	Maize yellow dwarf virus-RMV isolate 97_EA, complete genome	ssRNA(+)	5641	yes
NC_000940.1	Porcine enteric sapovirus	ss-RNA	linear	Porcine enteric sapovirus, complete genome	ssRNA(+)	7320	yes
NC_000947.1	Japanese yam mosaic virus	ss-RNA	linear	Japanese yam mosaic virus, complete genome	ssRNA(+)	9760	no
NC_000960.1	Cryphonectria hypovirus 3	RNA	linear	Cryphonectria hypovirus 3, complete genome	ssRNA(+)	9799	no
NC_001339.1	Artichoke mottled crinkle virus	RNA	linear	Artichoke mottled crinkle virus, complete genome	ssRNA(+)	4789	no
NC_001366.1	Theilovirus	ss-RNA	linear	Theilovirus, complete genome	ssRNA(+)	8101	no
NC_001411.2	Black beetle virus	RNA	linear	Black beetle virus, complete genome	ssRNA(+)	3106	no
NC_001426.1	Escherichia virus BZ13	ss-RNA	linear	Enterobacteria phage GA, complete genome	ssRNA(+)	3466	no
NC_001430.1	Enterovirus D	ss-RNA	linear	Human enterovirus D, complete genome	ssRNA(+)	7390	no
NC_001441.1	Narcissus mosaic virus	ss-RNA	linear	Narcissus mosaic virus, complete genome	ssRNA(+)	6955	no
NC_001469.1	Cucumber necrosis virus	ss-RNA	linear	Cucumber necrosis virus, complete genome	ssRNA(+)	4701	no
NC_001480.1	Eggplant mosaic virus	ss-RNA	linear	Eggplant mosaic virus, complete genome	ssRNA(+)	6331	no
NC_001483.1	Foxtail mosaic virus	ss-RNA	linear	Foxtail mosaic virus, complete genome	ssRNA(+)	6151	no
NC_001492.1	Cryphonectria hypovirus 1	ds-RNA	linear	Cryphonectria hypovirus 1, complete genome	ssRNA(+)	12734	no
NC_001512.1	Onyong-nyong virus	ss-RNA	linear	O'nyong-nyong virus, complete genome	ssRNA(+)	11835	no
NC_001513.1	Ononis yellow mosaic virus	ss-RNA	linear	Ononis yellow mosaic virus, complete genome	ssRNA(+)	6211	no
NC_001517.1	Pepper mottle virus	ss-RNA	linear	Pepper mottle virus, complete genome	ssRNA(+)	9640	no
NC_001545.2	Rubella virus	ss-RNA	linear	Rubella virus, complete genome	ssRNA(+)	9762	no
NC_001554.1	Tomato bushy stunt virus	ss-RNA	linear	Tomato bushy stunt virus, complete genome	ssRNA(+)	4776	yes
NC_001598.1	Beet yellows virus	ss-RNA	linear	Beet yellows virus, complete genome	ssRNA(+)	15480	no
NC_001600.1	Cardamine chlorotic fleck virus	ss-RNA	linear	Cardamine chlorotic fleck virus, complete genome	ssRNA(+)	4041	no
NC_001625.2	Southern cowpea mosaic virus	ss-RNA	linear	Southern cowpea mosaic virus, complete genome	ssRNA(+)	4193	no
NC_001628.1	Pseudomonas phage PP7	ss-RNA	linear	Pseudomonas phage PP7, complete genome	ssRNA(+)	3588	no
NC_001632.1	Rice tungro spherical virus	ss-RNA	linear	Rice tungro spherical virus, complete genome	ssRNA(+)	12226	no
NC_001633.1	Mushroom bacilliform virus	ss-RNA	linear	Mushroom bacilliform virus, complete genome	ssRNA(+)	4009	no
NC_001639.1	Lactate dehydrogenase-elevating virus	ss-RNA	linear	Lactate dehydrogenase-elevating virus, complete genome	ssRNA(+)	14104	no
NC_001696.2	Lucerne transient streak virus	RNA	linear	Lucerne transient streak virus isolate LTSV-Can, complete genome	ssRNA(+)	4279	no
NC_001721.1	Olive latent virus 1	RNA	linear	Olive latent virus 1, complete genome	ssRNA(+)	3699	no
NC_001726.1	Carrot mottle mimic virus	RNA	linear	Carrot mottle mimic umbravirus (CMoMV) dsRNA1, complete genome	ssRNA(+)	4201	no
NC_001728.1	Odontoglossum ringspot virus	RNA	linear	Odontoglossum ringspot virus, complete genome	ssRNA(+)	6618	no
NC_001746.1	Kennedya yellow mosaic virus	ss-RNA	linear	Kennedya yellow mosaic virus, complete genome	ssRNA(+)	6362	no
NC_001753.1	Clover yellow mosaic virus	ss-RNA	linear	Clover yellow mosaic virus, complete genome	ssRNA(+)	7015	no
NC_001768.1	Tobacco vein mottling virus	ss-RNA	linear	Tobacco vein mottling virus, complete genome	ssRNA(+)	9475	no
NC_001777.1	Tobacco necrosis virus A	ss-RNA	linear	Tobacco necrosis virus A, complete genome	ssRNA(+)	3684	no
NC_001780.1	Saguaro cactus virus	ss-RNA	linear	Saguaro cactus virus, complete genome	ssRNA(+)	3879	no
NC_001793.1	Oat blue dwarf virus	RNA	circular	Oat blue dwarf virus complete genome	ssRNA(+)	6509	no
NC_001814.1	Ryegrass mosaic virus	ss-RNA	linear	Ryegrass mosaic virus, complete genome	ssRNA(+)	9535	no
NC_001818.1	Galinsoga mosaic virus	RNA	linear	Galinsoga mosaic virus, complete genome	ssRNA(+)	3803	no
NC_001822.1	Leek white stripe virus	RNA	linear	Leek white stripe virus, complete genome	ssRNA(+)	3662	no
NC_001837.1	Pegivirus A	ss-RNA	linear	Hepatitis GB virus A, complete genome	ssRNA(+)	9550	no
NC_001846.1	Murine hepatitis virus	RNA	linear	Mouse hepatitis virus strain MHV-A59 C12 mutant, complete genome	ssRNA(+)	31357	no
NC_001874.1	Rhopalosiphum padi virus	RNA	linear	Rhopalosiphum padi virus, complete genome	ssRNA(+)	10011	no
NC_001890.1	Escherichia virus Qbeta	ss-RNA	linear	Enterobacteria phage Qbeta, complete genome	ssRNA(+)	4215	no
NC_001918.1	Aichi virus 1	RNA	linear	Aichi virus, complete genome	ssRNA(+)	8251	no
NC_001977.1	Erysimum latent virus	RNA	linear	Erysimum latent virus, complete genome	ssRNA(+)	6035	no
NC_001990.1	Nudaurelia capensis beta virus	ss-RNA	linear	Nudaurelia capensis beta virus, complete genome	ssRNA(+)	6625	no
NC_002164.1	Poinsettia mosaic virus	ss-RNA	linear	Poinsettia mosaic virus, complete genome	ssRNA(+)	6099	no
NC_002187.1	Japanese iris necrotic ring virus	ss-RNA	linear	Japanese iris necrotic ring virus, complete genome	ssRNA(+)	4014	no
NC_002306.3	Feline infectious peritonitis virus	RNA	linear	Feline infectious peritonitis virus, complete genome	ssRNA(+)	29355	no
NC_002351.1	Soil-borne cereal mosaic virus	RNA	linear	Soil-borne cereal mosaic virus RNA1 complete genome	ssRNA(+)	7025	no
NC_002358.1	Oat golden stripe virus	RNA	linear	Oat golden stripe virus RNA1 complete genome	ssRNA(+)	7111	no
NC_002469.1	Mamastrovirus 13	ss-RNA	linear	Ovine astrovirus, complete genome	ssRNA(+)	6440	no
NC_002470.1	Turkey astrovirus	ss-RNA	linear	Turkey astrovirus, complete genome	ssRNA(+)	7003	no
NC_002500.1	Cherry mottle leaf virus	ss-RNA	linear	Cherry mottle leaf virus, complete genome	ssRNA(+)	8018	no
NC_002551.1	Vesicular exanthema of swine virus	ss-RNA	linear	Vesicular exanthema of swine virus, complete genome	ssRNA(+)	8284	no
NC_002552.1	Hop latent virus	ss-RNA	linear	Hop latent virus, complete genome	ssRNA(+)	8612	no
NC_002568.2	Sesbania mosaic virus	ss-RNA	linear	Sesbania mosaic virus, complete genome	ssRNA(+)	4148	no
NC_002588.1	Chayote mosaic virus	ss-RNA	linear	Chayote mosaic virus, complete genome	ssRNA(+)	6364	no
NC_002604.1	Botrytis virus F	RNA	linear	Botrytis virus F, complete genome	ssRNA(+)	6827	no
NC_002615.1	European brown hare syndrome virus	ss-RNA	linear	European brown hare syndrome virus, complete genome	ssRNA(+)	7442	no
NC_002618.2	Cocksfoot mottle virus	ss-RNA	linear	Cocksfoot mottle virus, complete genome	ssRNA(+)	4082	no
NC_002633.1	Cucumber fruit mottle mosaic virus	RNA	linear	Cucumber fruit mottle mosaic virus, complete genome	ssRNA(+)	6562	no
NC_002691.1	Nodamura virus	RNA	linear	Nodamura virus RNA2, complete genome	ssRNA(+)	1336	no
NC_002700.2	Acinetobacter phage AP205	ss-RNA	linear	Acinetobacter phage AP205, complete genome	ssRNA(+)	4268	no
NC_002729.1	Banana mild mosaic virus	ss-RNA	linear	Banana mild mosaic virus, complete genome	ssRNA(+)	7352	no
NC_002786.1	Maize rayado fino virus	RNA	linear	Maize rayado fino virus isolate Costa Rican, complete genome	ssRNA(+)	6305	no
NC_002792.2	Ribgrass mosaic virus	RNA	linear	Ribgrass mosaic virus, complete genome	ssRNA(+)	6311	yes
NC_002795.1	Aconitum latent virus	ss-RNA	linear	Aconitum latent virus, complete genome	ssRNA(+)	8657	no
NC_002815.2	Cactus virus X	RNA	linear	Cactus virus X, complete genome	ssRNA(+)	6614	no
NC_003005.1	Taura syndrome virus	ss-RNA	linear	Taura syndrome virus, complete genome	ssRNA(+)	10205	no
NC_003093.1	Indian citrus ringspot virus	ss-RNA	linear	Indian citrus ringspot virus, complete genome	ssRNA(+)	7560	no
NC_003113.1	Perina nuda virus	ss-RNA	linear	Perina nuda virus, complete genome	ssRNA(+)	9476	no
NC_003347.1	Grapevine fleck virus	RNA	linear	Grapevine fleck virus, complete genome	ssRNA(+)	7564	no
NC_003369.1	Bean leafroll virus	RNA	linear	Bean leafroll virus, complete genome	ssRNA(+)	5964	no
NC_003375.1	Garlic virus A	RNA	linear	Garlic virus A, complete genome	ssRNA(+)	8660	no
NC_003376.1	Garlic virus C	RNA	linear	Garlic virus C, complete genome	ssRNA(+)	8405	no
NC_003399.1	Scallion mosaic virus	ss-RNA	linear	Scallion mosaic virus, complete genome	ssRNA(+)	9324	no
NC_003400.1	Asparagus virus 3	RNA	linear	Scallion virus X, complete genome	ssRNA(+)	6985	no
NC_003412.1	Euprosterna elaeasa virus	ss-RNA	linear	Euprosterna elaeasa virus, complete genome	ssRNA(+)	5698	no
NC_003433.1	Sleeping disease virus	ss-RNA	linear	Sleeping disease virus, complete genome	ssRNA(+)	11900	no
NC_003449.1	Striped jack nervous necrosis virus	ss-RNA	linear	Striped Jack nervous necrosis virus, complete genome	ssRNA(+)	1421	no
NC_003451.1	American plum line pattern virus	RNA	linear	American plum line pattern virus RNA1, complete genome	ssRNA(+)	3373	no
NC_003487.1	Tobacco necrosis virus D	RNA	linear	Tobacco necrosis virus D, complete genome	ssRNA(+)	3762	no
NC_003491.1	Beet mild yellowing virus	ss-RNA	linear	Beet mild yellowing virus, complete genome	ssRNA(+)	5722	no
NC_003499.1	Blueberry scorch virus	ss-RNA	linear	Blueberry scorch virus, complete genome	ssRNA(+)	8512	no
NC_003501.1	Brome streak mosaic virus	ss-RNA	linear	Brome streak mosaic virus, complete genome	ssRNA(+)	9672	no
NC_003532.1	Cymbidium ringspot virus	ss-RNA	linear	Cymbidium ringspot virus, complete genome	ssRNA(+)	4733	no
NC_003535.1	Cowpea mottle virus	ss-RNA	linear	Cowpea mottle virus, complete genome	ssRNA(+)	4029	no
NC_003557.1	Garlic latent virus	RNA	linear	Garlic latent virus, complete genome	ssRNA(+)	8363	no
NC_003602.1	Grapevine virus B	RNA	linear	Grapevine virus B, complete genome	ssRNA(+)	7599	no
NC_003603.1	Groundnut rosette virus	RNA	linear	Groundnut rosette virus complete genome, strain MC1	ssRNA(+)	4019	no
NC_003605.1	Lettuce mosaic virus	ss-RNA	linear	Lettuce mosaic virus, complete genome	ssRNA(+)	10080	no
NC_003606.1	Johnsongrass mosaic virus	ss-RNA	linear	Johnsongrass mosaic virus, complete genome	ssRNA(+)	9779	no
NC_003610.1	Kyuri green mottle mosaic virus	RNA	linear	Kyuri green mottle mosaic virus, complete genome	ssRNA(+)	6514	no
NC_003617.1	Lettuce infectious yellows virus	ss-RNA	linear	Lettuce infectious yellows virus RNA 1, complete genome	ssRNA(+)	8118	no
NC_003628.1	Parsnip yellow fleck virus	ss-RNA	linear	Parsnip yellow fleck virus, complete genome	ssRNA(+)	9871	no
NC_003633.1	Oat chlorotic stunt virus	ss-RNA	linear	Oat chlorotic stunt virus, complete genome	ssRNA(+)	4114	no
NC_003634.1	Physalis mottle virus	ss-RNA	linear	Physalis mottle virus, complete genome	ssRNA(+)	6673	no
NC_003649.1	Pelargonium zonate spot virus	ss-RNA	linear	Pelargonium zonate spot virus RNA 1, complete genome	ssRNA(+)	3383	no
NC_003678.1	Pestivirus giraffe-1 H138	RNA	linear	Pestivirus giraffe-1 H138 complete genome	ssRNA(+)	12602	no
NC_003680.1	Barley yellow dwarf virus MAV	ss-RNA	linear	Barley yellow dwarf virus - MAV, complete genome	ssRNA(+)	5273	no
NC_003691.1	Pariacoto virus	RNA	linear	Pariacato virus chromosome RNA1, complete genome	ssRNA(+)	3011	no
NC_003742.1	Cocksfoot streak virus	ss-RNA	linear	Cocksfoot streak virus, complete genome	ssRNA(+)	9663	no
NC_003747.2	Ryegrass mottle virus	RNA	linear	Ryegrass mottle virus isolate MAFF. No. 307043 from Japan, complete genome	ssRNA(+)	4212	no
NC_003781.1	Infectious flacherie virus	ss-RNA	linear	Infectious flacherie virus, complete genome	ssRNA(+)	9650	no
NC_003794.1	Strawberry mild yellow edge virus	ss-RNA	linear	Strawberry mild yellow edge virus, complete genome	ssRNA(+)	5966	no
NC_003795.1	Shallot virus X	ss-RNA	linear	Shallot virus X, complete genome	ssRNA(+)	8832	no
NC_003797.1	Sweet potato mild mottle virus	ss-RNA	linear	Sweet potato mild mottle virus, complete genome	ssRNA(+)	10818	no
NC_003820.1	White clover mosaic virus	ss-RNA	linear	White clover mosaic virus, complete genome	ssRNA(+)	5845	no
NC_003852.1	Obuda pepper virus	ss-RNA	linear	Obuda pepper virus, complete genome	ssRNA(+)	6507	no
NC_003870.1	Sugarcane striate mosaic-associated virus	RNA	linear	Sugarcane striate mosaic-associated virus, complete genome	ssRNA(+)	8146	no
NC_003878.1	Zucchini green mottle mosaic virus	RNA	linear	Zucchini green mottle mosaic virus, complete genome	ssRNA(+)	6513	no
NC_003900.1	Aura virus	ss-RNA	linear	Aura virus, complete genome	ssRNA(+)	11824	no
NC_003930.1	Salmon pancreas disease virus	RNA	linear	Salmon pancreas disease virus, complete genome	ssRNA(+)	11919	no
NC_003976.2	Ljungan virus	ss-RNA	linear	Ljungan virus, complete genome	ssRNA(+)	7590	no
NC_003983.1	Equine rhinitis B virus 1	RNA	linear	Equine rhinitis B virus 1, complete genome	ssRNA(+)	8828	no
NC_003987.1	Porcine sapelovirus 1	ss-RNA	linear	Porcine sapelovirus 1, complete genome	ssRNA(+)	7491	no
NC_003988.1	Enterovirus H	ss-RNA	linear	Simian enterovirus A, complete genome	ssRNA(+)	7374	no
NC_003990.1	Tremovirus A	ss-RNA	linear	Avian encephalomyelitis virus, complete genome	ssRNA(+)	7055	no
NC_004011.1	Leek yellow stripe virus	ss-RNA	linear	Leek yellow stripe virus, complete genome	ssRNA(+)	10142	no
NC_004012.1	Garlic virus E	RNA	linear	Garlic virus E, complete genome	ssRNA(+)	8451	no
NC_004016.1	Oat mosaic virus	ss-RNA	linear	Oat mosaic virus RNA 1, complete genome	ssRNA(+)	7550	no
NC_004035.1	Sorghum mosaic virus	ss-RNA	linear	Sorghum mosaic virus, complete genome	ssRNA(+)	9624	no
NC_004046.1	Cryphonectria parasitica mitovirus 1-NB631	ds-RNA	linear	Cryphonectria parasitica mitovirus 1-NB631, complete genome	ssRNA(+)	2728	no
NC_004049.1	Ophiostoma mitovirus 3a	ss-RNA	linear	Ophiostoma mitovirus 3a, complete genome	ssRNA(+)	2617	no
NC_004050.1	Saccharomyces 23S RNA narnavirus	ds-RNA	linear	Saccharomyces 23S RNA narnavirus, complete genome	ssRNA(+)	2891	no
NC_004051.1	Saccharomyces 20S RNA narnavirus	ss-RNA	linear	Saccharomyces 20S RNA narnavirus, complete genome	ssRNA(+)	2514	no
NC_004052.1	Ophiostoma mitovirus 4	ss-RNA	linear	Ophiostoma mitovirus 4, complete genome	ssRNA(+)	2599	no
NC_004053.1	Ophiostoma mitovirus 5	ss-RNA	linear	Ophiostoma mitovirus 5, complete genome	ssRNA(+)	2474	no
NC_004054.1	Ophiostoma mitovirus 6	ss-RNA	linear	Ophiostoma novo-ulmi mitovirus 6-Ld, complete genome	ssRNA(+)	2343	no
NC_004060.2	Southern bean mosaic virus	RNA	linear	Southern bean mosaic virus isolate Sao Paulo, complete genome	ssRNA(+)	4132	no
NC_004063.1	Turnip yellow mosaic virus	ss-RNA	linear	Turnip yellow mosaic virus, complete genome	ssRNA(+)	6318	no
NC_004064.1	Calicivirus strain NB	RNA	linear	Calicivirus strain NB, complete genome	ssRNA(+)	7453	no
NC_004106.1	Paprika mild mottle virus	RNA	linear	Paprika mild mottle virus, complete genome	ssRNA(+)	6524	no
NC_004123.1	Sweet potato chlorotic stunt virus	ss-RNA	linear	Sweet potato chlorotic stunt virus RNA 1, complete genome	ssRNA(+)	9407	no
NC_004144.1	Flock House virus	RNA	linear	Flock house virus, complete genome	ssRNA(+)	1400	no
NC_004322.1	Tulip virus X	RNA	linear	Tulip virus X, complete genome	ssRNA(+)	6056	no
NC_004346.1	Subterranean clover mottle virus	ss-RNA	linear	Subterranean clover mottle virus, complete genome	ssRNA(+)	4258	no
NC_004362.1	Prunus necrotic ringspot virus	ss-RNA	linear	Prunus necrotic ringspot virus RNA 1, complete genome	ssRNA(+)	3332	no
NC_004366.1	Tobacco bushy top virus	ss-RNA	linear	Tobacco bushy top virus, complete genome	ssRNA(+)	4152	no
NC_004421.1	Aichivirus B	RNA	linear	Aichivirus B genomic RNA, complete genome, strain:U-1	ssRNA(+)	8374	no
NC_004422.1	Youcai mosaic virus	ss-RNA	linear	Youcai mosaic virus, complete genome	ssRNA(+)	6303	no
NC_004451.1	Simian sapelovirus 1	RNA	linear	Simian sapelovirus 1, complete genome	ssRNA(+)	8126	no
NC_004542.1	Canine vesivirus	ss-RNA	linear	Canine calicivirus, complete genome	ssRNA(+)	8513	no
NC_004553.3	Turnip rosette virus	RNA	linear	Turnip rosette virus isolate TRoV-1, complete genome	ssRNA(+)	4086	no
NC_004573.1	Peru tomato mosaic virus	ss-RNA	linear	Peru tomato mosaic virus, complete genome	ssRNA(+)	9899	no
NC_004579.1	Mamastrovirus 10	RNA	linear	Mink astrovirus, complete genome	ssRNA(+)	6610	no
NC_004724.1	Grapevine rootstock stem lesion associated virus	ss-RNA	linear	Grapevine rootstock stem lesion associated virus, complete genome	ssRNA(+)	16527	no
NC_004725.1	Cucumber Bulgarian virus	RNA	linear	Cucumber Bulgarian latent virus, complete genome	ssRNA(+)	4576	no
NC_004807.1	Kashmir bee virus	RNA	linear	Kashmir bee virus, complete genome	ssRNA(+)	9524	no
NC_004810.1	Cucurbit yellow stunting disorder virus	RNA	linear	Cucurbit yellow stunting disorder virus RNA2, complete genome	ssRNA(+)	7976	no
NC_004995.1	Pea stem necrosis virus	RNA	linear	Pea stem necrosis virus, complete genome	ssRNA(+)	4048	no
NC_005028.1	Papaya leaf distortion mosaic virus	ss-RNA	linear	Papaya leaf-distortion mosaic potyvirus, complete genome	ssRNA(+)	10155	no
NC_005029.1	Onion yellow dwarf virus	ss-RNA	linear	Onion yellow dwarf virus, complete genome	ssRNA(+)	10538	no
NC_005092.1	Ectropis obliqua picorna-like virus	ss-RNA	linear	Ectropis obliqua picorna-like virus, complete genome	ssRNA(+)	9394	no
NC_005094.1	Macrobrachium rosenbergii nodavirus	RNA	linear	Macrobrachium rosenbergii nodavirus RNA-1, complete genome	ssRNA(+)	3202	no
NC_005132.1	Botrytis virus X	ss-RNA	linear	Botrytis virus X, complete genome	ssRNA(+)	6966	no
NC_005209.2	Beet pseudoyellows virus	RNA	linear	Beet pseudo-yellows virus RNA 1, complete genome	ssRNA(+)	8006	no
NC_005266.1	Raspberry ringspot virus	RNA	linear	Raspberry ringspot virus RNA1, complete genome	ssRNA(+)	7935	no
NC_005281.1	Heterosigma akashiwo RNA virus	ss-RNA	linear	Heterosigma akashiwo RNA virus SOG263, complete genome	ssRNA(+)	8587	no
NC_005285.1	Pelargonium necrotic spot virus	ss-RNA	linear	Pelargonium necrotic spot virus, complete genome	ssRNA(+)	4744	no
NC_005286.1	Pelargonium flower break virus	ss-RNA	linear	Pelargonium flower break virus, complete genome	ssRNA(+)	3923	no
NC_005287.1	Johnsongrass chlorotic stripe mosaic virus	ss-RNA	linear	Johnsongrass chlorotic stripe mosaic virus, complete genome	ssRNA(+)	4421	no
NC_005288.1	Lily mottle virus	ss-RNA	linear	Lily mottle virus, complete genome	ssRNA(+)	9644	no
NC_005304.1	Beet mosaic virus	ss-RNA	linear	Beet mosaic virus, complete genome	ssRNA(+)	9591	no
NC_005343.1	Poplar mosaic virus	RNA	linear	Poplar mosaic virus, complete genome	ssRNA(+)	8741	no
NC_005790.1	Turkey astrovirus 2	ss-RNA	linear	Turkey astrovirus 2, complete genome	ssRNA(+)	7355	no
NC_005848.1	Parietaria mottle virus	ss-RNA	linear	Parietaria mottle virus RNA 1, complete genome	ssRNA(+)	3518	no
NC_005895.2	Strawberry pallidosis-associated virus	RNA	linear	Strawberry pallidosis-associated virus RNA 1, complete genome	ssRNA(+)	8066	no
NC_005898.1	Dendrolimus punctatus virus	RNA	linear	Dendrolimus punctatus tetravirus RNA1, complete genome	ssRNA(+)	5492	no
NC_005903.1	Agropyron mosaic virus	ss-RNA	linear	Agropyron mosaic virus, complete genome	ssRNA(+)	9540	no
NC_005904.1	Hordeum mosaic virus	ss-RNA	linear	Hordeum mosaic virus, complete genome	ssRNA(+)	9463	no
NC_005985.1	Pelargonium chlorotic ring pattern virus	ss-RNA	linear	Pelargonium chlorotic ring pattern virus isolate GR57, complete genome	ssRNA(+)	3904	no
NC_006059.1	Zygocactus virus X	RNA	linear	Zygocactus virus X, complete genome	ssRNA(+)	6624	no
NC_006060.1	Opuntia virus X	RNA	linear	Opuntia virus X, complete genome	ssRNA(+)	6653	no
NC_006062.1	Potato yellow vein virus	ss-RNA	linear	Potato yellow vein virus, complete genome	ssRNA(+)	8035	no
NC_006064.1	Humulus japonicus latent virus	RNA	linear	Humulus japonicus latent virus, complete genome	ssRNA(+)	3382	no
NC_006264.1	Gremmeniella abietina mitochondrial RNA virus S2	ss-RNA	linear	Gremmeniella abietina mitochondrial RNA virus S2, complete genome	ssRNA(+)	2587	no
NC_006269.1	Sapovirus Hu/Dresden/pJG-Sap01/DE	RNA	linear	Sapovirus Hu/Dresden/pJG-Sap01/DE, complete genome	ssRNA(+)	7429	no
NC_006271.1	Cherry rasp leaf virus	RNA	linear	Cherry rasp leaf virus, complete genome	ssRNA(+)	7034	no
NC_006431.1	Cryphonectria hypovirus 4	RNA	linear	Cryphonectria hypovirus 4 endogenous virus, complete genome	ssRNA(+)	9149	no
NC_006494.1	Varroa destructor virus 1	RNA	linear	Varroa destructor virus-1, complete genome	ssRNA(+)	10112	no
NC_006553.1	Avian sapelovirus	RNA	linear	Avian sapelovirus, complete genome	ssRNA(+)	8289	no
NC_006559.1	Solenopsis invicta virus 1	ss-RNA	linear	Solenopsis invicta virus 1, complete genome	ssRNA(+)	8026	no
NC_006566.1	Fragaria chiloensis latent virus	RNA	linear	Fragaria chiloensis latent virus RNA 1, complete genome	ssRNA(+)	3431	no
NC_006875.1	Calicivirus isolate TCG	ss-RNA	linear	Calicivirus isolate TCG, complete genome	ssRNA(+)	7453	yes
NC_006939.1	Olive mild mosaic virus	RNA	linear	Olive mild mosaic virus, complete genome	ssRNA(+)	3683	no
NC_006941.1	Cucumber vein yellowing virus	ss-RNA	linear	Cucumber vein yellowing virus, complete genome	ssRNA(+)	9751	no
NC_006943.1	Hydrangea ringspot virus	ss-RNA	linear	Hydrangea ringspot virus, complete genome	ssRNA(+)	6185	no
NC_006948.1	Mint virus X	RNA	linear	Mint virus X, complete genome	ssRNA(+)	5914	no
NC_006963.2	Blackberry yellow vein-associated virus	RNA	linear	Blackberry yellow vein-associated virus RNA2, complete genome	ssRNA(+)	7916	no
NC_007017.2	Pelargonium line pattern virus	RNA	linear	Pelargonium line pattern virus isolate PV-0193, complete genome	ssRNA(+)	3883	no
NC_007147.1	Pennisetum mosaic virus	ss-RNA	linear	Pennisetum mosaic virus, complete genome	ssRNA(+)	9611	no
NC_007180.1	Thunberg fritillary mosaic virus	ss-RNA	linear	Thunberg fritillary virus, complete genome	ssRNA(+)	9723	no
NC_007192.1	Lily virus X	ss-RNA	linear	Lily virus X, complete genome	ssRNA(+)	5823	no
NC_007216.1	Wisteria vein mosaic virus	ss-RNA	linear	Wisteria vein mosaic virus, complete genome	ssRNA(+)	9695	no
NC_007341.1	Tomato chlorosis virus	RNA	linear	Tomato chlorosis virus RNA 2, complete genome	ssRNA(+)	8247	no
NC_007408.1	Alstroemeria virus X	ss-RNA	linear	Alstroemeria virus x, complete genome	ssRNA(+)	7009	no
NC_007415.1	Sclerotinia sclerotiorum debilitation-associated RNA virus	ss-RNA	linear	Sclerotinia sclerotiorum debilitation-associated RNA virus, complete genome	ssRNA(+)	5470	no
NC_007447.1	Breda virus	RNA	linear	Breda virus, complete genome	ssRNA(+)	28475	no
NC_007518.1	Heterocapsa circularisquama RNA virus 01	RNA	linear	Heterocapsa circularisquama RNA virus, complete genome	ssRNA(+)	4375	no
NC_007522.1	Aurantiochytrium single-stranded RNA virus 01	ss-RNA	linear	Schizochytrium single-stranded RNA virus, complete genome	ssRNA(+)	9035	no
NC_007609.1	Dulcamara mottle virus	RNA	linear	Dulcamara mottle virus, complete genome	ssRNA(+)	6181	no
NC_007647.1	Oryza sativa alphaendornavirus	ds-RNA	linear	Oryza sativa endornavirus, complete genome	ssRNA(+)	13952	no
NC_007648.1	Vicia faba alphaendornavirus	ds-RNA	linear	Vicia faba endornavirus, complete genome	ssRNA(+)	17635	no
NC_007649.1	Oryza rufipogon alphaendornavirus	ds-RNA	linear	Oryza rufipogon endornavirus, complete genome	ssRNA(+)	13936	no
NC_007679.1	Nerine virus X	ss-RNA	linear	Nerine virus X, complete genome	ssRNA(+)	6582	no
NC_007728.1	East Asian Passiflora virus	ss-RNA	linear	East Asian Passiflora virus, complete genome	ssRNA(+)	10046	no
NC_007729.1	Maize necrotic streak virus	RNA	linear	Maize necrotic streak virus isolate Arizona, complete genome	ssRNA(+)	4094	no
NC_007816.2	Cucumber leaf spot virus	ss-RNA	linear	Cucumber leaf spot virus, complete genome	ssRNA(+)	4431	no
NC_007913.1	Konjac mosaic virus	ss-RNA	linear	Konjac mosaic virus, complete genome	ssRNA(+)	9544	no
NC_007916.1	Newbury agent 1	ss-RNA	linear	Newbury agent 1 virus, complete genome	ssRNA(+)	7454	no
NC_007920.1	Gremmeniella abietina type B RNA virus XL1	RNA	linear	Gremmeniella abietina type B RNA virus XL1, complete genome	ssRNA(+)	10375	no
NC_008020.1	Daphne virus S	ss-RNA	linear	Daphne virus S, complete genome	ssRNA(+)	8739	no
NC_008028.1	Daphne mosaic virus	ss-RNA	linear	Daphne mosaic virus, complete genome	ssRNA(+)	9548	no
NC_008029.1	Homalodisca coagulata virus 1	RNA	linear	Homalodisca coagulata virus-1, complete genome	ssRNA(+)	9345	no
NC_008038.1	Prune dwarf virus	ss-RNA	linear	Prune dwarf virus, complete genome	ssRNA(+)	2129	no
NC_008169.1	Citrus leprosis virus C	RNA	linear	Citrus leprosis virus C RNA-1, complete genome	ssRNA(+)	8745	no
NC_008182.1	Black raspberry necrosis virus	RNA	linear	Black raspberry necrosis virus RNA1, complete genome	ssRNA(+)	7581	no
NC_008249.1	Chickpea chlorotic stunt virus	ss-RNA	linear	Chickpea chlorotic stunt virus, complete genome	ssRNA(+)	5900	no
NC_008251.1	Malva mosaic virus	ss-RNA	linear	Malva mosaic virus, complete genome	ssRNA(+)	6858	no
NC_008266.1	Narcissus common latent virus	RNA	linear	Narcissus common latent virus, complete genome	ssRNA(+)	8539	no
NC_008294.1	Pseudomonas phage PRR1	ss-RNA	linear	Pseudomonas phage PRR1, complete genome	ssRNA(+)	3573	no
NC_008311.1	Norovirus GV	ss-RNA	linear	Norovirus GV, complete genome	ssRNA(+)	7382	no
NC_008365.1	Streptocarpus flower break virus	ss-RNA	linear	Streptocarpus flower break virus, complete genome	ssRNA(+)	6279	no
NC_008366.1	Strawberry chlorotic fleck-associated virus	RNA	linear	Strawberry chlorotic fleck associated virus, complete genome	ssRNA(+)	17039	no
NC_008393.1	Pepper severe mosaic virus	ss-RNA	linear	Pepper severe mosaic virus, complete genome	ssRNA(+)	9890	no
NC_008516.1	White bream virus	ss-RNA	linear	White bream virus, complete genome	ssRNA(+)	26660	no
NC_008552.1	Narcissus symptomless virus	ss-RNA	linear	Narcissus symptomless virus, complete genome	ssRNA(+)	8281	no
NC_008558.1	Blackberry virus Y	ss-RNA	linear	Blackberry virus Y, complete genome	ssRNA(+)	10851	no
NC_008580.1	Rabbit vesivirus	ss-RNA	linear	Rabbit vesivirus, complete genome	ssRNA(+)	8380	no
NC_008585.1	Raspberry leaf mottle virus	RNA	linear	Raspberry mottle virus isolate HCRL Glen Clova, complete genome	ssRNA(+)	17481	no
NC_008614.1	Cucumber mottle virus	RNA	linear	Cucumber mottle virus, complete genome	ssRNA(+)	6485	no
NC_008706.1	Strawberry necrotic shock virus	RNA	linear	Strawberry necrotic shock virus RNA 3, complete genome	ssRNA(+)	2245	no
NC_008714.1	Possum enterovirus W1	ss-RNA	linear	Possum enterovirus W1, complete genome	ssRNA(+)	7390	no
NC_008716.1	Maracuja mosaic virus	RNA	linear	Maracuja mosaic virus, complete genome	ssRNA(+)	6794	no
NC_008824.1	Narcissus degeneration virus	ss-RNA	linear	Narcissus degeneration virus, complete genome	ssRNA(+)	9816	no
NC_009017.1	Nootka lupine vein clearing virus	RNA	linear	Nootka lupine vein-clearing virus, complete genome	ssRNA(+)	4172	no
NC_009021.1	Rousettus bat coronavirus HKU9	ss-RNA	linear	Bat coronavirus HKU9-1, complete genome	ssRNA(+)	29114	no
NC_009026.2	Aroa virus	ss-RNA	linear	Bussuquara virus, complete genome	ssRNA(+)	10815	no
NC_009041.1	Rehmannia mosaic virus	RNA	linear	Rehmannia mosaic virus, complete genome	ssRNA(+)	6395	no
NC_009087.2	Chrysanthemum virus B	RNA	linear	Chrysanthemum virus B, complete genome	ssRNA(+)	8855	no
NC_009383.1	Phlox virus S	ss-RNA	linear	Phlox virus S, complete genome	ssRNA(+)	8590	no
NC_009448.2	Saffold virus	ss-RNA	linear	Saffold virus, complete genome	ssRNA(+)	8115	no
NC_009532.1	Okra mosaic virus	ss-RNA	linear	Okra mosaic virus, complete genome	ssRNA(+)	6223	no
NC_009533.1	Maize white line mosaic virus	RNA	linear	Maize white line mosaic virus, complete genome	ssRNA(+)	4293	no
NC_009536.1	Citrus variegation virus	RNA	linear	Citrus variegation virus RNA 3, complete genome	ssRNA(+)	2309	no
NC_009642.1	Bell pepper mottle virus	ss-RNA	linear	Bell pepper mottle tobamovirus, complete genome	ssRNA(+)	6375	no
NC_009657.1	Scotophilus bat coronavirus 512	RNA	linear	Scotophilus bat coronavirus 512, complete genome	ssRNA(+)	28203	no
NC_009745.1	Banana bract mosaic virus	ss-RNA	linear	Banana bract mosaic virus, complete genome	ssRNA(+)	9711	no
NC_009757.1	Marine RNA virus JP-A	RNA	linear	Marine RNA virus JP-A, complete genome	ssRNA(+)	9236	no
NC_009758.1	Marine RNA virus JP-B	RNA	linear	Marine RNA virus JP-B, complete genome	ssRNA(+)	8926	no
NC_009764.1	Coleus vein necrosis virus	RNA	linear	Coleus vein necrosis virus, complete genome	ssRNA(+)	8727	no
NC_009805.1	Wheat eqlid mosaic virus	RNA	linear	Wheat eqlid mosaic virus, complete genome	ssRNA(+)	9636	no
NC_009891.1	Seal picornavirus type 1	RNA	linear	Seal picornavirus type 1, complete genome	ssRNA(+)	6718	no
NC_009988.1	Rhinolophus bat coronavirus HKU2	ss-RNA	linear	Bat coronavirus HKU2, complete genome	ssRNA(+)	27165	yes
NC_009991.1	Phlox virus B	RNA	linear	Phlox Virus B, complete genome	ssRNA(+)	9058	no
NC_010295.1	Phaius virus X	RNA	linear	Phaius virus X, complete genome	ssRNA(+)	5816	no
NC_010305.1	Ligustrum necrotic ringspot virus	ss-RNA	linear	Ligustrum necrotic ringspot virus, complete genome	ssRNA(+)	8412	no
NC_010354.1	Bovine rhinitis B virus	RNA	linear	Bovine rhinitis B virus, complete genome	ssRNA(+)	7556	no
NC_010415.1	Enterovirus J	RNA	linear	Enterovirus J strain 1631, complete genome	ssRNA(+)	7351	no
NC_010434.1	Lolium latent virus	RNA	linear	Lolium latent virus, complete genome	ssRNA(+)	7674	no
NC_010437.1	Bat coronavirus 1A	ss-RNA	linear	Bat coronavirus 1A, complete genome	ssRNA(+)	28326	no
NC_010438.1	Miniopterus bat coronavirus HKU8	ss-RNA	linear	Bat coronavirus HKU8, complete genome	ssRNA(+)	28773	no
NC_010521.1	Squash vein yellowing virus	ss-RNA	linear	Squash vein yellowing virus, complete genome	ssRNA(+)	9836	no
NC_010538.1	Hop mosaic virus	ss-RNA	linear	Hop mosaic virus, complete genome	ssRNA(+)	8550	no
NC_010624.1	Sapovirus Mc10	ss-RNA	linear	Sapovirus Mc10, complete genome	ssRNA(+)	7458	no
NC_010646.1	Beluga whale coronavirus SW1	RNA	linear	Beluga Whale coronavirus SW1, complete genome	ssRNA(+)	31686	no
NC_010732.1	Tobacco vein distorting virus	RNA	linear	Tobacco vein distorting virus, complete genome	ssRNA(+)	5920	no
NC_010735.1	Verbena virus Y	RNA	linear	Verbena virus Y, complete genome	ssRNA(+)	9742	no
NC_010736.1	Algerian watermelon mosaic virus	ss-RNA	linear	Algerian watermelon mosaic virus, complete genome	ssRNA(+)	9842	no
NC_010800.1	Turkey coronavirus	RNA	linear	Turkey coronavirus, complete genome	ssRNA(+)	27657	no
NC_010806.1	Rose spring dwarf-associated virus	RNA	linear	Rose spring dwarf-associated virus, complete genome	ssRNA(+)	5808	no
NC_010809.1	Melon aphid-borne yellows virus	RNA	linear	Melon aphid-borne yellows virus, complete genome	ssRNA(+)	5674	no
NC_010810.1	Human TMEV-like cardiovirus	ss-RNA	linear	Human TMEV-like cardiovirus, complete genome	ssRNA(+)	7961	no
NC_010832.1	Lettuce virus X	RNA	linear	Lettuce virus X, complete genome	ssRNA(+)	7212	no
NC_010944.1	Brugmansia mild mottle virus	ss-RNA	linear	Brugmansia mild mottle virus, complete genome	ssRNA(+)	6381	no
NC_010954.1	Fritillary virus Y	ss-RNA	linear	Fritillary virus Y, complete genome	ssRNA(+)	9656	no
NC_011050.1	Steller sea lion vesivirus	ss-RNA	linear	Steller sea lion vesivirus, complete genome	ssRNA(+)	8305	no
NC_011086.1	Diascia yellow mottle virus	RNA	linear	Diascia yellow mottle virus, complete genome	ssRNA(+)	6290	no
NC_011106.1	Grapevine virus E	RNA	linear	Grapevine virus E, complete genome	ssRNA(+)	7564	no
NC_011108.1	Cocksfoot mild mosaic virus	RNA	linear	Cocksfoot mild mosaic virus, complete genome	ssRNA(+)	4198	no
NC_011187.1	Sowbane mosaic virus	ss-RNA	linear	Rubus chlorotic mottle virus, complete genome	ssRNA(+)	3983	no
NC_011189.1	Mikania micrantha mosaic virus	RNA	linear	Mikania micrantha mosaic virus RNA2, complete genome	ssRNA(+)	3418	no
NC_011535.1	Grapevine Algerian latent virus	ss-RNA	linear	Grapevine Algerian latent virus, complete genome	ssRNA(+)	4731	no
NC_011536.1	Imperata yellow mottle virus	ss-RNA	linear	Imperata yellow mottle virus, complete genome	ssRNA(+)	4547	no
NC_011537.1	Scrophularia mottle virus	ss-RNA	linear	Scrophularia mottle virus, complete genome	ssRNA(+)	6206	no
NC_011538.1	Nemesia ring necrosis virus	ss-RNA	linear	Nemesia ring necrosis virus, complete genome	ssRNA(+)	6285	no
NC_011539.1	Plantago mottle virus	ss-RNA	linear	Plantago mottle virus, complete genome	ssRNA(+)	6154	no
NC_011540.1	Hippeastrum latent virus	ss-RNA	linear	Hippeastrum latent virus, complete genome	ssRNA(+)	8500	no
NC_011541.1	Narcissus yellow stripe virus	ss-RNA	linear	Narcissus yellow stripe virus, complete genome	ssRNA(+)	9650	no
NC_011543.1	Poinsettia latent virus	ss-RNA	linear	Poinsettia cryptic virus, complete genome	ssRNA(+)	4652	no
NC_011544.1	Hosta virus X	ss-RNA	linear	Hosta virus X, complete genome	ssRNA(+)	6528	no
NC_011549.1	Thrush coronavirus HKU12-600	ss-RNA	linear	Thrush coronavirus HKU12-600, complete genome	ssRNA(+)	26396	no
NC_011550.1	Munia coronavirus HKU13-3514	ss-RNA	linear	Munia coronavirus HKU13-3514, complete genome	ssRNA(+)	26552	no
NC_011553.1	Blackberry chlorotic ringspot virus	ss-RNA	linear	Blackberry chlorotic ringspot virus RNA1, complete genome	ssRNA(+)	3478	no
NC_011559.1	Anagyris vein yellowing virus	ss-RNA	linear	Anagyris vein yellowing virus, complete genome	ssRNA(+)	6151	no
NC_011560.1	Zantedeschia mild mosaic virus	ss-RNA	linear	Zantedeschia mild mosaic virus, complete genome	ssRNA(+)	9973	no
NC_011659.1	Schlumbergera virus X	ss-RNA	linear	Schlumbergera virus X, complete genome	ssRNA(+)	6633	no
NC_011702.1	Grapevine leafroll-associated virus 10	RNA	linear	Grapevine leafroll-associated virus 10, complete genome, genomic RNA	ssRNA(+)	13696	no
NC_011704.1	Rabbit calicivirus Australia 1 MIC-07	RNA	linear	Rabbit calicivirus Australia 1 MIC-07, complete genome	ssRNA(+)	7422	no
NC_011803.1	Cactus mild mottle virus	ss-RNA	linear	Cactus mild mottle virus, complete genome	ssRNA(+)	6449	no
NC_011807.1	Asparagus virus 2	ss-RNA	linear	Asparagus virus 2 RNA 3, complete genome	ssRNA(+)	2307	no
NC_012038.1	Helleborus net necrosis virus	ss-RNA	linear	Helleborus net necrosis virus, complete genome	ssRNA(+)	8542	no
NC_012135.1	Gayfeather mild mottle virus	ss-RNA	linear	Gayfeather mild mottle virus RNA 2, complete genome	ssRNA(+)	2935	no
NC_012210.1	Red clover vein mosaic virus	RNA	linear	Red clover vein mosaic virus, complete genome	ssRNA(+)	8604	no
NC_012211.2	Allium virus X	ss-RNA	linear	Allium virus X, complete genome	ssRNA(+)	7118	no
NC_012212.1	Chaetoceros socialis forma radians RNA virus 1	RNA	linear	Chaetoceros socialis f. radians RNA virus segment 1, complete genome	ssRNA(+)	9467	no
NC_012437.1	Duck astrovirus C-NGB	ss-RNA	linear	Duck astrovirus C-NGB, complete genome	ssRNA(+)	7722	yes
NC_012484.1	Grapevine Syrah virus 1	ss-RNA	linear	Grapevine Syrah Virus-1, complete genome	ssRNA(+)	6506	no
NC_012519.1	African oil palm ringspot virus	ss-RNA	linear	African oil palm ringspot virus, complete genome	ssRNA(+)	7781	no
NC_012561.1	Highlands J virus	ss-RNA	linear	Highlands J virus, complete genome	ssRNA(+)	11526	no
NC_012585.1	Thielaviopsis basicola mitovirus	RNA	linear	Thielaviopsis basicola mitovirus, complete genome	ssRNA(+)	2896	no
NC_012699.1	Calicivirus pig/AB90/CAN	RNA	linear	Calicivirus pig/AB90/CAN, complete genome	ssRNA(+)	6434	no
NC_012798.1	Cosavirus E	ss-RNA	linear	Human cosavirus E1, complete genome	ssRNA(+)	6580	no
NC_012799.1	Triticum mosaic virus	ss-RNA	linear	Triticum mosaic virus, complete genome	ssRNA(+)	10282	no
NC_012801.1	Human cosavirus B	ss-RNA	linear	Human cosavirus B1, complete genome	ssRNA(+)	7205	no
NC_012802.1	Cosavirus D	ss-RNA	linear	Human cosavirus D1, complete genome	ssRNA(+)	7215	no
NC_012812.1	Bovine viral diarrhea virus 3 Th/04_KhonKaen	RNA	linear	Bovine viral diarrhea virus 3 Th/04_KhonKaen, complete genome	ssRNA(+)	12337	no
NC_012869.1	Hydrangea chlorotic mottle virus	RNA	linear	Hydrangea chlorotic mottle virus, complete genome	ssRNA(+)	8433	no
NC_012931.1	Wheat yellow dwarf virus-GPV	ss-RNA	linear	Wheat yellow dwarf virus-GPV, complete genome	ssRNA(+)	5673	no
NC_012936.1	Rat coronavirus Parker	ss-RNA	linear	Rat coronavirus Parker, complete genome	ssRNA(+)	31250	no
NC_012957.1	Salivirus NG-J1	RNA	linear	Salivirus NG-J1, complete genome	ssRNA(+)	7982	no
NC_012986.1	Salivirus A	RNA	linear	Salivirus A isolate 02394-01, complete genome	ssRNA(+)	7989	no
NC_013006.1	Kalanchoe latent virus	RNA	linear	Kalanchoe latent virus, complete genome	ssRNA(+)	8517	no
NC_013007.1	Carrot yellow leaf virus	RNA	linear	Carrot yellow leaf virus, complete genome	ssRNA(+)	16354	no
NC_013060.1	Astrovirus VA1	ss-RNA	linear	Astrovirus VA1, complete genome	ssRNA(+)	6586	no
NC_013075.1	Tomato chocolate spot virus	ss-RNA	linear	Tomato chocolate spot virus RNA1, complete genome	ssRNA(+)	7492	no
NC_013218.1	Turnip ringspot virus	RNA	linear	Turnip ringspot virus RNA 1, complete genome	ssRNA(+)	6082	no
NC_013258.1	Tomato infectious chlorosis virus	ss-RNA	linear	Tomato infectious chlorosis virus RNA 1, complete genome	ssRNA(+)	8271	no
NC_013261.1	Canna yellow streak virus	ss-RNA	linear	Canna Yellow Streak Virus, complete genome	ssRNA(+)	9502	no
NC_013266.1	Melandrium yellow fleck virus	ss-RNA	linear	Melandrium yellow fleck virus RNA1, complete genome	ssRNA(+)	3249	no
NC_013443.1	HMO Astrovirus A	ss-RNA	linear	HMO Astrovirus A, complete genome	ssRNA(+)	6534	no
NC_013447.1	Helicobasidium mompa alphaendornavirus 1	RNA	linear	Helicobasidium mompa endornavirus 1, complete genome	ssRNA(+)	16614	no
NC_013458.1	Barfin flounder nervous necrosis virus	ss-RNA	linear	Barfin flounder nervous necrosis virus RNA 1, complete genome	ssRNA(+)	3101	no
NC_013460.1	Tiger puffer nervous necrosis virus	RNA	linear	Tiger puffer nervous necrosis virus RNA 1, complete genome	ssRNA(+)	3112	no
NC_013527.1	Butterbur mosaic virus	ss-RNA	linear	Butterbur mosaic virus, complete genome	ssRNA(+)	8662	no
NC_013528.1	Fort Morgan virus	ss-RNA	linear	Fort Morgan virus, complete genome	ssRNA(+)	11381	no
NC_013920.1	Olive latent virus 3	RNA	linear	Olive latent virus 3, complete genome	ssRNA(+)	7148	no
NC_014038.1	Sunflower chlorotic mottle virus	ss-RNA	linear	Sunflower chlorotic mottle virus, complete genome	ssRNA(+)	9965	no
NC_014064.1	Freesia mosaic virus	ss-RNA	linear	Freesia mosaic virus, complete genome	ssRNA(+)	9489	no
NC_014126.1	Providence virus	RNA	linear	Providence virus, complete genome	ssRNA(+)	6155	no
NC_014127.1	Chiltepin yellow mosaic virus	RNA	linear	Chiltepin yellow mosaic virus, complete genome	ssRNA(+)	6517	no
NC_014137.1	Slow bee paralysis virus	ss-RNA	linear	Slow bee paralysis virus, complete genome	ssRNA(+)	9505	no
NC_014252.1	Panax virus Y	ss-RNA	linear	Panax virus Y, complete genome	ssRNA(+)	9750	no
NC_014325.1	Bidens mottle virus	ss-RNA	linear	Bidens mottle virus, complete genome	ssRNA(+)	9741	no
NC_014327.1	Pepper yellow mosaic virus	RNA	linear	Pepper yellow mosaic virus RNA, complete genome, strain: DF	ssRNA(+)	9745	no
NC_014411.1	Passerivirus A1	ss-RNA	linear	Turdivirus 1, complete genome	ssRNA(+)	8035	no
NC_014412.1	Oscivirus A1	ss-RNA	linear	Turdivirus 2, complete genome	ssRNA(+)	7641	no
NC_014413.1	Oscivirus A2	ss-RNA	linear	Turdivirus 3, complete genome	ssRNA(+)	7678	no
NC_014470.1	Bat coronavirus BM48-31/BGR/2008	ss-RNA	linear	Bat coronavirus BM48-31/BGR/2008, complete genome	ssRNA(+)	29276	no
NC_014509.2	Velvet tobacco mottle virus	ss-RNA	linear	Velvet tobacco mottle virus, complete genome	ssRNA(+)	4247	no
NC_014536.1	Brugmansia suaveolens mottle virus	ss-RNA	linear	Brugmansia suaveolens mottle virus, complete genome	ssRNA(+)	9870	no
NC_014546.1	Frangipani mosaic virus	ss-RNA	linear	Frangipani mosaic virus, complete genome	ssRNA(+)	6643	no
NC_014790.2	Passion fruit woodiness virus	ss-RNA	linear	Passion fruit woodiness virus, complete genome	ssRNA(+)	9682	no
NC_014793.1	Mud crab virus	ss-RNA	linear	Mud crab dicistrovirus, complete genome	ssRNA(+)	10436	no
NC_014898.1	Lupinus mosaic virus	ss-RNA	linear	Lupine mosaic virus, complete genome	ssRNA(+)	10113	no
NC_014904.1	Tuber aestivum betaendornavirus	RNA	linear	Tuber aestivum endornavirus, complete genome	ssRNA(+)	9760	no
NC_014967.1	Honeysuckle ringspot virus	RNA	linear	Honeysuckle ringspot virus, complete genome	ssRNA(+)	3956	no
NC_014977.1	Penaeus vannamei nodavirus	ss-RNA	linear	Penaeus vannamei nodavirus RNA-2, complete genome	ssRNA(+)	1183	no
NC_015069.1	Santeuil nodavirus	ss-RNA	linear	Santeuil nodavirus RNA 1, complete genome	ssRNA(+)	3628	no
NC_015220.1	Grapevine berry inner necrosis virus	ss-RNA	linear	Grapevine berry inner necrosis virus, complete genome	ssRNA(+)	7241	no
NC_015227.2	Trailing lespedeza virus 1	RNA	linear	Trailing lespedeza virus 1 isolate 06TGP01091, complete genome	ssRNA(+)	3929	no
NC_015229.1	Fig fleck-associated virus	RNA	linear	Fig fleck-associated virus, complete genome	ssRNA(+)	6704	no
NC_015393.1	Celery mosaic virus	ss-RNA	linear	Celery mosaic virus, complete genome	ssRNA(+)	9999	no
NC_015394.2	Hardenbergia mosaic virus	ss-RNA	linear	Hardenbergia mosaic virus, complete genome	ssRNA(+)	9682	no
NC_015395.1	Hardenbergia virus A	RNA	linear	Hardenbergia virus A, complete genome	ssRNA(+)	6942	no
NC_015414.1	Cherry leaf roll virus	ss-RNA	linear	Cherry leaf roll virus RNA1, complete genome	ssRNA(+)	7918	no
NC_015492.1	Grapevine Bulgarian latent virus	RNA	linear	Grapevine Bulgarian latent virus segment 1, complete genome	ssRNA(+)	7452	no
NC_015522.1	Switchgrass mosaic virus	RNA	linear	Switchgrass mosaic virus, complete genome	ssRNA(+)	6423	no
NC_015523.1	Asclepias asymptomatic virus	RNA	linear	Asclepias asymptomatic virus, complete genome	ssRNA(+)	6175	no
NC_015524.1	Bombyx mori Macula-like virus	RNA	linear	Bombyx mori Macula-like virus, complete genome	ssRNA(+)	6519	yes
NC_015552.1	Passion fruit mosaic virus	RNA	linear	Passion fruit mosaic virus, complete genome	ssRNA(+)	6791	no
NC_015626.1	Pigeon picornavirus B	RNA	linear	Pigeon picornavirus B, complete genome	ssRNA(+)	7801	no
NC_015629.1	Tuber aestivum mitovirus	RNA	linear	Tuber aestivum mitovirus, complete genome	ssRNA(+)	3480	no
NC_015706.1	Blackberry virus E	RNA	linear	Blackberry virus E, complete genome	ssRNA(+)	7718	no
NC_015874.1	Nam Dinh virus	RNA	linear	Nam Dinh virus, complete genome	ssRNA(+)	20192	no
NC_015934.1	Bat picornavirus 3	ss-RNA	linear	Bat picornavirus 3, complete genome	ssRNA(+)	7749	no
NC_015935.1	Mouse astrovirus M-52/USA/2008	RNA	linear	Mouse astrovirus M-52/USA/2008, complete genome	ssRNA(+)	6543	no
NC_015936.1	Mouse kobuvirus M-5/USA/2010	RNA	linear	Mouse kobuvirus M-5/USA/2010, complete genome	ssRNA(+)	8198	no
NC_015939.1	Sclerotinia sclerotiorum hypovirus 1	RNA	linear	Sclerotinia sclerotiorum hypovirus 1, complete genome	ssRNA(+)	10438	no
NC_015940.1	Bat picornavirus 1	ss-RNA	linear	Bat picornavirus 1, complete genome	ssRNA(+)	7753	no
NC_015941.1	Bat picornavirus 2	ss-RNA	linear	Bat picornavirus 2, complete genome	ssRNA(+)	7693	no
NC_016003.1	Tamus red mosaic virus	RNA	linear	Tamus red mosaic virus isolate IT, complete genome	ssRNA(+)	6495	no
NC_016033.1	Soybean yellow common mosaic virus	RNA	linear	Soybean yellow common mosaic virus, complete genome	ssRNA(+)	4152	no
NC_016044.1	Chilli ringspot virus	ss-RNA	linear	Chilli ringspot virus, complete genome	ssRNA(+)	9595	no
NC_016080.1	Mirabilis jalapa mottle virus	RNA	linear	Mirabilis jalapa mottle virus, complete genome	ssRNA(+)	8315	no
NC_016081.1	Grapevine leafroll-associated virus 5	RNA	linear	Grapevine leafroll-associated virus 5, complete genome	ssRNA(+)	13384	no
NC_016155.1	Astrovirus MLB2	RNA	linear	Astrovirus MLB2, complete genome	ssRNA(+)	6119	no
NC_016156.1	Feline picornavirus	RNA	linear	Feline picornavirus, complete genome	ssRNA(+)	7391	no
NC_016159.1	Keunjorong mosaic virus	RNA	linear	Keunjorong mosaic virus isolate Cheongwon, complete genome	ssRNA(+)	9626	no
NC_016403.1	Quail picornavirus QPV1/HUN/2010	RNA	linear	Quail picornavirus QPV1/HUN/2010, complete genome	ssRNA(+)	8159	no
NC_016404.1	Actinidia virus B	RNA	linear	Actinidia virus B, complete genome	ssRNA(+)	7488	no
NC_016405.1	Spodoptera exigua iflavirus 1	ss-RNA	linear	Spodoptera exigua iflavirus 1, complete genome	ssRNA(+)	10347	no
NC_016417.1	Grapevine leafroll-associated virus 6	RNA	linear	Grapevine leafroll-associated virus 6, complete genome	ssRNA(+)	13807	no
NC_016440.1	Garlic common latent virus	RNA	linear	Garlic common latent virus, complete genome	ssRNA(+)	8638	no
NC_016441.1	Yambean mosaic virus	ss-RNA	linear	Yam bean mosaic virus, complete genome	ssRNA(+)	9649	no
NC_016442.1	Rattail cactus necrosis-associated virus	RNA	linear	Rattail cactus necrosis associated virus, complete genome	ssRNA(+)	6506	no
NC_016443.1	Chocolate lily virus A	RNA	linear	Chocolate lily virus A RNA1, complete genome	ssRNA(+)	6139	no
NC_016519.1	Clitoria yellow mottle virus	RNA	linear	Clitoria yellow mottle virus, complete genome	ssRNA(+)	6514	no
NC_016648.1	Persea americana alphaendornavirus 1	ds-RNA	linear	Persea americana endornavirus, complete genome	ssRNA(+)	13459	no
NC_016769.1	Porcine kobuvirus SH-W-CHN/2010/China	RNA	linear	Porcine kobuvirus SH-W-CHN/2010/China, complete genome	ssRNA(+)	8210	yes
NC_016896.1	Astrovirus wild boar/WBAstV-1/2011/HUN	RNA	linear	Astrovirus wild boar/WBAstV-1/2011/HUN, complete genome	ssRNA(+)	6707	no
NC_016959.1	Ndumu virus	RNA	linear	Ndumu virus, complete genome	ssRNA(+)	11688	no
NC_016960.1	Southern elephant seal virus	RNA	linear	Southern elephant seal virus, complete genome	ssRNA(+)	11245	no
NC_016961.1	Whataroa virus	RNA	linear	Whataroa virus, complete genome	ssRNA(+)	11616	no
NC_016962.1	Bebaru virus	RNA	linear	Bebaru virus, complete genome	ssRNA(+)	11877	no
NC_016964.1	Canine picornavirus	RNA	linear	Canine picornavirus, complete genome	ssRNA(+)	7948	no
NC_016991.1	White-eye coronavirus HKU16	RNA	linear	White-eye coronavirus HKU16, complete genome	ssRNA(+)	26041	no
NC_016992.1	Sparrow coronavirus HKU17	RNA	linear	Sparrow coronavirus HKU17, complete genome	ssRNA(+)	26083	no
NC_016993.1	Magpie-robin coronavirus HKU18	RNA	linear	Magpie-robin coronavirus HKU18, complete genome	ssRNA(+)	26689	no
NC_016994.1	Night heron coronavirus HKU19	RNA	linear	Night-heron coronavirus HKU19, complete genome	ssRNA(+)	26077	no
NC_016995.1	Wigeon coronavirus HKU20	RNA	linear	Wigeon coronavirus HKU20, complete genome	ssRNA(+)	26227	no
NC_016996.1	Common moorhen coronavirus HKU21	RNA	linear	Common-moorhen coronavirus HKU21, complete genome	ssRNA(+)	26223	no
NC_017003.1	Clitocybe odora virus	RNA	linear	Clitocybe odora virus, complete genome	ssRNA(+)	3765	no
NC_017083.1	Rabbit coronavirus HKU14	RNA	linear	Rabbit coronavirus HKU14, complete genome	ssRNA(+)	31100	no
NC_017099.1	Valsa ceratosperma hypovirus 1	RNA	linear	Valsa ceratosperma hypovirus 1, complete genome	ssRNA(+)	9543	no
NC_017824.1	Tomato necrotic stunt virus	ss-RNA	linear	Tomato necrotic stunt virus, complete genome	ssRNA(+)	10057	no
NC_017859.1	American hop latent virus	ss-RNA	linear	American hop latent virus, complete genome	ssRNA(+)	8601	no
NC_017914.1	Artemisia virus A	ss-RNA	linear	Artemisia virus A, complete genome	ssRNA(+)	4138	no
NC_017936.1	Bat sapovirus TLC58/HK	RNA	linear	Bat sapovirus TLC58/HK, complete genome	ssRNA(+)	7696	no
NC_017938.1	Grapevine deformation virus	RNA	linear	Grapevine deformation virus RNA2, complete genome	ssRNA(+)	3753	no
NC_017967.1	Hippeastrum mosaic virus	ss-RNA	linear	Hippeastrum mosaic virus, complete genome	ssRNA(+)	9660	no
NC_017977.1	Cyrtanthus elatus virus A	ss-RNA	linear	Vallota speciosa virus, complete genome	ssRNA(+)	9908	no
NC_018176.1	Arracacha mottle virus	RNA	linear	Arracacha mottle virus, complete genome	ssRNA(+)	9630	no
NC_018226.1	Pasivirus A1	RNA	linear	Swine pasivirus 1, complete genome	ssRNA(+)	6916	no
NC_018382.1	Orthohepevirus D	RNA	linear	Orthohepevirus D isolate BatHEV/BS7/GE/2009, complete genome	ssRNA(+)	6796	no
NC_018383.1	Grapevine Anatolian ringspot virus	RNA	linear	Grapevine Anatolian ringspot virus RNA 1, complete genome	ssRNA(+)	7288	no
NC_018400.1	Turkey gallivirus	ss-RNA	linear	Turkey gallivirus, complete genome	ssRNA(+)	8496	no
NC_018448.1	Sweet potato C6 virus	RNA	linear	Sweet potato virus C-6, complete genome	ssRNA(+)	8857	no
NC_018449.1	Papaya lethal yellowing virus	ss-RNA	linear	Papaya lethal yellowing virus, complete genome	ssRNA(+)	4145	no
NC_018455.1	Chinese yam necrotic mosaic virus	RNA	linear	Chinese yam necrotic mosaic virus, complete genome	ssRNA(+)	8224	no
NC_018458.1	Grapevine virus F	RNA	linear	Grapevine virus F, complete genome	ssRNA(+)	7551	no
NC_018506.1	Bluegill picornavirus	RNA	linear	Bluegill picornavirus isolate 04-032, complete genome	ssRNA(+)	8050	no
NC_018519.1	Blueberry virus A	RNA	linear	Blueberry virus A genomic RNA, complete genome	ssRNA(+)	17798	no
NC_018570.2	Macrobrachium rosenbergii Taihu virus	RNA	linear	Macrobrachium rosenbergii Taihu virus strain cn-taihu100401, complete genome	ssRNA(+)	10303	no
NC_018571.2	Suakwa aphid-borne yellows virus	RNA	linear	Suakwa aphid-borne yellows virus isolate SABYV-TW19, complete genome	ssRNA(+)	5843	no
NC_018572.1	Caladenia virus A	RNA	linear	Caladenia virus A, complete genome	ssRNA(+)	9847	no
NC_018613.1	Rhizosolenia setigera RNA virus 01	RNA	linear	Rhizosolenia setigera RNA virus 01, complete genome	ssRNA(+)	8877	no
NC_018615.1	Eilat virus	RNA	linear	Eilat virus isolate EO329, complete genome	ssRNA(+)	11634	no
NC_018668.1	Bovine hungarovirus 1	RNA	linear	Bovine hungarovirus 1 strain BHUV1/2008/HUN, complete genome	ssRNA(+)	7583	no
NC_018713.1	Pestivirus strain Aydin/04-TR	RNA	linear	Pestivirus strain Aydin/04-TR, complete genome	ssRNA(+)	12292	no
NC_018714.1	Apple green crinkle associated virus	RNA	linear	Apple green crinkle associated virus complete genome, genomic RNA, isolate Aurora-1	ssRNA(+)	9266	no
NC_018833.1	Iranian johnsongrass mosaic virus	RNA	linear	Iranian johnsongrass mosaic virus, complete genome	ssRNA(+)	9544	no
NC_018871.1	Rousettus bat coronavirus HKU10	RNA	linear	Rousettus bat coronavirus HKU10, complete genome	ssRNA(+)	28494	no
NC_018872.2	Pokeweed mosaic virus	ss-RNA	linear	Pokeweed mosaic virus isolate PkMV-PA, complete genome	ssRNA(+)	9512	no
NC_019025.1	Rubus canadensis virus 1	RNA	linear	Rubus canadensis virus 1 isolate BM-01, complete genome	ssRNA(+)	8328	no
NC_019026.1	Astrovirus VA3	RNA	linear	Astrovirus VA3 isolate VA3/human/Vellore/28054/2005, complete genome	ssRNA(+)	6581	no
NC_019027.1	Astrovirus VA4	RNA	linear	Astrovirus VA4 isolate VA4/human/Nepal/s5363, complete genome	ssRNA(+)	6518	no
NC_019028.1	Astrovirus MLB3	RNA	linear	Astrovirus MLB3 isolate MLB3/human/Vellore/26564/2004, complete genome	ssRNA(+)	6124	no
NC_019029.1	Diuris virus A	RNA	linear	Diuris virus A isolate SW3.3, complete genome	ssRNA(+)	6956	no
NC_019030.1	Diuris virus B	RNA	linear	Diuris virus B isolate SW3.3, complete genome	ssRNA(+)	7001	no
NC_019031.1	Rose yellow mosaic virus	RNA	linear	Rose yellow mosaic virus, complete genome	ssRNA(+)	9508	no
NC_019409.1	Ornithogalum mosaic virus	RNA	linear	Ornithogalum mosaic virus, complete genome	ssRNA(+)	9445	no
NC_019412.1	Yam mild mosaic virus	ss-RNA	linear	Yam mild mosaic virus from Brazil, complete genome	ssRNA(+)	9538	no
NC_019415.1	Blue squill virus A	RNA	linear	Blue squill virus A, complete genome	ssRNA(+)	9842	no
NC_019453.1	Caulobacter phage phiCb5	RNA	linear	Caulobacter phage phiCb5, complete genome	ssRNA(+)	3762	no
NC_019493.1	Grapevine endophyte alphaendornavirus	RNA	linear	Grapevine endophyte endornavirus, complete genome	ssRNA(+)	12154	no
NC_019494.1	Porcine astrovirus 3	RNA	linear	Porcine astrovirus 3 isolate US-MO123, complete genome	ssRNA(+)	6460	no
NC_019707.1	Enterobacteria phage M	RNA	linear	Enterobacteria phage M, complete genome	ssRNA(+)	3405	no
NC_020072.1	Colombian datura virus	RNA	linear	Colombian datura virus, complete genome	ssRNA(+)	9621	no
NC_020105.1	Brugmansia mosaic virus	ss-RNA	linear	Brugmansia mosaic virus strain SK, complete genome	ssRNA(+)	9796	no
NC_020415.1	Rosa rugosa leaf distortion virus	RNA	linear	Rosa rugosa leaf distortion virus isolate MN-3, complete genome	ssRNA(+)	3971	no
NC_020469.1	Furcraea necrotic streak virus	RNA	linear	Furcraea necrotic streak virus isolate Cauca, complete genome	ssRNA(+)	3966	no
NC_020470.1	Andean potato latent virus	RNA	linear	Andean potato latent virus, complete genome	ssRNA(+)	6337	no
NC_020471.1	Andean potato mild mosaic virus	RNA	linear	Andean potato mild mosaic virus isolate Hu, complete genome	ssRNA(+)	6226	no
NC_020896.1	Sweet potato latent virus	RNA	linear	Sweet potato latent virus, complete genome	ssRNA(+)	10081	no
NC_020899.1	Hana virus	RNA	linear	Hana virus strain A4/CI/2004, complete genome	ssRNA(+)	20070	no
NC_020900.1	Meno virus	RNA	linear	Meno virus strain E9/CI/2004, complete genome	ssRNA(+)	19979	no
NC_020901.1	Nse virus	RNA	linear	Nse virus strain F24/CI/2004, complete genome	ssRNA(+)	20074	no
NC_020902.1	Equine pegivirus 1	RNA	linear	Equine Pegivirus 1 isolate C0035, complete genome	ssRNA(+)	11197	no
NC_020996.1	Cherry rusty mottle associated virus	RNA	linear	Cherry rusty mottle associated virus isolate 95CI192R3, complete genome	ssRNA(+)	8397	no
NC_021065.1	Sunflower mild mosaic virus	RNA	linear	Sunflower mild mosaic virus isolate Entre Rios, complete genome	ssRNA(+)	9718	no
NC_021154.1	Rodent pegivirus	ss-RNA	linear	Rodent pegivirus isolate CC61, complete genome	ssRNA(+)	11279	no
NC_021178.1	Canine picodicistrovirus	ss-RNA	linear	Canine picodicistrovirus strain 209, complete genome	ssRNA(+)	8785	no
NC_021481.1	Barley yellow dwarf virus kerII	RNA	linear	Barley yellow dwarf virus Ker-II isolate K439, complete genome	ssRNA(+)	5736	no
NC_021566.1	Nilaparvata lugens honeydew virus-2	RNA	linear	Nilaparvata lugens honeydew virus-2 genomic RNA, complete genome, isolate: Izumo	ssRNA(+)	10985	no
NC_021567.1	Nilaparvata lugens honeydew virus-3	RNA	linear	Nilaparvata lugens honeydew virus-3 genomic RNA, complete genome, isolate: Kagoshima	ssRNA(+)	10600	no
NC_021705.2	Thin paspalum asymptomatic virus	RNA	linear	Thin paspalum asymptomatic virus strain 2005, complete genome	ssRNA(+)	4195	no
NC_021706.1	Sclerotinia sclerotiorum endornavirus 1	RNA	linear	Sclerotinia sclerotiorum endornavirus-1 strain JZJL2, complete genome	ssRNA(+)	10770	no
NC_021786.1	Habenaria mosaic virus	RNA	linear	Habenaria mosaic virus genomic RNA, complete genome, isolate: Ha-1	ssRNA(+)	9499	no
NC_021851.1	Tomato blistering mosaic virus	RNA	linear	Tomato blistering mosaic virus isolate SC50, complete genome	ssRNA(+)	6277	no
NC_021926.1	Calibrachoa mottle virus	RNA	linear	Calibrachoa mottle virus isolate California, complete genome	ssRNA(+)	3919	no
NC_022072.1	Blackberry vein banding-associated virus	RNA	linear	Blackberry vein banding associated virus isolate Mississippi1, complete genome	ssRNA(+)	18643	no
NC_022103.1	Bat coronavirus CDPHE15/USA/2006	ss-RNA	linear	Bat coronavirus CDPHE15/USA/2006, complete genome	ssRNA(+)	28035	no
NC_022249.1	Feline astrovirus 2	RNA	linear	Feline astrovirus 2 strain 1637F, complete genome	ssRNA(+)	6795	yes
NC_022332.1	Eel picornavirus 1	RNA	linear	Eel picornavirus 1 strain F15/05, complete genome	ssRNA(+)	7539	no
NC_022611.1	Halyomorpha halys virus	RNA	linear	Halyomorpha halys virus isolate Beltsville, complete genome	ssRNA(+)	9271	no
NC_022745.1	Tall oatgrass mosaic virus	RNA	linear	Tall oatgrass mosaic virus isolate Benesov, complete genome	ssRNA(+)	9359	no
NC_022801.1	Yellow tailflower mild mottle virus	RNA	linear	Yellow tailflower mild mottle virus isolate Cervantes, complete genome	ssRNA(+)	6379	no
NC_022802.1	Feline sakobuvirus A	RNA	linear	Feline sakobuvirus A isolate FFUP1, complete genome	ssRNA(+)	7807	no
NC_022894.1	Donkey orchid symptomless virus	RNA	linear	Donkey orchid symptomless virus isolate Mariginiup11, complete genome	ssRNA(+)	7838	no
NC_022895.1	Yam spherical virus	RNA	linear	Yam spherical virus culture-collection DSMZ:PV-0517, complete genome	ssRNA(+)	4464	no
NC_022961.1	Garlic virus D	RNA	linear	Garlic virus D isolate GarVD-SW10, complete genome	ssRNA(+)	8424	no
NC_023014.1	Bidens mosaic virus	RNA	linear	Bidens mosaic virus isolate SP01, complete genome	ssRNA(+)	9557	no
NC_023021.1	Formica exsecta virus 1	ss-RNA	linear	Formica exsecta virus 1 isolate Fex1, complete genome	ssRNA(+)	9554	no
NC_023022.1	Formica exsecta virus 2	RNA	linear	Formica exsecta virus 2 isolate Fex2, complete genome	ssRNA(+)	9160	no
NC_023339.1	Eggplant mottled crinkle virus	ss-RNA	linear	Eggplant mottled crinkle virus, complete genome	ssRNA(+)	4767	no
NC_023422.1	Caprine kobuvirus	RNA	linear	Caprine kobuvirus isolate 12Q108, complete genome	ssRNA(+)	8305	no
NC_023425.1	Orthohepevirus B	RNA	linear	Orthohepevirus B, complete genome	ssRNA(+)	6654	no
NC_023483.1	Antheraea pernyi iflavirus	RNA	linear	Antheraea pernyi iflavirus isolate LnApIV-02, complete genome	ssRNA(+)	10176	no
NC_023627.1	Laodelphax striatella honeydew virus 1	RNA	linear	Laodelphax striatella honeydew virus 1 isolate Nanjing, complete genome	ssRNA(+)	10929	no
NC_023628.1	Narcissus late season yellows virus	RNA	linear	Narcissus late season yellows virus isolate Marijiniup8, complete genome	ssRNA(+)	9687	no
NC_023629.1	Bovine astrovirus B76/HK	RNA	linear	Bovine astrovirus B76/HK, complete genome	ssRNA(+)	6253	no
NC_023630.1	Bovine astrovirus B76-2/HK	RNA	linear	Bovine astrovirus B76-2/HK, complete genome	ssRNA(+)	6301	no
NC_023631.1	Bovine astrovirus B18/HK	RNA	linear	Bovine astrovirus B18/HK, complete genome	ssRNA(+)	6300	yes
NC_023632.1	Bovine astrovirus B170/HK	RNA	linear	Bovine astrovirus B170/HK, complete genome	ssRNA(+)	6317	no
NC_023636.1	Porcine astrovirus 5	RNA	linear	Porcine astrovirus 5 isolate AstV5-US-IA122, complete genome	ssRNA(+)	6500	no
NC_023641.1	Lagenaria siceraria endornavirus-California	ss-RNA	linear	Lagenaria siceraria endornavirus-California isolate FB, complete genome	ssRNA(+)	15088	no
NC_023676.1	Spodoptera exigua iflavirus 2	RNA	linear	Spodoptera exigua iflavirus 2 isolate Korean, complete genome	ssRNA(+)	9501	no
NC_023760.1	Mink coronavirus strain WD1127	ss-RNA	linear	Mink coronavirus strain WD1127, complete genome	ssRNA(+)	28941	no
NC_023858.1	Melegrivirus A	RNA	linear	Melegrivirus A, complete genome	ssRNA(+)	9739	no
NC_023861.1	Sicinivirus A	RNA	linear	Sicinivirus 1 strain UCC001, complete genome	ssRNA(+)	9276	no
NC_023892.1	Gaillardia latent virus	RNA	linear	Gaillardia latent virus isolate 5/18-05-2010, complete genome	ssRNA(+)	8659	no
NC_023893.1	Sclerotinia sclerotiorum betaendornavirus 1	RNA	linear	Sclerotinia sclerotiorum betaendornavirus 1 isolate 11691, complete genome	ssRNA(+)	10513	no
NC_023984.1	Human cosavirus	RNA	linear	Human cosavirus isolate Cosavirus_Amsterdam_1994, complete genome	ssRNA(+)	7802	no
NC_023985.1	Duck aalivirus 1	RNA	linear	Duck picornavirus GL/12, complete genome	ssRNA(+)	8976	no
NC_023986.1	Casuarina virus	RNA	linear	Casuarina virus isolate 0071, complete genome	ssRNA(+)	19917	no
NC_023987.1	Mosavirus A2	RNA	linear	Mosavirus A2 strain SZAL6-MoV/2011/HUN, complete genome	ssRNA(+)	8398	no
NC_023988.1	Tortoise rafivirus A	RNA	linear	Tortoise Rafivirus A isolate UF4, complete genome	ssRNA(+)	7204	no
NC_024016.1	Heliconius erato iflavirus	RNA	linear	Heliconius erato iflavirus, complete genome	ssRNA(+)	9910	no
NC_024017.1	Nhumirim virus	ds-RNA	linear	Nhumirim virus strain BrMS-MQ10, complete genome	ssRNA(+)	10891	no
NC_024070.1	Rosavirus A2	RNA	linear	Rosavirus 2 strain GA7403, complete genome	ssRNA(+)	8931	no
NC_024073.1	Enterovirus sp.	RNA	linear	Enterovirus sp. isolate CPML_8109/08, complete genome	ssRNA(+)	7376	no
NC_024120.1	Duck megrivirus	ss-RNA	linear	Duck megrivirus strain LY, complete genome	ssRNA(+)	9700	no
NC_024299.2	Nienokoue virus	RNA	linear	Nienokoue virus isolate B51/CI/2004, complete genome	ssRNA(+)	10878	no
NC_024449.1	Cherry twisted leaf associated virus	RNA	linear	Cherry twisted leaf associated virus isolate CTLV_8431, complete genome	ssRNA(+)	8431	no
NC_024455.1	Yerba mate alphaendornavirus	RNA	linear	Yerba mate endornavirus strain INTA, complete genome	ssRNA(+)	13954	no
NC_024458.1	Pitaya virus X	RNA	linear	Pitaya virus X isolate P37, complete genome	ssRNA(+)	6677	no
NC_024471.1	Yellow oat grass mosaic virus	RNA	linear	Yellow oat-grass mosaic virus isolate YOgMV-Sb, complete genome	ssRNA(+)	9292	no
NC_024472.1	Human astrovirus BF34	RNA	linear	Human astrovirus BF34, complete genome	ssRNA(+)	6577	no
NC_024489.1	Asterionellopsis glacialis RNA virus	RNA	linear	Asterionellopsis glacialis RNA virus genomic RNA, complete genome, isolate: AglaRNAV	ssRNA(+)	8842	no
NC_024497.1	Lymantria dispar iflavirus 1	RNA	linear	Lymantria dispar iflavirus 1 isolate Ames, complete genome	ssRNA(+)	10044	no
NC_024498.1	Bovine astrovirus CH13	RNA	linear	Bovine astrovirus CH13, complete genome	ssRNA(+)	6530	no
NC_024685.1	Phomopsis longicolla hypovirus	RNA	linear	Phomopsis longicolla hypovirus isolate ME711, complete genome	ssRNA(+)	9760	no
NC_024686.1	Prunus virus T	RNA	linear	Prunus virus T isolate Aze239, complete genome	ssRNA(+)	6835	no
NC_024701.1	Feline astrovirus D1	RNA	linear	Feline astrovirus D1 isolate FAstV-D1, complete genome	ssRNA(+)	6598	no
NC_024709.1	Ball python nidovirus 1	RNA	linear	Ball python nidovirus strain 07-53, complete genome	ssRNA(+)	33452	no
NC_024765.1	Chicken picornavirus 1	RNA	linear	Chicken picornavirus 1 isolate 55C, complete genome	ssRNA(+)	8287	no
NC_024766.1	Chicken picornavirus 2	RNA	linear	Chicken picornavirus 2 isolate 44C, complete genome	ssRNA(+)	7310	no
NC_024767.1	Chicken picornavirus 3	RNA	linear	Chicken picornavirus 3 isolate 45C, complete genome	ssRNA(+)	7167	no
NC_024768.1	Chicken picornavirus 4	RNA	linear	Chicken picornavirus 4 isolate 5C, complete genome	ssRNA(+)	9564	no
NC_024769.1	Chicken picornavirus 5	RNA	linear	Chicken picornavirus 5 isolate 27C, complete genome	ssRNA(+)	9591	no
NC_024770.1	Chicken gallivirus 1	RNA	linear	Chicken gallivirus 1 isolate 518C, complete genome	ssRNA(+)	8432	no
NC_024808.1	Ethiopian tobacco bushy top virus	RNA	linear	Ethiopian tobacco bushy top virus isolate 18-2, complete genome	ssRNA(+)	4236	no
NC_024887.1	Middelburg virus	RNA	linear	Middelburg virus isolate ArB-8422, complete genome	ssRNA(+)	11550	no
NC_024906.1	Rose leaf rosette-associated virus	RNA	linear	Rose leaf rosette-associated virus isolate RLRaV-CWR.1, complete genome	ssRNA(+)	17656	no
NC_025112.1	Mikumi yellow baboon virus 1	RNA	linear	Mikumi yellow baboon virus 1 isolate MYBV_M58, complete genome	ssRNA(+)	14927	no
NC_025114.1	Salivirus FHB	RNA	linear	Salivirus FHB, complete genome	ssRNA(+)	7998	no
NC_025217.1	Bat Hp-betacoronavirus/Zhejiang2013	RNA	linear	Bat Hp-betacoronavirus/Zhejiang2013, complete genome	ssRNA(+)	31491	no
NC_025219.1	Cripavirus NB-1/2011/HUN	RNA	linear	Cripavirus NB-1/2011/HUN, complete genome	ssRNA(+)	9136	no
NC_025250.1	Vanilla distortion mosaic virus	RNA	linear	Vanilla distortion mosaic virus isolate VDMV-Cor, complete genome	ssRNA(+)	9553	no
NC_025252.1	Yam virus X	RNA	linear	Yam virus X isolate T551, complete genome	ssRNA(+)	6158	no
NC_025346.1	Rabbit astrovirus TN/2208/2010	RNA	linear	Rabbit astrovirus TN/2208/2010, complete genome	ssRNA(+)	7353	no
NC_025381.1	Hibiscus latent Fort Pierce virus	RNA	linear	Hibiscus latent Fort Pierce virus genomic RNA, complete genome, isolate: J	ssRNA(+)	6431	no
NC_025388.1	Asian prunus virus 1	ss-RNA	linear	Asian prunus virus 1 isolate tatao5, complete genome	ssRNA(+)	9409	no
NC_025432.1	Chicken orivirus 1	RNA	linear	Chicken orivirus 1 strain chicken/Pf-CHK1/2013/HUN, complete genome	ssRNA(+)	7037	no
NC_025674.1	Macrophomina phaseolina tobamo-like virus	RNA	linear	Macrophomina phaseolina tobamo-like virus strain IL-01 2013, complete genome	ssRNA(+)	9524	no
NC_025676.1	San Miguel sea lion virus 8	RNA	linear	San Miguel sea lion virus 8, complete genome	ssRNA(+)	8489	no
NC_025788.1	Laodelphax striatellus picorna-like virus 2	RNA	linear	Laodelphax striatellus picorna-like virus 2 isolate LsPV2, complete genome	ssRNA(+)	10889	yes
NC_025789.1	Garlic virus B	RNA	linear	Garlic virus B isolate Mesi 13, complete genome	ssRNA(+)	8336	no
NC_025821.1	Asparagus virus 1	RNA	linear	Asparagus virus 1 isolate DSMZ PV-0954, complete genome	ssRNA(+)	9741	no
NC_025835.1	Dinocampus coccinellae paralysis virus	ss-RNA	linear	Dinocampus coccinellae paralysis virus strain Quebec2013, complete genome	ssRNA(+)	10192	no
NC_025890.1	Tortoise picornavirus	RNA	linear	Tortoise picornavirus strain 14-04, complete genome	ssRNA(+)	7093	no
NC_025961.1	Cosavirus JMY-2014	RNA	linear	Cosavirus JMY-2014 isolate Cosa-CHN, complete genome	ssRNA(+)	7213	no
NC_025967.1	Persimmon virus B	RNA	linear	Persimmon virus B genomic RNA, complete genome, variant 1	ssRNA(+)	18569	no
NC_026011.1	Betacoronavirus HKU24	RNA	linear	Betacoronavirus HKU24 strain HKU24-R05005I, complete genome	ssRNA(+)	31249	no
NC_026136.1	Alternaria brassicicola betaendornavirus 1	RNA	linear	Alternaria brassicicola endornavirus isolate 1, complete genome	ssRNA(+)	10290	no
NC_026239.1	Elderberry latent virus	ss-RNA	linear	Elderberry latent virus isolate ELV, complete genome	ssRNA(+)	3892	no
NC_026240.1	Pelargonium ringspot virus	ss-RNA	linear	Pelargonium ringspot virus isolate DSMZ-PV-0304, complete genome	ssRNA(+)	3865	no
NC_026248.1	Yam latent virus	RNA	linear	Yam latent virus isolate SG1, complete genome	ssRNA(+)	8531	no
NC_026314.1	Rabovirus A	RNA	linear	Rabovirus A isolate Berlin/Jan2011/0572, complete genome	ssRNA(+)	7853	no
NC_026315.1	Lesavirus 1	RNA	linear	Lesavirus 1 isolate Mis101308/2012, complete genome	ssRNA(+)	7687	no
NC_026316.1	Lesavirus 2	RNA	linear	Lesavirus 2 isolate Nai108015/2012, complete genome	ssRNA(+)	7593	no
NC_026470.1	African bat icavirus PREDICT-06105	RNA	linear	African bat icavirus A isolate PREDICT-06105, complete genome	ssRNA(+)	8096	no
NC_026509.1	DeBrazza's monkey arterivirus	RNA	linear	DeBrazzas monkey arterivirus isolate PREDICT-06530, complete genome	ssRNA(+)	15684	no
NC_026510.1	Sclerotinia sclerotiorum mitovirus 1 HC025	RNA	linear	Sclerotinia sclerotiorum mitovirus 1 HC025, complete genome	ssRNA(+)	2530	no
NC_026615.1	Tamarillo leaf malformation virus	RNA	linear	Tamarillo leaf malformation virus isolate A, complete genome	ssRNA(+)	9720	no
NC_026733.1	Graminella nigrifrons virus 1	RNA	linear	Graminella nigrifrons virus 1 isolate Ohio, complete genome	ssRNA(+)	9617	no
NC_026759.1	Artichoke latent virus	RNA	linear	Artichoke latent virus isolate FR37, complete genome	ssRNA(+)	8287	no
NC_026811.2	Wobbly possum disease virus	ss-RNA	linear	Wobbly possum disease virus, complete genome	ssRNA(+)	12917	no
NC_026813.1	Fusarium graminearum hypovirus 2	RNA	linear	Fusarium graminearum hypovirus 2 isolate FgHV2/JS16, complete genome	ssRNA(+)	12800	no
NC_026816.1	Plumeria mosaic virus	RNA	linear	Plumeria mosaic virus isolate Plu-Ind-1, complete genome	ssRNA(+)	6688	no
NC_026921.1	Falcovirus A1	RNA	linear	Falcovirus A1 strain kestrel/VOVE0622/2013/HUN, complete genome	ssRNA(+)	8003	no
NC_027026.1	Sapovirus Hu/Nagoya/NGY-1/2012/JPN	RNA	linear	Sapovirus Hu/Nagoya/NGY-1/2012/JPN genomic RNA, complete genome	ssRNA(+)	7521	no
NC_027122.1	Vesivirus ferret badger/JX12/China/2012	RNA	linear	Vesivirus ferret badger/JX12/China/2012, complete genome	ssRNA(+)	8376	no
NC_027124.1	Pebjah virus	RNA	linear	Pebjah virus isolate I621, complete genome	ssRNA(+)	15478	no
NC_027198.1	Rottboellia yellow mottle virus	RNA	linear	Rottboellia yellow mottle virus culture-collection DSM:PV-0496, complete genome	ssRNA(+)	4194	no
NC_027199.1	Bovine nidovirus TCH5	RNA	linear	Bovine nidovirus TCH5, complete genome	ssRNA(+)	20261	no
NC_027214.1	Ampivirus A1	RNA	linear	Ampivirus A1 strain NEWT/2013/HUN, complete genome	ssRNA(+)	9246	no
NC_027426.1	Astrovirus Er/SZAL6/HUN/2011	RNA	linear	Astrovirus Er/SZAL6/HUN/2011, complete genome	ssRNA(+)	7025	no
NC_027527.1	Pea streak virus	ss-RNA	linear	Pea streak virus isolate VRS-541, complete genome	ssRNA(+)	8041	no
NC_027619.1	Varroa Tymo-like virus	RNA	linear	Varroa Tymo-like virus isolate PSU-1var, complete genome	ssRNA(+)	6169	no
NC_027631.1	Bee Macula-like virus	RNA	linear	Bee Macula-like virus isolate France 878V, complete genome	ssRNA(+)	6258	no
NC_027706.1	Lettuce Italian necrotic virus	RNA	linear	Lettuce italian necrotic virus, complete genome	ssRNA(+)	9829	no
NC_027711.1	Dromedary astrovirus	RNA	linear	Dromedary astrovirus isolate DcAstV-274, complete genome	ssRNA(+)	6327	no
NC_027712.1	Tobacco virus 1	RNA	linear	Tobacco virus 1 isolate AnHui, complete genome	ssRNA(+)	15395	no
NC_027818.1	Phopivirus	RNA	linear	Phopivirus strain NewEngland_USA/2011, complete genome	ssRNA(+)	7476	no
NC_027915.1	Bellflower vein chlorosis virus	RNA	linear	Bellflower vein chlorosis virus isolate CT1, complete genome	ssRNA(+)	11649	no
NC_027917.1	Opsiphanes invirae iflavirus 1	RNA	linear	Opsiphanes invirae iflavirus 1, complete genome	ssRNA(+)	9855	no
NC_027918.1	Kobuvirus cattle/Kagoshima-2-24-KoV/2015/JPN	RNA	linear	Kobuvirus cattle/Kagoshima-2-24-KoV/2015/JPN genomic RNA, complete genome, strain: Kagoshima-2-24-KoV/2015/JPN	ssRNA(+)	8496	no
NC_027919.1	Kobuvirus cattle/Kagoshima-1-22-KoV/2014/JPN	RNA	linear	Kobuvirus cattle/Kagoshima-1-22-KoV/2014/JPN genomic RNA, nearly complete genome, strain: Kagoshima-1-22-KoV/2014/JPN	ssRNA(+)	8087	no
NC_027920.1	Hot pepper alphaendornavirus	ds-RNA	linear	Hot pepper endornavirus isolate CS, complete genome	ssRNA(+)	14729	no
NC_027921.1	Binucleate Rhizoctonia mitovirus K1	RNA	linear	Binucleate Rhizoctonia mitovirus K1 isolate FAS2909W, complete genome	ssRNA(+)	2794	no
NC_028111.1	Nerine latent virus	RNA	linear	Nerine latent virus isolate Marijiniup 4, complete genome	ssRNA(+)	8334	no
NC_028380.1	Chicken sicinivirus JSY	RNA	linear	Chicken sicinivirus JSY, complete genome	ssRNA(+)	9809	no
NC_028752.1	Camel alphacoronavirus	RNA	linear	Camel alphacoronavirus isolate camel/Riyadh/Ry141/2015, complete genome	ssRNA(+)	27395	no
NC_028806.1	Swine enteric coronavirus	RNA	linear	Swine enteric coronavirus strain Italy/213306/2009, complete genome	ssRNA(+)	28111	no
NC_028811.1	BtMr-AlphaCoV/SAX2011	RNA	linear	BtMr-AlphaCoV/SAX2011, complete genome	ssRNA(+)	27935	no
NC_028814.1	BtRf-AlphaCoV/HuB2013	RNA	linear	BtRf-AlphaCoV/HuB2013, complete genome	ssRNA(+)	27608	no
NC_028824.1	BtRf-AlphaCoV/YN2012	RNA	linear	BtRf-AlphaCoV/YN2012, complete genome	ssRNA(+)	26975	no
NC_028833.1	BtNv-AlphaCoV/SC2013	RNA	linear	BtNv-AlphaCoV/SC2013, complete genome	ssRNA(+)	27783	no
NC_028902.1	Escherichia virus FI	RNA	linear	Enterobacteria phage FI 4184 b, complete genome	ssRNA(+)	4184	no
NC_028964.1	Gallivirus Pf-CHK1/GV	RNA	linear	Gallivirus Pf-CHK1/GV, complete genome	ssRNA(+)	8506	no
NC_028970.1	Avisivirus Pf-CHK1/AsV	RNA	linear	Avisivirus Pf-CHK1/AsV, complete genome	ssRNA(+)	7270	no
NC_028975.1	Asian prunus virus 3	RNA	linear	Asian prunus virus 3 isolate Nanjing, complete genome	ssRNA(+)	9654	no
NC_028981.1	Tupaia hepatovirus A	RNA	linear	Tupaia hepatovirus A isolate TN1, complete genome	ssRNA(+)	7417	no
NC_029051.1	Jasmine virus T	ss-RNA	linear	Jasmine ringspot virus, complete genome	ssRNA(+)	9590	no
NC_029052.1	Goose dicistrovirus	RNA	linear	Goose dicistrovirus isolate UW1, complete genome	ssRNA(+)	9130	no
NC_029053.1	Kafue kinda chacma baboon virus	RNA	linear	Kafue Kinda chacma baboon virus isolate KKCBV-1, complete genome	ssRNA(+)	14924	no
NC_029063.1	Nectarine marafivirus M	RNA	linear	Nectarine virus M isolate NeVM/12C51, complete genome	ssRNA(+)	6421	no
NC_029085.1	Elderberry carlavirus A	RNA	linear	Elderberry carlavirus A isolate EBCVA, complete genome	ssRNA(+)	8628	no
NC_029086.1	Elderberry carlavirus B	RNA	linear	Elderberry carlavirus B isolate EBCVB, complete genome	ssRNA(+)	8607	no
NC_029087.1	Elderberry carlavirus C	RNA	linear	Elderberry carlavirus C isolate EBCVC, complete genome	ssRNA(+)	8613	no
NC_029088.1	Elderberry carlavirus D	RNA	linear	Elderberry carlavirus D isolate EBCVD, complete genome	ssRNA(+)	8612	no
NC_029089.1	Elderberry carlavirus E	RNA	linear	Elderberry carlavirus E isolate EBCVE, complete genome	ssRNA(+)	8540	no
NC_029095.1	Erysiphe cichoracearum alphaendornavirus	RNA	linear	Erysiphe cichoracearum endornavirus isolate HBJZ1506, complete genome	ssRNA(+)	11907	no
NC_029301.1	Currant virus A	RNA	linear	Currant virus A, complete genome	ssRNA(+)	7925	no
NC_029306.1	Marine RNA virus PAL128	RNA	linear	Marine RNA virus PAL128, complete genome	ssRNA(+)	8660	no
NC_029307.1	Marine RNA virus PAL156	RNA	linear	Marine RNA virus PAL156, complete genome	ssRNA(+)	7897	no
NC_029309.1	Marine RNA virus PAL473	RNA	linear	Marine RNA virus PAL473, complete genome	ssRNA(+)	6360	no
NC_029691.1	Ixeridium yellow mottle virus 1	RNA	linear	Ixeridium yellow mottle virus 1 isolate Bonghwa, complete genome	ssRNA(+)	6017	no
NC_029782.1	Phytophthora infestans RNA virus 4	RNA	linear	Phytophthora infestans RNA virus 4 isolate FLa2005, complete genome	ssRNA(+)	2984	no
NC_029783.1	Grapevine leafroll-associated virus 13	RNA	linear	Grapevine leafroll-associated virus 13 genomic RNA, complete genome, isolate: a177	ssRNA(+)	17608	no
NC_029854.1	Yak enterovirus	RNA	linear	Yak enterovirus strain SWUN-AB001, complete genome	ssRNA(+)	7382	no
NC_029900.1	Potato necrosis virus	RNA	linear	Potato necrosis virus isolate QV323, complete genome	ssRNA(+)	3674	no
NC_029905.1	Enterovirus SEV-gx	RNA	linear	Enterovirus SEV-gx, complete genome	ssRNA(+)	7367	no
NC_029990.1	Maize yellow dwarf virus-RMV2	RNA	linear	Maize yellow dwarf virus-RMV2, complete genome	ssRNA(+)	5625	yes
NC_029991.1	Rhizoctonia oryzae-sativae mitovirus 1	RNA	linear	Rhizoctonia oryzae-sativae mitovirus 1 isolate 89-1, complete genome	ssRNA(+)	3038	no
NC_029992.1	Free State vervet virus	RNA	linear	UNVERIFIED: Free State vervet virus isolate VSAI1003, complete genome	ssRNA(+)	15247	no
NC_029993.1	Alfalfa enamovirus 1	RNA	linear	Alfalfa enamovirus-1 isolate Manfredi, complete genome	ssRNA(+)	5726	no
NC_030118.1	Tobacco mosqueado virus	RNA	linear	Tobacco mosqueado virus isolate RS-01, complete genome	ssRNA(+)	9896	no
NC_030225.1	Pepo aphid-borne yellows virus	RNA	linear	Pepo aphid-borne yellows virus isolate RSA BB Marrow, complete genome	ssRNA(+)	5813	no
NC_030229.1	Tropical soda apple mosaic virus	RNA	linear	Tropical soda apple mosaic virus isolate Okeechobee, complete genome	ssRNA(+)	6350	no
NC_030236.1	Impatiens flower break virus	RNA	linear	Impatiens flower break potyvirus isolate Asan, complete genome	ssRNA(+)	9622	no
NC_030290.1	Culiseta flavivirus	RNA	linear	Culiseta flavivirus strain 502-13, complete genome	ssRNA(+)	10864	no
NC_030292.1	Ferret coronavirus	RNA	linear	Ferret coronavirus isolate FRCoV-NL-2010, complete genome	ssRNA(+)	28434	no
NC_030293.1	Pecan mosaic-associated virus	RNA	linear	Pecan mosaic-associated virus isolate LA, complete genome	ssRNA(+)	9310	no
NC_030308.1	Phytomonas serpens narnavirus 1	RNA	linear	Phytomonas serpens narnavirus 1 isolate PserNV1, complete genome	ssRNA(+)	3782	no
NC_030654.1	Fusarium graminearum deltaflexivirus 1	RNA	linear	Fusarium graminearum deltaflexivirus 1 isolate BJ59, complete genome	ssRNA(+)	8246	no
NC_030657.1	Yacon virus A	RNA	linear	Yacon virus A isolate 4Y_2, complete genome	ssRNA(+)	6400	no
NC_030693.1	Grapevine Red Globe virus	RNA	linear	Grapevine Red Globe virus isolate Graciano-T101, complete genome	ssRNA(+)	6863	no
NC_030746.1	Senna mosaic virus	RNA	linear	Senna mosaic virus isolate Brazilian, complete genome	ssRNA(+)	6775	no
NC_030747.1	Alternaria arborescens mitovirus 1	RNA	linear	Alternaria arborescens mitovirus 1 genomic RNA, complete genome	ssRNA(+)	2506	no
NC_030793.1	Bovine calicivirus strain Kirklareli	RNA	linear	Bovine calicivirus strain Kirklareli, complete genome	ssRNA(+)	7484	no
NC_030794.1	Callistephus mottle virus	ss-RNA	linear	Callistephus mottle virus isolate DJ, complete genome	ssRNA(+)	9859	no
NC_030840.1	Coccinia mottle virus	RNA	linear	Coccinia mottle virus isolate Su12-25, complete genome	ssRNA(+)	9778	no
NC_030847.1	Barbacena virus Y	RNA	linear	Barbacena virus Y isolate KLL097, complete genome	ssRNA(+)	9837	no
NC_030861.1	Fusarium poae mitovirus 1	RNA	linear	Fusarium poae mitovirus 1 genomic RNA, complete genome	ssRNA(+)	2397	no
NC_030862.1	Fusarium poae mitovirus 2	RNA	linear	Fusarium poae mitovirus 2 genomic RNA, complete genome	ssRNA(+)	2414	no
NC_030863.1	Fusarium poae mitovirus 3	RNA	linear	Fusarium poae mitovirus 3 genomic RNA, complete genome	ssRNA(+)	2718	no
NC_030864.1	Fusarium poae mitovirus 4	RNA	linear	Fusarium poae mitovirus 4 genomic RNA, complete genome	ssRNA(+)	2387	no
NC_030865.1	Fusarium poae narnavirus 1	RNA	linear	Fusarium poae narnavirus 1 genomic RNA, complete genome	ssRNA(+)	2297	no
NC_030866.1	Fusarium poae narnavirus 2	RNA	linear	Fusarium poae narnavirus 2 genomic RNA, complete genome	ssRNA(+)	2054	no
NC_030886.1	Rousettus bat coronavirus	RNA	linear	Rousettus bat coronavirus isolate GCCDC1 356, complete genome	ssRNA(+)	30161	no
NC_030938.1	Rosellinia necatrix endornavirus 1	RNA	linear	Rosellinia necatrix endornavirus 1 genomic RNA, complete genome, strain: W1141	ssRNA(+)	9639	no
NC_031327.1	Anopheles flavivirus variant 1	RNA	linear	Anopheles flavivirus variant 1, complete genome	ssRNA(+)	10588	no
NC_031336.1	Winged bean alphaendornavirus 1	RNA	linear	Winged bean alphaendornavirus 1 genomic RNA, complete genome	ssRNA(+)	14623	no
NC_031338.1	Moku virus	RNA	linear	Moku virus isolate Big Island, complete genome	ssRNA(+)	10056	no
NC_031339.1	Euphorbia ringspot virus	RNA	linear	Euphorbia ringspot virus isolate PV-0902, complete genome	ssRNA(+)	10154	no
NC_031687.1	Centovirus AC	RNA	linear	Centovirus AC, complete genome	ssRNA(+)	9070	no
NC_031688.1	Mosquito dicistrovirus	RNA	linear	Mosquito dicistrovirus strain FH1, complete genome	ssRNA(+)	9018	no
NC_031692.1	Grapevine asteroid mosaic associated virus	RNA	linear	Grapevine asteroid mosaic-associated virus isolate GV30, complete genome	ssRNA(+)	6719	no
NC_031747.1	White clover mottle virus	RNA	linear	White clover mottle virus genomic RNA, complete genome, strain: CD	ssRNA(+)	6205	no
NC_031752.1	Botrytis cinerea betaendornavirus 1	RNA	linear	Botrytis cinerea endornavirus 1 strain HBtom-372, complete genome	ssRNA(+)	11557	no
NC_032087.1	Euscelidius variegatus virus 1	RNA	linear	Euscelidius variegatus virus 1 isolate to-1, complete genome	ssRNA(+)	10623	no
NC_032107.1	NL63-related bat coronavirus	RNA	linear	NL63-related bat coronavirus strain BtKYNL63-9a, complete genome	ssRNA(+)	28363	no
NC_032126.1	Livupivirus A	RNA	linear	Livupivirus A strain newt/II-5-Pilis/2014/HUN, complete genome	ssRNA(+)	7768	no
NC_032212.1	Fusarium langsethiae hypovirus 1	RNA	linear	Fusarium langsethiae hypovirus 1 isolate FlHV1/AH32, complete genome	ssRNA(+)	12839	no
NC_032405.1	Bermuda grass latent virus	RNA	linear	Bermuda grass latent virus isolate BGLV, complete genome	ssRNA(+)	4044	no
NC_033695.1	Enterovirus AN12	RNA	linear	Enterovirus AN12 genomic RNA, complete genome, strain: AN12	ssRNA(+)	7414	no
NC_033706.1	Solanum nodiflorum mottle virus	RNA	linear	Solanum nodiflorum mottle virus culture-collection ATCC:PV-491, complete genome	ssRNA(+)	4297	no
NC_033792.1	Qinghai Himalayan marmot astrovirus 1	RNA	linear	Qinghai Himalayan marmot astrovirus 1 isolate HHMAstV1, complete genome	ssRNA(+)	6712	no
NC_033793.1	Goose megrivirus	RNA	linear	Goose megrivirus isolate HN56, complete genome	ssRNA(+)	10101	no
NC_033821.1	Qinghai Himalayan marmot astrovirus 2	RNA	linear	Qinghai Himalayan marmot astrovirus 2 isolate HHMAstV2, complete genome	ssRNA(+)	6640	no
NC_033828.1	Peach virus D	RNA	linear	Peach virus D isolate SK, complete genome	ssRNA(+)	6612	no
NC_034017.1	Xishuangbanna aedes flavivirus	RNA	linear	Xishuangbanna aedes flavivirus, complete genome	ssRNA(+)	10884	no
NC_034216.1	Lagenaria siceraria endornavirus-Hubei	RNA	linear	Lagenaria siceraria endornavirus-Hubei isolate JZ, complete genome	ssRNA(+)	15098	no
NC_034217.1	Pityohyphantes rubrofasciatus iflavirus	RNA	linear	Pityohyphantes rubrofasciatus iflavirus isolate UW1, complete genome	ssRNA(+)	9834	no
NC_034243.1	Ixeridium yellow mottle virus 2	RNA	linear	Ixeridium yellow mottle virus 2, complete genome	ssRNA(+)	4196	no
NC_034245.1	Bovine rhinovirus 1	RNA	linear	Bovine rhinovirus 1 strain SD-1, complete genome	ssRNA(+)	7253	no
NC_034246.1	Cowpea polerovirus 1	RNA	linear	Cowpea polerovirus 1 isolate BE167, complete genome	ssRNA(+)	5845	no
NC_034247.1	Cowpea polerovirus 2	RNA	linear	Cowpea polerovirus 2 isolate BE179, complete genome	ssRNA(+)	5945	no
NC_034264.1	Arracacha virus V	RNA	linear	Arracacha virus V isolate CNPH, complete genome	ssRNA(+)	7398	no
NC_034265.1	Tobacco virus 2	RNA	linear	Tobacco virus 2, complete genome	ssRNA(+)	5979	no
NC_034267.1	Enterovirus goat/JL14	RNA	linear	Enterovirus goat/JL14, complete genome	ssRNA(+)	7461	no
NC_034273.1	Endive necrotic mosaic virus	RNA	linear	Endive necrotic mosaic virus strain ENMV-FR, complete genome	ssRNA(+)	10000	no
NC_034381.1	Miniopterus schreibersii picornavirus 1	RNA	linear	Miniopterus schreibersii picornavirus 1, complete genome	ssRNA(+)	8468	no
NC_034384.1	Diamondback moth iflavirus	RNA	linear	Diamondback moth iflavirus isolate Guangzhou, complete genome	ssRNA(+)	9580	no
NC_034617.1	Harrier picornavirus 1	RNA	linear	Harrier picornavirus 1 strain harrier/MR-01/HUN/2014, complete genome	ssRNA(+)	8541	no
NC_034833.1	Agave tequilana leaf virus	RNA	linear	Agave tequilana leaf virus isolate agave azul-Mex1, complete genome	ssRNA(+)	6958	no
NC_034972.1	Coronavirus AcCoV-JC34	ss-RNA	linear	Coronavirus AcCoV-JC34, complete genome	ssRNA(+)	27682	no
NC_034976.1	Goat torovirus	RNA	linear	Goat torovirus strain SZ, complete genome	ssRNA(+)	28487	no
NC_035110.1	Fur seal picorna-like virus	RNA	linear	Fur seal picorna-like virus isolate KGI-Bel-22, complete genome	ssRNA(+)	8136	no
NC_035114.1	Neofusicoccum luteum mitovirus 1	RNA	linear	Neofusicoccum luteum mitovirus 1 isolate CAP037, complete genome	ssRNA(+)	2389	no
NC_035118.1	Karumba virus	RNA	linear	Karumba virus isolate KRBV 1892, complete genome	ssRNA(+)	10646	no
NC_035127.1	Olivier's shrew virus 1	RNA	linear	Olivier's shrew virus 1 isolate Gkd-1, complete genome	ssRNA(+)	13766	no
NC_035134.1	Cucurbit vein banding virus	RNA	linear	Cucurbit vein banding virus isolate 3.1, complete genome	ssRNA(+)	9969	no
NC_035198.1	Aimelvirus 2	RNA	linear	Aimelvirus 2 strain gpai002, complete genome	ssRNA(+)	8080	no
NC_035204.1	Vanilla latent virus	RNA	linear	Vanilla latent virus isolate CRV2148ALL, complete genome	ssRNA(+)	7462	no
NC_035205.1	Vanilla virus X	RNA	linear	Vanilla virus X isolate CRV2148POT, complete genome	ssRNA(+)	6295	no
NC_035432.1	Linda virus	RNA	linear	Linda virus strain Austria1, complete genome	ssRNA(+)	12614	no
NC_035450.1	Lasius neglectus virus 1	RNA	linear	Lasius neglectus virus 1 isolate Cambridge-Lne, complete genome	ssRNA(+)	11851	no
NC_035451.1	Wheat leaf yellowing-associated virus	RNA	linear	Wheat leaf yellowing-associated virus isolate JN-U3, complete genome	ssRNA(+)	5772	no
NC_035452.1	Rice virus A	RNA	linear	Rice virus A isolate SK, complete genome	ssRNA(+)	4832	no
NC_035453.1	Actinidia virus 1	RNA	linear	Actinidia virus 1 isolate K75, complete genome	ssRNA(+)	18848	no
NC_035455.1	Solenopsis invicta virus 4	RNA	linear	Solenopsis invicta virus 4 isolate Gainesville-Sin, complete genome	ssRNA(+)	12102	no
NC_035456.1	Lasius niger virus 1	RNA	linear	Lasius niger virus 1 isolate Cambridge-Lni, complete genome	ssRNA(+)	11092	no
NC_035457.1	Myrmica scabrinodis virus 1	RNA	linear	Myrmica scabrinodis virus 1 isolate Cambridge-Msc, complete genome	ssRNA(+)	11900	no
NC_035458.1	Wild melon vein banding virus	RNA	linear	Wild melon vein banding virus isolate Su03-07, complete genome	ssRNA(+)	10152	no
NC_035459.1	Sudan watermelon mosaic virus	RNA	linear	Sudan watermelon mosaic virus isolate Su94-54, complete genome	ssRNA(+)	10232	no
NC_035758.1	Bastrovirus 7	RNA	linear	Bastrovirus 7, complete genome	ssRNA(+)	6339	no
NC_035779.1	Falcon picornavirus	RNA	linear	Falcon picornavirus, complete genome	ssRNA(+)	7964	no
NC_036583.1	Rodent astrovirus	RNA	linear	Rodent astrovirus isolate GX-006, complete genome	ssRNA(+)	6861	no
NC_036587.1	Babaco mosaic virus	RNA	linear	Babaco mosaic virus isolate Tandapi, complete genome	ssRNA(+)	6692	no
NC_036588.1	Passerivirus sp.	RNA	linear	Passerivirus sp. strain waxbill/DB01/HUN/2014, complete genome	ssRNA(+)	9130	no
NC_036590.1	Rosellinia necatrix hypovirus 1	RNA	linear	Rosellinia necatrix hypovirus 1 genomic RNA, complete genome, strain: Rn-Ca	ssRNA(+)	13156	no
NC_036802.1	Saffron latent virus	RNA	linear	Saffron latent virus isolate Ir-Kh1, complete genome	ssRNA(+)	9693	no
NC_036803.1	Pepper vein yellows virus 5	RNA	linear	Pepper vein yellows virus 5 isolate Spain-Almeria 2-2013, complete genome	ssRNA(+)	6125	no
NC_037051.1	Hyacinth mosaic virus	RNA	linear	Hyacinth mosaic virus isolate Nannup BC28, complete genome	ssRNA(+)	9500	no
NC_037058.1	Grapevine virus I	RNA	linear	Grapevine virus I isolate VID499, complete genome	ssRNA(+)	7507	no
NC_037654.1	Sichuan takin enterovirus	RNA	linear	Sichuan takin enterovirus, complete genome	ssRNA(+)	6519	no
NC_037655.1	Sichuan takin astrovirus	RNA	linear	Sichuan takin astrovirus, complete genome	ssRNA(+)	6233	no
MH047856.1	Sclerotinia sclerotiorum mitovirus 6	RNA	linear	Sclerotinia sclerotiorum mitovirus 6 isolate Br1, complete genome	ssRNA(+)	2700	no
KY765684.1	Mamastrovirus 5	RNA	linear	Mamastrovirus 5 strain Crab-eating_fox/2016/BRA, complete genome	ssRNA(+)	6579	no
MG515473.1	Sapovirus GII	RNA	linear	Sapovirus GII strain Hu/GII.3/Shenzhen-3/2015/CHN, complete genome	ssRNA(+)	7474	no
MH450295.1	Dengue virus	RNA	linear	Dengue virus isolate IDAMS-910105, complete genome	ssRNA(+)	10691	no
MH027948.1	Bovine hepacivirus	RNA	linear	Bovine hepacivirus isolate BH181/16-20, complete genome	ssRNA(+)	8796	no
LC389583.1	Norovirus GIV.2	RNA	linear	Norovirus GIV.2 Fe/GIV.2/JP/2017/M81 RNA, nearly complete genome	ssRNA(+)	7840	no
MF419263.1	Coxsackievirus A24	RNA	linear	Coxsackievirus A24 strain GUF-2017-B0519081, complete genome	ssRNA(+)	7415	no
LT898422.1	Pasivirus A	cRNA	linear	Pasivirus A isolate SPaV-A_GER_L01061-K07_15-03_2015 genome assembly, complete genome: monopartite	ssRNA(+)	6905	no
LT898437.1	Escherichia virus MS2	cRNA	linear	Escherichia virus MS2 isolate EnteroPH_GER_L00928-K20_14-03_2014 genome assembly, complete genome: monopartite	ssRNA(+)	3534	no
MG181943.1	Didelphis aurita hepatitis A virus	RNA	linear	Didelphis aurita hepatitis A virus, complete genome	ssRNA(+)	7436	no
MH128992.1	Enterovirus C109	RNA	linear	Enterovirus C109 strain USA/FL/2016-21002, complete genome	ssRNA(+)	7336	no
MF693137.1	Human hepegivirus	RNA	linear	Human hepegivirus isolate H8-S725, complete genome	ssRNA(+)	9496	no
MF993576.1	Grapevine virus K	RNA	linear	Grapevine virus K isolate VLJ-178.GvK, complete genome	ssRNA(+)	7428	no
MG780414.1	Coxsackievirus B1	RNA	linear	Coxsackievirus B1 strain CVB1/XM0108, complete genome	ssRNA(+)	7371	no
KT946714.1	Human poliovirus 3	RNA	linear	Human poliovirus 3 strain RF108/YN/CHN/2010, complete genome	ssRNA(+)	7402	no
LC380411.1	Sapovirus Hu/GI.6/Nichinan/FP05284/2005/JPN	RNA	linear	Sapovirus Hu/GI.6/Nichinan/FP05284/2005/JPN genomic RNA, complete genome	ssRNA(+)	7443	no
MF067043.1	Murine norovirus	RNA	linear	Murine norovirus strain MNVSH1603, complete genome	ssRNA(+)	7383	no
MF083115.1	Porcine hemagglutinating encephalomyelitis virus	RNA	linear	Porcine hemagglutinating encephalomyelitis virus strain CC14, complete genome	ssRNA(+)	30682	no
MG182694.1	Coxsackievirus A16 (strain CVA16-GZ)	RNA	linear	Coxsackievirus A16 (strain CVA16-GZ), complete genome	ssRNA(+)	7409	no
AB455793.2	Sapovirus Hu/Kushiro5/2007/JP	RNA	linear	Sapovirus Hu/Kushiro5/2007/JP genomic RNA, complete genome	ssRNA(+)	7477	no
AB522397.2	Sapovirus D1737-A/Jun2008/JPN	RNA	linear	Sapovirus D1737-A/Jun2008/JPN genomic RNA, complete genome	ssRNA(+)	7461	no
MG672482.1	Coxsackievirus A14	RNA	linear	Coxsackievirus A14 isolate SEN-14-254, complete genome	ssRNA(+)	7353	no
MG518518.1	Water deer coronavirus	ss-RNA	linear	Water deer coronavirus isolate W17-18, complete genome	ssRNA(+)	31034	no
MG881840.1	Human rhinovirus C15	RNA	linear	Human rhinovirus C15 strain HRV/C/BuenosAires/Arg/001/2017, complete genome	ssRNA(+)	6992	no
MF774336.1	Grapevine virus D	RNA	linear	Grapevine virus D isolate MD25, complete genome	ssRNA(+)	7479	no
AB522390.3	Sapovirus Hu/D1714-B/2008/JPN	RNA	linear	Sapovirus Hu/D1714-B/2008/JPN genomic RNA, complete genome	ssRNA(+)	7452	no
KX979913.1	Narcissus latent virus	RNA	linear	Narcissus latent virus isolate NL, complete genome	ssRNA(+)	8181	no
AB647316.1	Echovirus E3	RNA	linear	Echovirus E3 genomic RNA, complete genome, strain: OC10-380	ssRNA(+)	7428	no
AB623037.2	Sapovirus Hu/OH08021/2008/JP	RNA	linear	Sapovirus Hu/OH08021/2008/JP genomic RNA, complete genome	ssRNA(+)	7442	no
MG451808.1	Coxsackievirus B4	RNA	linear	Coxsackievirus B4 isolate Env_2017_Jan_CV-B4, complete genome	ssRNA(+)	6815	no
MF678294.1	Coxsackievirus A19	RNA	linear	Coxsackievirus A19 isolate NSW-V03-2008-CVA19, complete genome	ssRNA(+)	6950	no
KY941932.1	Human poliovirus 2	RNA	linear	Human poliovirus 2 strain IRQ1219537, complete genome	ssRNA(+)	7436	no
LC209439.1	Norovirus Hu/GII/JP/2014/GII.Pe_GII.2/Saitama-127	RNA	linear	Norovirus Hu/GII/JP/2014/GII.Pe_GII.2/Saitama-127 RNA, complete genome	ssRNA(+)	7536	yes
LC209445.1	Norovirus Hu/GII/JP/2012/GII.P16_GII.2/Saitama-122	RNA	linear	Norovirus Hu/GII/JP/2012/GII.P16_GII.2/Saitama-122 RNA, complete genome	ssRNA(+)	7531	yes
LC209449.1	Norovirus Hu/GII/JP/2011/GII.P16_GII.2/Osaka-26	RNA	linear	Norovirus Hu/GII/JP/2011/GII.P16_GII.2/Osaka-26 RNA, complete genome	ssRNA(+)	7533	yes
LC209463.1	Norovirus Hu/GII/JP/2008/GII.P2_GII.2/Hokkaido-15	RNA	linear	Norovirus Hu/GII/JP/2008/GII.P2_GII.2/Hokkaido-15 RNA, complete genome	ssRNA(+)	7536	no
LC209467.1	Norovirus Hu/GII/JP/2011/GII.P16_GII.2/Hokkaido-17	RNA	linear	Norovirus Hu/GII/JP/2011/GII.P16_GII.2/Hokkaido-17 RNA, complete genome	ssRNA(+)	7523	yes
LC209480.1	Norovirus Hu/GII/JP/2010/GII.P16_GII.2/Ehime-44	RNA	linear	Norovirus Hu/GII/JP/2010/GII.P16_GII.2/Ehime-44 RNA, complete genome	ssRNA(+)	7533	yes
LC209481.1	Norovirus Hu/GII/JP/2010/GII.P16_GII.2/Ehime-43	RNA	linear	Norovirus Hu/GII/JP/2010/GII.P16_GII.2/Ehime-43 RNA, complete genome	ssRNA(+)	7533	yes
LC164712.1	Hepatitis E virus type 3	RNA	linear	Hepatitis E virus type 3 genomic RNA, nearly complete genome, isolate: JEO-Gif14	ssRNA(+)	7306	no
LC333552.1	Plum pox virus D	RNA	linear	Plum pox virus D Peach-J547 genomic RNA, complete genome	ssRNA(+)	9426	yes
KX274477.1	Sapovirus GII.4	RNA	linear	Sapovirus GII.4 strain HuSaV/GII.4/LNOV_116006/Manaus/2011/BRA, complete genome	ssRNA(+)	7450	yes
KT896495.1	Bovine viral diarrhea virus 1m	RNA	linear	Bovine viral diarrhea virus 1m isolate LN-1, complete genome	ssRNA(+)	12269	no
KY063618.2	Canine coronavirus	RNA	linear	Canine coronavirus isolate HLJ-073, complete genome	ssRNA(+)	28969	no
KY799179.1	Myotis lucifugus coronavirus	RNA	linear	Myotis lucifugus coronavirus, complete genome	ssRNA(+)	28173	no
MF554740.1	Echovirus E4	RNA	linear	Echovirus E4 strain 2F5, complete genome	ssRNA(+)	7288	no
LC215874.1	Sapovirus GIII/MoI2-1-1	RNA	linear	Sapovirus GIII/MoI2-1-1 genomic RNA, nearly complete genome	ssRNA(+)	6882	no
LC215875.1	Sapovirus GIII/Ishi-Im1-3	RNA	linear	Sapovirus GIII/Ishi-Im1-3 genomic RNA, nearly complete genome	ssRNA(+)	7151	no
LC215876.1	Sapovirus GIII/Ishi-Im3-2	RNA	linear	Sapovirus GIII/Ishi-Im3-2 genomic RNA, nearly complete genome	ssRNA(+)	6958	yes
LC215877.1	Sapovirus GIII/Ishi-Kah3	RNA	linear	Sapovirus GIII/Ishi-Kah3 genomic RNA, nearly complete genome	ssRNA(+)	6902	no
LC215878.1	Sapovirus GIII/Ishi-Im7-1	RNA	linear	Sapovirus GIII/Ishi-Im7-1 genomic RNA, nearly complete genome	ssRNA(+)	7330	no
LC215879.1	Sapovirus GIII/Ishi-Kah6	RNA	linear	Sapovirus GIII/Ishi-Kah6 genomic RNA, nearly complete genome	ssRNA(+)	7333	no
LC215880.1	Sapovirus GIII/HgYa1-1	RNA	linear	Sapovirus GIII/HgYa1-1 genomic RNA, nearly complete genome	ssRNA(+)	6011	no
LC215881.1	Sapovirus GIII/HgYa2-1	RNA	linear	Sapovirus GIII/HgYa2-1 genomic RNA, nearly complete genome	ssRNA(+)	7326	no
LC215882.1	Sapovirus GIII/HgYa2-2	RNA	linear	Sapovirus GIII/HgYa2-2 genomic RNA, nearly complete genome	ssRNA(+)	7264	no
LC215883.1	Sapovirus GIII/HgTa1	RNA	linear	Sapovirus GIII/HgTa1 genomic RNA, nearly complete genome	ssRNA(+)	7305	yes
LC215884.1	Sapovirus GIII/HgTa3-1	RNA	linear	Sapovirus GIII/HgTa3-1 genomic RNA, nearly complete genome	ssRNA(+)	7158	yes
LC215885.1	Sapovirus GV/HkKa2-1	RNA	linear	Sapovirus GV/HkKa2-1 genomic RNA, nearly complete genome	ssRNA(+)	7485	no
LC215886.1	Sapovirus GVI/HgOg2-4	RNA	linear	Sapovirus GVI/HgOg2-4 genomic RNA, nearly complete genome	ssRNA(+)	7162	no
LC215887.1	Sapovirus GVI/Ishi-Im7-2	RNA	linear	Sapovirus GVI/Ishi-Im7-2 genomic RNA, nearly complete genome	ssRNA(+)	6344	no
LC215888.1	Sapovirus GVI/Ishi-Im9	RNA	linear	Sapovirus GVI/Ishi-Im9 genomic RNA, nearly complete genome	ssRNA(+)	7055	no
LC215889.1	Sapovirus GVII/HgTa2-1	RNA	linear	Sapovirus GVII/HgTa2-1 genomic RNA, nearly complete genome	ssRNA(+)	7059	no
LC215890.1	Sapovirus GVII/HgTa2-2-1	RNA	linear	Sapovirus GVII/HgTa2-2-1 genomic RNA, nearly complete genome	ssRNA(+)	7069	no
LC215891.1	Sapovirus GVII/MoI2-1-2	RNA	linear	Sapovirus GVII/MoI2-1-2 genomic RNA, nearly complete genome	ssRNA(+)	6786	no
LC215892.1	Sapovirus GVII/Ishi-Im1-2	RNA	linear	Sapovirus GVII/Ishi-Im1-2 genomic RNA, nearly complete genome	ssRNA(+)	7133	no
LC215893.1	Sapovirus GVII/Ishi-Im1-4	RNA	linear	Sapovirus GVII/Ishi-Im1-4 genomic RNA, nearly complete genome	ssRNA(+)	7130	no
LC215894.1	Sapovirus GVII/Ishi-Im3-1	RNA	linear	Sapovirus GVII/Ishi-Im3-1 genomic RNA, nearly complete genome	ssRNA(+)	7139	no
LC215895.1	Sapovirus GVIII/Ishi-Im1-1	RNA	linear	Sapovirus GVIII/Ishi-Im1-1 genomic RNA, nearly complete genome	ssRNA(+)	7449	no
LC215898.1	Sapovirus GXI/HgTa2-2-2	RNA	linear	Sapovirus GXI/HgTa2-2-2 genomic RNA, nearly complete genome	ssRNA(+)	7162	no
MF806525.1	Human rhinovirus C47	RNA	linear	Human rhinovirus C47 isolate CA-RGDS-1001, complete genome	ssRNA(+)	7081	no
MF775366.1	Human rhinovirus C53	RNA	linear	Human rhinovirus C53 strain USA/CO/2014-20993, complete genome	ssRNA(+)	7081	no
KY442319.1	Norovirus GII.3	RNA	linear	Norovirus GII.3 strain Hu/US/1972/GII.Pg_GII.3/ShippensburgB24, complete genome	ssRNA(+)	7527	no
MF167434.1	Porcine enteric alphacoronavirus GDS04	ss-RNA	linear	Porcine enteric alphacoronavirus GDS04, complete genome	ssRNA(+)	27171	yes
KX512809.1	Ferret enteric coronavirus	RNA	linear	Ferret enteric coronavirus strain FECV1, complete genome	ssRNA(+)	28151	no
KX512810.1	Ferret systemic coronavirus	RNA	linear	Ferret systemic coronavirus strain FSCV6, complete genome	ssRNA(+)	27987	no
KY460514.1	Human rhinovirus A101	RNA	linear	Human rhinovirus A101 isolate TW-00006-2010, complete genome	ssRNA(+)	6477	no
KX655860.1	Papaya ringspot virus W	RNA	linear	Papaya ringspot virus W isolate 4NT, complete genome	ssRNA(+)	10307	no
JX993987.1	Bat coronavirus Rp/Shaanxi2011	RNA	linear	Bat coronavirus Rp/Shaanxi2011, complete genome	ssRNA(+)	29484	no
JX993988.1	Bat coronavirus Cp/Yunnan2011	RNA	linear	Bat coronavirus Cp/Yunnan2011, complete genome	ssRNA(+)	29452	yes
KJ473795.1	BtMf-AlphaCoV/AH2011	RNA	linear	BtMf-AlphaCoV/AH2011, complete genome	ssRNA(+)	28310	yes
KJ473796.1	BtMf-AlphaCoV/JX2012	RNA	linear	BtMf-AlphaCoV/JX2012, complete genome	ssRNA(+)	28311	yes
KJ473797.1	BtMf-AlphaCoV/GD2012	RNA	linear	BtMf-AlphaCoV/GD2012, complete genome	ssRNA(+)	28758	no
KJ473798.1	BtMf-AlphaCoV/HuB2013	RNA	linear	BtMf-AlphaCoV/HuB2013, complete genome	ssRNA(+)	28755	no
KJ473799.1	BtMf-AlphaCoV/FJ2012	RNA	linear	BtMf-AlphaCoV/FJ2012, complete genome	ssRNA(+)	28765	no
KJ473800.1	BtMf-AlphaCoV/HeN2013	RNA	linear	BtMf-AlphaCoV/HeN2013, complete genome	ssRNA(+)	28735	yes
KJ473810.1	Alphacoronavirus BtMs-AlphaCoV/GS2013	RNA	linear	BtMs-AlphaCoV/GS2013, complete genome	ssRNA(+)	27576	yes
KJ473811.1	BtRf-BetaCoV/JL2012	RNA	linear	BtRf-BetaCoV/JL2012, complete genome	ssRNA(+)	29037	no
KJ473812.1	BtRf-BetaCoV/HeB2013	RNA	linear	BtRf-BetaCoV/HeB2013, complete genome	ssRNA(+)	29443	no
KJ473813.1	BtRf-BetaCoV/SX2013	RNA	linear	BtRf-BetaCoV/SX2013, complete genome	ssRNA(+)	29461	no
KJ473814.1	BtRs-BetaCoV/HuB2013	RNA	linear	BtRs-BetaCoV/HuB2013, complete genome	ssRNA(+)	29658	no
KJ473815.1	BtRs-BetaCoV/GX2013	RNA	linear	BtRs-BetaCoV/GX2013, complete genome	ssRNA(+)	29161	yes
KJ473816.1	BtRs-BetaCoV/YN2013	RNA	linear	BtRs-BetaCoV/YN2013, complete genome	ssRNA(+)	29142	no
KJ473820.1	BtPa-BetaCoV/GD2013	RNA	linear	BtPa-BetaCoV/GD2013, complete genome	ssRNA(+)	30480	yes
KJ473821.1	BtVs-BetaCoV/SC2013	RNA	linear	BtVs-BetaCoV/SC2013, complete genome	ssRNA(+)	30423	no
KJ473822.1	BtTp-BetaCoV/GX2012	RNA	linear	BtTp-BetaCoV/GX2012, complete genome	ssRNA(+)	30247	yes
KX494871.1	Human rhinovirus B91	RNA	linear	Human rhinovirus B91 isolate ZJ2015_001, complete genome	ssRNA(+)	7239	no
LC216914.1	Coronavirus HKU15	RNA	linear	Coronavirus HKU15 genomic RNA, complete genome, strain: S579N	ssRNA(+)	25422	yes
KX231802.1	Mengo virus	RNA	linear	Mengo virus strain 3761IMP, complete genome	ssRNA(+)	7714	no
KY771081.1	Norovirus GII/Hu/HK/2016/GII.P16_GII.2/CUHK-NS-1082	RNA	linear	Norovirus GII/Hu/HK/2016/GII.P16_GII.2/CUHK-NS-1082, complete genome	ssRNA(+)	7546	no
KY629935.1	Human rhinovirus A59	RNA	linear	Human rhinovirus 59 strain 16-J2, complete genome	ssRNA(+)	7130	no
KY369878.1	Human rhinovirus C43	RNA	linear	Human rhinovirus C43 strain SC174, complete genome	ssRNA(+)	7052	no
KY369881.1	Human rhinovirus C2	RNA	linear	Human rhinovirus C2 strain SC9735, complete genome	ssRNA(+)	7064	no
KY369888.1	Human rhinovirus A20	RNA	linear	Human rhinovirus A20 strain SC1006, complete genome	ssRNA(+)	7122	no
KY369890.1	Human rhinovirus A47	RNA	linear	Human rhinovirus A47 strain SC122, complete genome	ssRNA(+)	7028	no
KY369894.1	Human rhinovirus A82	RNA	linear	Human rhinovirus A82 strain SC9702, complete genome	ssRNA(+)	7033	no
KY369896.1	Human rhinovirus A49	RNA	linear	Human rhinovirus A49 strain SC1066, complete genome	ssRNA(+)	7025	yes
KY369899.1	Human rhinovirus B4	RNA	linear	Human rhinovirus B4 strain SC165, complete genome	ssRNA(+)	7179	no
KY369900.1	Human rhinovirus B27	RNA	linear	Human rhinovirus B27 strain SC275, complete genome	ssRNA(+)	7165	no
KX060810.1	Echovirus E20	ss-RNA	linear	Echovirus E20 strain 812/YN/CHN/2010, complete genome	ssRNA(+)	7398	no
LC190463.1	Sapovirus Hu/GII/JP/2010/Kashiwa1	RNA	linear	Sapovirus Hu/GII/JP/2010/Kashiwa1 genomic RNA, complete genome, strain: Kashiwa 1	ssRNA(+)	7448	no
KU884971.1	Alkhumra hemorrhagic fever virus	RNA	linear	Alkhumra hemorrhagic fever virus isolate 2014067667, complete genome	ssRNA(+)	10558	yes
KX432213.1	Canine respiratory coronavirus	RNA	linear	Canine respiratory coronavirus strain BJ232, complete genome	ssRNA(+)	30868	yes
KX171334.1	Enterovirus B106	RNA	linear	Enterovirus B106 isolate AKS-AWT-AFP2F/XJ/CHN/2011, complete genome	ssRNA(+)	7422	no
LC177788.1	Ferret hepatitis E virus	RNA	linear	Ferret hepatitis E virus genomic RNA, complete genome, strain: F45	ssRNA(+)	6826	no
KY073747.1	229E-related bat coronavirus	RNA	linear	229E-related bat coronavirus strain BtKY229E-1, complete genome	ssRNA(+)	27837	no
KX431437.1	Sapporo virus	RNA	linear	Sapporo virus isolate Hu/GV/0003/Sollentuna/2016/SWE, complete genome	ssRNA(+)	7563	no
KX356068.1	Potato virus Y strain NTN	RNA	linear	Potato virus Y strain NTN isolate PVY-3202, complete genome	ssRNA(+)	9642	yes
KX356069.1	Potato virus Y strain Z-NTN	RNA	linear	Potato virus Y strain Z-NTN isolate PVY-3303, complete genome	ssRNA(+)	9646	yes
KX356070.1	Potato virus Y strain N-Wi	RNA	linear	Potato virus Y strain N-Wi isolate PVY-3411, complete genome	ssRNA(+)	9642	yes
LC214356.1	Bombyx mori iflavirus	RNA	linear	Bombyx mori iflavirus genomic RNA, complete genome, strain: BmIV variant 1	ssRNA(+)	10244	no
KU707902.1	Enterovirus B83	RNA	linear	Enterovirus B83 isolate 246/YN/CHN/08, complete genome	ssRNA(+)	7394	no
KY039583.1	Papaya ringspot virus-W	RNA	linear	Papaya ringspot virus-W isolate TUL15, complete genome	ssRNA(+)	10302	yes
KY369873.1	Human rhinovirus A34	RNA	linear	Human rhinovirus A34 strain SC9783, complete genome	ssRNA(+)	7054	no
KY369874.1	Human rhinovirus A57	RNA	linear	Human rhinovirus A57 strain SC9723, complete genome	ssRNA(+)	7051	no
KY369875.1	Rhinovirus A98	RNA	linear	Human rhinovirus A98 strain SC176, complete genome	ssRNA(+)	7104	no
KY369883.1	Human rhinovirus B97	RNA	linear	Human rhinovirus B97 strain SC1079, complete genome	ssRNA(+)	7151	no
KY369884.1	Human rhinovirus A31	RNA	linear	Human rhinovirus A31 strain SC1031, complete genome	ssRNA(+)	7120	no
KY369886.1	Human rhinovirus A61	RNA	linear	Human rhinovirus A61 strain SC628, complete genome	ssRNA(+)	7112	no
KX891411.1	Human rhinovirus A16	RNA	linear	Human rhinovirus A16 isolate KC939 clone pR16.939, complete genome	ssRNA(+)	7116	no
KX980412.1	Sapovirus Hu/GI/Hunan/China/2016	RNA	linear	Sapovirus Hu/GI/Hunan/China/2016, complete genome	ssRNA(+)	7429	yes
KP784691.1	Norovirus GII/Hu/ZAF/2009/GII.P4_GII.4/Johannesburg/4175	RNA	linear	Norovirus GII/Hu/ZAF/2009/GII.P4_GII.4/Johannesburg/4175, complete genome	ssRNA(+)	7570	yes
KP784692.1	Norovirus GII/Hu/ZAF/2011/GII.P4_GII.4/Johannesburg/7028	RNA	linear	Norovirus GII/Hu/ZAF/2011/GII.P4_GII.4/Johannesburg/7028, complete genome	ssRNA(+)	7569	yes
KP784693.1	Norovirus GII/Hu/ZAF/2011/GII.P4_GII.4/Empangeni/8501	RNA	linear	Norovirus GII/Hu/ZAF/2011/GII.P4_GII.4/Empangeni/8501, complete genome	ssRNA(+)	7570	yes
KP784694.1	Norovirus GII/Hu/ZAF/2012/GII.P4_GII.4/Empangeni/8604	RNA	linear	Norovirus GII/Hu/ZAF/2012/GII.P4_GII.4/Empangeni/8604, complete genome	ssRNA(+)	7570	yes
KP784695.1	Norovirus GII/Hu/ZAF/2012/GII.P4_GII.4/Empangeni/9693	RNA	linear	Norovirus GII/Hu/ZAF/2012/GII.P4_GII.4/Empangeni/9693, complete genome	ssRNA(+)	7570	yes
KP784696.1	Norovirus GII/Hu/ZAF/2012/GII.P4_GII.4/CapeTown/9772	RNA	linear	Norovirus GII/Hu/ZAF/2012/GII.P4_GII.4/CapeTown/9772, complete genome	ssRNA(+)	7570	yes
KP784697.1	Norovirus GII/Hu/ZAF/2012/GII.P4_GII.4/CapeTown/10105	RNA	linear	Norovirus GII/Hu/ZAF/2012/GII.P4_GII.4/CapeTown/10105, complete genome	ssRNA(+)	7570	yes
KP784698.1	Norovirus GII/Hu/ZAF/2012/GII.P4_GII.4/Johannesburg/BW	RNA	linear	Norovirus GII/Hu/ZAF/2012/GII.P4_GII.4/Johannesburg/BW, complete genome	ssRNA(+)	7570	yes
LC175468.1	Norovirus Hu/GII/JP/2016/GII.P16_GII.4_Sydney2012/Kawasaki194	RNA	linear	Norovirus Hu/GII/JP/2016/GII.P16_GII.4_Sydney2012/Kawasaki194 genomic RNA, complete genome	ssRNA(+)	7570	no
KX394381.1	Kunjin virus	RNA	linear	Kunjin virus isolate 18658C, complete genome	ssRNA(+)	10740	yes
KX810066.1	Echovirus E2	RNA	linear	Echovirus E2 strain USA/2013-19511, complete genome	ssRNA(+)	7364	no
KR815824.1	Human enterovirus C104	RNA	linear	Human enterovirus C104 isolate kvv585-16-TS, complete genome	ssRNA(+)	7408	yes
LC061272.1	Equine coronavirus	RNA	linear	Equine coronavirus RNA, complete genome, strain: Tokachi09	ssRNA(+)	30782	no
KX148547.1	Anopheles flavivirus variant 2	RNA	linear	Anopheles flavivirus variant 2, complete genome	ssRNA(+)	10529	yes
KU870455.1	Norovirus GII.6	RNA	linear	Norovirus GII.6 isolate NHBGR59, complete genome	ssRNA(+)	7563	no
KT879915.1	Human parechovirus 18	RNA	linear	Human parechovirus 18 isolate 11Chzj207, complete genome	ssRNA(+)	7229	no
KT879916.1	Human parechovirus 17	RNA	linear	Human parechovirus 17 isolate 27Chzj76, complete genome	ssRNA(+)	7056	no
KT879919.1	Human parechovirus 2	RNA	linear	Human parechovirus 2 isolate 51Chzj674, complete genome	ssRNA(+)	7123	no
KT879920.1	Human parechovirus 19	RNA	linear	Human parechovirus 19 isolate 67Chzj11, complete genome	ssRNA(+)	7125	no
KT879921.1	Human parechovirus 6	RNA	linear	Human parechovirus 6 isolate 71Chzj169, complete genome	ssRNA(+)	7166	no
KU757046.1	Norovirus Hu/GII/CN/2013/GII.17/13010141	RNA	linear	Norovirus Hu/GII/CN/2013/GII.17/13010141, complete genome	ssRNA(+)	7550	yes
KU757047.1	Norovirus Hu/GII/CN/2014/GII.17/1401084	RNA	linear	Norovirus Hu/GII/CN/2014/GII.17/1401084, complete genome	ssRNA(+)	7550	yes
KU757048.1	Norovirus Hu/GII/CN/2014/GII.17/1402047	RNA	linear	Norovirus Hu/GII/CN/2014/GII.17/1402047, complete genome	ssRNA(+)	7550	yes
KU757049.1	Norovirus Hu/GII/CN/2014/GII.17/1401169	RNA	linear	Norovirus Hu/GII/CN/2014/GII.17/1401169, complete genome	ssRNA(+)	7556	yes
KU757050.1	Norovirus Hu/GII/CN/2014/GII.17/1401184	RNA	linear	Norovirus Hu/GII/CN/2014/GII.17/1401184, complete genome	ssRNA(+)	7556	yes
KU757051.1	Norovirus Hu/GII/CN/2014/GII.17/FX141210-5	RNA	linear	Norovirus Hu/GII/CN/2014/GII.17/FX141210-5, complete genome	ssRNA(+)	7556	yes
KU757052.1	Norovirus Hu/GII/CN/2014/GII.17/FX141226-31	RNA	linear	Norovirus Hu/GII/CN/2014/GII.17/FX141226-31, complete genome	ssRNA(+)	7556	yes
KU761262.1	Coxsackievirus A5	RNA	linear	Coxsackievirus A5 strain CVA5/13164/HUN/2015, complete genome	ssRNA(+)	7405	no
KT253324.1	Camel alphacoronavirus Camel229E	RNA	linear	Camel alphacoronavirus Camel229E isolate Camel229E-CoV/JC50/KSA/2014, complete genome	ssRNA(+)	27395	yes
LC061267.1	Hepatitis E virus type 1	RNA	linear	Hepatitis E virus type 1 genomic RNA, complete genome, strain: G1 HEV p21	ssRNA(+)	7224	no
AF144618.2	Pestivirus reindeer-1 V60-Krefeld	RNA	linear	Pestivirus reindeer-1 V60-Krefeld complete genome	ssRNA(+)	12318	no
AY457635.1	PRRSV HN1	ss-RNA	linear	Porcine reproductive and respiratory syndrome virus HN1, complete genome	ssRNA(+)	15423	no
AY588319.1	PRRSV LV4.2.1	RNA	linear	PRRSV LV4.2.1, complete genome	ssRNA(+)	15146	no
DQ078814.2	Norovirus Hu/GII.4/Hunter504D/04O/AU	RNA	linear	Norovirus Hu/GII.4/Hunter504D/04O/AU, complete genome	ssRNA(+)	7559	yes
EU563512.1	Potato virus Y strain C	RNA	linear	Potato virus Y strain C isolate PRI-509, complete genome	ssRNA(+)	9699	no
FJ425184.1	Waterbuck coronavirus US/OH-WD358-TC/1994	ss-RNA	linear	Waterbuck coronavirus US/OH-WD358-TC/1994, complete genome	ssRNA(+)	30995	yes
FJ425185.1	Waterbuck coronavirus US/OH-WD358-GnC/1994	ss-RNA	linear	Waterbuck coronavirus US/OH-WD358-GnC/1994, complete genome	ssRNA(+)	30940	yes
FJ425186.1	Waterbuck coronavirus US/OH-WD358/1994	ss-RNA	linear	Waterbuck coronavirus US/OH-WD358/1994, complete genome	ssRNA(+)	30962	yes
FJ425187.1	White-tailed deer coronavirus US/OH-WD470/1994	ss-RNA	linear	White-tailed deer coronavirus US/OH-WD470/1994, complete genome	ssRNA(+)	31020	yes
FJ425188.1	Sambar deer coronavirus US/OH-WD388-TC/1994	ss-RNA	linear	Sambar deer coronavirus US/OH-WD388-TC/1994, complete genome	ssRNA(+)	30995	yes
FJ425189.1	Sambar deer coronavirus US/OH-WD388/1994	ss-RNA	linear	Sambar deer coronavirus US/OH-WD388/1994, complete genome	ssRNA(+)	30997	yes
AB541212.1	Norovirus Hu/GII-4/Akita1/2008/JP	RNA	linear	Norovirus Hu/GII-4/Akita1/2008/JP genomic RNA, nearly complete genome	ssRNA(+)	7404	yes
AB541221.1	Norovirus Hu/GII-4/Aomori2/2008/JP	RNA	linear	Norovirus Hu/GII-4/Aomori2/2008/JP genomic RNA, nearly complete genome	ssRNA(+)	7404	yes
AB541300.1	Norovirus Hu/GII-4/Miyazaki9/2008/JP	RNA	linear	Norovirus Hu/GII-4/Miyazaki9/2008/JP genomic RNA, nearly complete genome	ssRNA(+)	7263	no
AB541348.1	Norovirus Hu/GII-4/Shimane2/2008/JP	RNA	linear	Norovirus Hu/GII-4/Shimane2/2008/JP genomic RNA, nearly complete genome	ssRNA(+)	7401	yes
AY338174.1	SARS coronavirus Taiwan TC1	RNA	linear	SARS coronavirus Taiwan TC1, complete genome	ssRNA(+)	29573	yes
AY338175.1	SARS coronavirus Taiwan TC2	RNA	linear	SARS coronavirus Taiwan TC2, complete genome	ssRNA(+)	29573	yes
AY348314.1	SARS coronavirus Taiwan TC3	RNA	linear	SARS coronavirus Taiwan TC3, complete genome	ssRNA(+)	29573	yes
HM450380.1	Astrovirus MLB1 HK05	RNA	linear	Astrovirus MLB1 HK05, complete genome	ssRNA(+)	6171	yes
AY126474.2	Norwalk-like virus	RNA	linear	Norwalk-like virus isolate Bo/Dumfries/94/UK, complete genome	ssRNA(+)	7311	no
AY150312.1	PRRSV HB-1(sh)/2002	mRNA	linear	PRRSV HB-1(sh)/2002, complete genome	ssRNA(+)	15447	no
FJ647218.1	Murine coronavirus RA59/R13	ss-RNA	linear	Murine coronavirus RA59/R13, complete genome	ssRNA(+)	31285	yes
FJ647219.1	Murine coronavirus RJHM/A	ss-RNA	linear	Murine coronavirus RJHM/A, complete genome	ssRNA(+)	31427	yes
FJ647220.1	Murine coronavirus RA59/SJHM	ss-RNA	linear	Murine coronavirus RA59/SJHM, complete genome	ssRNA(+)	31429	yes
FJ647221.1	Murine coronavirus repA59/RJHM	ss-RNA	linear	Murine coronavirus repA59/RJHM, complete genome	ssRNA(+)	31456	yes
FJ647222.1	Murine coronavirus SA59/RJHM	ss-RNA	linear	Murine coronavirus SA59/RJHM, complete genome	ssRNA(+)	31283	yes
FJ647223.1	Murine coronavirus MHV-1	ss-RNA	linear	Murine coronavirus MHV-1, complete genome	ssRNA(+)	31386	no
FJ647224.1	Murine coronavirus MHV-3	ss-RNA	linear	Murine coronavirus MHV-3, complete genome	ssRNA(+)	31448	no
FJ647225.1	Murine coronavirus inf-MHV-A59	ss-RNA	linear	Murine coronavirus inf-MHV-A59, complete genome	ssRNA(+)	31293	yes
FJ647226.1	Murine coronavirus MHV-JHM.IA	ss-RNA	linear	Murine coronavirus MHV-JHM.IA, complete genome	ssRNA(+)	31473	yes
FJ647227.1	Murine coronavirus repJHM/RA59	ss-RNA	linear	Murine coronavirus repJHM/RA59, complete genome	ssRNA(+)	31250	yes
FJ755402.1	Human astrovirus 1 Beijing/128/2005/CHN	RNA	linear	Human astrovirus 1 Beijing/128/2005/CHN, complete genome	ssRNA(+)	6771	yes
FJ755403.1	Human astrovirus 1 Beijing/176/2006/CHN	RNA	linear	Human astrovirus 1 Beijing/176/2006/CHN, complete genome	ssRNA(+)	6771	yes
FJ755404.1	Human astrovirus 1 Beijing/291/2007/CHN	RNA	linear	Human astrovirus 1 Beijing/291/2007/CHN, complete genome	ssRNA(+)	6771	yes
FJ755405.1	Human astrovirus 1 Beijing/293/2007/CHN	RNA	linear	Human astrovirus 1 Beijing/293/2007/CHN, complete genome	ssRNA(+)	6771	yes
FJ884686.1	Murine hepatitis virus strain A59	ss-RNA	linear	Murine hepatitis virus strain A59 B11 variant, complete genome	ssRNA(+)	31275	yes
EF424615.1	Bovine coronavirus E-AH65	RNA	linear	Bovine coronavirus E-AH65, complete genome	ssRNA(+)	31017	yes
EF424616.1	Bovine coronavirus E-AH65-TC	RNA	linear	Bovine coronavirus E-AH65-TC, complete genome	ssRNA(+)	30970	yes
EF424617.1	Bovine coronavirus R-AH65	RNA	linear	Bovine coronavirus R-AH65, complete genome	ssRNA(+)	31016	yes
EF424618.1	Bovine coronavirus R-AH65-TC	RNA	linear	Bovine coronavirus R-AH65-TC, complete genome	ssRNA(+)	30995	yes
EF424619.1	Bovine coronavirus E-AH187	RNA	linear	Bovine coronavirus E-AH187, complete genome	ssRNA(+)	30995	yes
EF424620.1	Bovine coronavirus R-AH187	RNA	linear	Bovine coronavirus R-AH187, complete genome	ssRNA(+)	30964	yes
EF424621.1	Sable antelope coronavirus US/OH1/2003	RNA	linear	Sable antelope coronavirus US/OH1/2003, complete genome	ssRNA(+)	30995	yes
EF424622.1	Giraffe coronavirus US/OH3-TC/2006	RNA	linear	Giraffe coronavirus US/OH3-TC/2006, complete genome	ssRNA(+)	30979	yes
EF424623.1	Giraffe coronavirus US/OH3/2003	RNA	linear	Giraffe coronavirus US/OH3/2003, complete genome	ssRNA(+)	31002	yes
EF424624.1	Calf-giraffe coronavirus US/OH3/2006	RNA	linear	Calf-giraffe coronavirus US/OH3/2006, complete genome	ssRNA(+)	30979	yes
HQ169542.2	Norovirus Hu/GII.6/186/2005/USA	RNA	linear	Norovirus Hu/GII.6/186/2005/USA, complete genome	ssRNA(+)	7547	no
KX266901.1	Bovine astrovirus CH13/NeuroS1	RNA	linear	Bovine astrovirus CH13/NeuroS1 isolate 23871, complete genome	ssRNA(+)	6530	no
DQ811785.1	TGEV Miller M6	RNA	linear	TGEV Miller M6, complete genome	ssRNA(+)	28542	yes
DQ811787.1	PRCV ISU-1	RNA	linear	PRCV ISU-1, complete genome	ssRNA(+)	27550	no
DQ811788.1	TGEV Purdue P115	RNA	linear	TGEV Purdue P115, complete genome	ssRNA(+)	28571	yes
KT365895.1	Sclerotinia nivalis mitovirus 1	RNA	linear	Sclerotinia nivalis mitovirus 1 isolate SsSn-1.m1, complete genome	ssRNA(+)	2720	no
KT365896.1	Sclerotinia nivalis mitovirus 2	RNA	linear	Sclerotinia nivalis mitovirus 2 isolate SsSn-1.m2, complete genome	ssRNA(+)	2583	no
KX000383.1	Sapovirus GV/WG194D-1	RNA	linear	Sapovirus GV/WG194D-1, complete genome	ssRNA(+)	7496	no
KX000384.1	Sapovirus GVII/RV0042	RNA	linear	Sapovirus GVII/RV0042, complete genome	ssRNA(+)	7150	no
KX260138.1	Erbovirus A	RNA	linear	Equine rhinitis B virus strain 303, complete genome	ssRNA(+)	8828	no
KX260141.1	Equine rhinitis B virus 2	RNA	linear	Equine rhinitis B virus 2 strain 1228, complete genome	ssRNA(+)	8823	no
KU558922.1	Betacoronavirus 1	RNA	linear	Betacoronavirus 1 isolate Buffalo coronavirus B1-24F, complete genome	ssRNA(+)	31039	no
KX079488.1	Norovirus GII.21	RNA	linear	Norovirus GII.21 strain NoV/Kor/JW, complete genome	ssRNA(+)	7510	no
KT327081.1	Sapovirus Hu/G1/Zhejiang1/China/2014	RNA	linear	Sapovirus Hu/G1/Zhejiang1/China/2014, complete genome	ssRNA(+)	7441	no
LC011929.1	Hepatitis C virus subtype 1b	RNA	linear	Hepatitis C virus subtype 1b genomic RNA, complete genome, strain: TPF1, collection_date: 2012-10-08	ssRNA(+)	9594	no
KT726984.1	Human rhinovirus A39	RNA	linear	Human rhinovirus A39 strain 2-D5-TW, complete genome	ssRNA(+)	7047	no
KT633943.1	Papaya ringspot virus P	RNA	linear	Papaya ringspot virus P isolate PRSV-LM, complete genome	ssRNA(+)	10325	no
KM609475.1	Coxsackievirus A8	RNA	linear	Coxsackievirus A8 isolate CVA8/SZ93/CHN/2012, complete genome	ssRNA(+)	7396	no
KP262053.1	Enterovirus B84	RNA	linear	Enterovirus B84 isolate AFP452/GD/CHN/2004, complete genome	ssRNA(+)	7421	no
KT277550.1	Enterovirus A89	RNA	linear	Enterovirus A89 strain KSYPH-TRMH22F/XJ/CHN/2011, complete genome	ssRNA(+)	7429	no
KT880665.1	Sicinivirus Pf-CHK1/SiV	RNA	linear	Sicinivirus Pf-CHK1/SiV, complete genome	ssRNA(+)	9883	no
KT880667.1	Orivirus Pf-CHK1/OrV-A2	RNA	linear	Orivirus Pf-CHK1/OrV-A2, complete genome	ssRNA(+)	7018	no
KR822424.1	European turkey coronavirus 080385d	RNA	linear	European turkey coronavirus 080385d, complete genome	ssRNA(+)	27739	no
KM401565.1	Astrovirus PA	RNA	linear	Astrovirus PA strain Paris, complete genome	ssRNA(+)	6547	yes
KT325852.1	Rabbit picornavirus	RNA	linear	Rabbit picornavirus strain Rabbit01/2013/HUN, complete genome	ssRNA(+)	8364	no
AB983218.1	Norovirus Hu/GII/JP/2014/GII.P17_GII.17/Kawasaki323	RNA	linear	Norovirus Hu/GII/JP/2014/GII.P17_GII.17/Kawasaki323 genomic RNA, nearly complete genome	ssRNA(+)	7550	yes
LC037415.1	Norovirus Hu/GII/JP/2015/GII.P17_GII.17/Kawasaki308	RNA	linear	Norovirus Hu/GII/JP/2015/GII.P17_GII.17/Kawasaki308 genomic RNA, nearly complete genome	ssRNA(+)	7555	yes
LC043167.1	Norovirus Hu/GII/JP/2013/GII.P17_GII.17/Saitama5203	RNA	linear	Norovirus Hu/GII/JP/2013/GII.P17_GII.17/Saitama5203 genomic RNA, nearly complete genome	ssRNA(+)	7534	yes
LC043168.1	Norovirus Hu/GII/JP/2013/GII.P17_GII.17/Saitama5309	RNA	linear	Norovirus Hu/GII/JP/2013/GII.P17_GII.17/Saitama5309 genomic RNA, nearly complete genome	ssRNA(+)	7535	yes
KP888563.1	Carnation Italian ringspot virus	RNA	linear	Carnation Italian ringspot virus isolate CZ, complete genome	ssRNA(+)	4745	no
KR072674.1	Sweet potato yellow mottle virus	RNA	linear	Sweet potato yellow mottle virus, complete genome	ssRNA(+)	9107	no
KP849472.1	Alphacoronavirus 1	RNA	linear	Alphacoronavirus 1 strain 23/03, complete genome	ssRNA(+)	30004	no
LN854563.1	Norovirus GI/Hu/NL/2011/GI.4/Groningen	RNA	linear	Norovirus GI/Hu/NL/2011/GI.4/Groningen, complete genome	ssRNA(+)	7697	no
KT253245.1	Norovirus Hu/GII.17/CHN/2015/ZHITHC-12	RNA	linear	Norovirus Hu/GII.17/CHN/2015/ZHITHC-12, complete genome	ssRNA(+)	7557	no
KP987265.1	Feline calicivirus SH	RNA	linear	Feline calicivirus SH, complete genome	ssRNA(+)	7684	no
KJ407072.2	Norovirus Hu/GII.6/HS245/2010/USA	ss-RNA	linear	Norovirus Hu/GII.6/HS245/2010/USA, complete genome	ssRNA(+)	7526	yes
KJ407073.1	Norovirus Hu/GII.4/HS292/2012/USA	ss-RNA	linear	Norovirus Hu/GII.4/HS292/2012/USA, complete genome	ssRNA(+)	7509	yes
KJ407074.2	Norovirus Hu/GII.2/HS255/2011/USA	ss-RNA	linear	Norovirus Hu/GII.2/HS255/2011/USA, complete genome	ssRNA(+)	7496	yes
KJ407075.1	Norovirus Hu/GII.4/HS288/2012/USA	ss-RNA	linear	Norovirus Hu/GII.4/HS288/2012/USA, complete genome	ssRNA(+)	7509	yes
KJ407076.1	Norovirus Hu/GII.4/HS66/2001/USA	ss-RNA	linear	Norovirus Hu/GII.4/HS66/2001/USA, complete genome	ssRNA(+)	7506	yes
KT589391.1	Norovirus GII/Hu/HKG/2015/GII.Pe_GII.17/CUHK-NS-682	RNA	linear	Norovirus GII/Hu/HKG/2015/GII.Pe_GII.17/CUHK-NS-682, complete genome	ssRNA(+)	7550	no
KP289436.1	Echovirus E16	RNA	linear	Echovirus E16 isolate E16/P85/2013/China, complete genome	ssRNA(+)	7433	no
KP289440.1	Echovirus E14	RNA	linear	Echovirus E14 isolate E14/P843/2013/China, complete genome	ssRNA(+)	7467	no
AB933644.1	Norovirus Hu/GII.4/Toyama1/2009/JP	RNA	linear	Norovirus Hu/GII.4/Toyama1/2009/JP genomic RNA, complete genome	ssRNA(+)	7509	yes
AB933645.1	Norovirus Hu/GII.4/Toyama4/2009/JP	RNA	linear	Norovirus Hu/GII.4/Toyama4/2009/JP genomic RNA, complete genome	ssRNA(+)	7509	yes
AB933646.1	Norovirus Hu/GII.4/Shimane1/2009/JP	RNA	linear	Norovirus Hu/GII.4/Shimane1/2009/JP genomic RNA, complete genome	ssRNA(+)	7509	yes
AB933647.1	Norovirus Hu/GII.4/Aomori1/2009/JP	RNA	linear	Norovirus Hu/GII.4/Aomori1/2009/JP genomic RNA, complete genome	ssRNA(+)	7509	yes
AB933648.1	Norovirus Hu/GII.4/Aomori2/2009/JP	RNA	linear	Norovirus Hu/GII.4/Aomori2/2009/JP genomic RNA, complete genome	ssRNA(+)	7509	yes
AB933649.1	Norovirus Hu/GII.4/Hiroshimacity3/2009/JP	RNA	linear	Norovirus Hu/GII.4/Hiroshimacity3/2009/JP genomic RNA, complete genome	ssRNA(+)	7509	yes
AB933650.1	Norovirus Hu/GII.4/Hiroshimacity4/2009/JP	RNA	linear	Norovirus Hu/GII.4/Hiroshimacity4/2009/JP genomic RNA, complete genome	ssRNA(+)	7509	yes
AB933651.1	Norovirus Hu/GII.4/Hiroshimacity5/2009/JP	RNA	linear	Norovirus Hu/GII.4/Hiroshimacity5/2009/JP genomic RNA, complete genome	ssRNA(+)	7509	yes
AB933652.1	Norovirus Hu/GII.4/Iwate2/2009/JP	RNA	linear	Norovirus Hu/GII.4/Iwate2/2009/JP genomic RNA, complete genome	ssRNA(+)	7509	yes
AB933653.1	Norovirus Hu/GII.4/Aichi1/2009/JP	RNA	linear	Norovirus Hu/GII.4/Aichi1/2009/JP genomic RNA, complete genome	ssRNA(+)	7509	yes
AB933654.1	Norovirus Hu/GII.4/Aichi4/2009/JP	RNA	linear	Norovirus Hu/GII.4/Aichi4/2009/JP genomic RNA, complete genome	ssRNA(+)	7509	yes
AB933655.1	Norovirus Hu/GII.4/Shimane2/2009/JP	RNA	linear	Norovirus Hu/GII.4/Shimane2/2009/JP genomic RNA, complete genome	ssRNA(+)	7509	yes
AB933656.1	Norovirus Hu/GII.4/Miyazaki1/2009/JP	RNA	linear	Norovirus Hu/GII.4/Miyazaki1/2009/JP genomic RNA, complete genome	ssRNA(+)	7509	yes
AB933657.1	Norovirus Hu/GII.4/Aomori3/2010/JP	RNA	linear	Norovirus Hu/GII.4/Aomori3/2010/JP genomic RNA, complete genome	ssRNA(+)	7509	yes
AB933658.1	Norovirus Hu/GII.4/Aomori4/2010/JP	RNA	linear	Norovirus Hu/GII.4/Aomori4/2010/JP genomic RNA, complete genome	ssRNA(+)	7509	yes
AB933659.1	Norovirus Hu/GII.4/Iwate5/2010/JP	RNA	linear	Norovirus Hu/GII.4/Iwate5/2010/JP genomic RNA, complete genome	ssRNA(+)	7509	yes
AB933660.1	Norovirus Hu/GII.4/Toyama5/2010/JP	RNA	linear	Norovirus Hu/GII.4/Toyama5/2010/JP genomic RNA, complete genome	ssRNA(+)	7509	yes
AB933661.1	Norovirus Hu/GII.4/Chiba1/2010/JP	RNA	linear	Norovirus Hu/GII.4/Chiba1/2010/JP genomic RNA, complete genome	ssRNA(+)	7509	yes
AB933662.1	Norovirus Hu/GII.4/Chiba3/2010/JP	RNA	linear	Norovirus Hu/GII.4/Chiba3/2010/JP genomic RNA, complete genome	ssRNA(+)	7509	yes
AB933663.1	Norovirus Hu/GII.4/Chiba5/2010/JP	RNA	linear	Norovirus Hu/GII.4/Chiba5/2010/JP genomic RNA, complete genome	ssRNA(+)	7509	yes
AB933664.1	Norovirus Hu/GII.4/Nagano1/2010/JP	RNA	linear	Norovirus Hu/GII.4/Nagano1/2010/JP genomic RNA, complete genome	ssRNA(+)	7509	yes
AB933665.1	Norovirus Hu/GII.4/Aichi5/2010/JP	RNA	linear	Norovirus Hu/GII.4/Aichi5/2010/JP genomic RNA, complete genome	ssRNA(+)	7509	yes
AB933666.1	Norovirus Hu/GII.4/Osaka2/2010/JP	RNA	linear	Norovirus Hu/GII.4/Osaka2/2010/JP genomic RNA, complete genome	ssRNA(+)	7509	yes
AB933667.1	Norovirus Hu/GII.4/Osaka3/2010/JP	RNA	linear	Norovirus Hu/GII.4/Osaka3/2010/JP genomic RNA, complete genome	ssRNA(+)	7509	yes
AB933668.1	Norovirus Hu/GII.4/Osaka4/2010/JP	RNA	linear	Norovirus Hu/GII.4/Osaka4/2010/JP genomic RNA, complete genome	ssRNA(+)	7509	yes
AB933669.1	Norovirus Hu/GII.4/Sakai1/2010/JP	RNA	linear	Norovirus Hu/GII.4/Sakai1/2010/JP genomic RNA, complete genome	ssRNA(+)	7509	yes
AB933670.1	Norovirus Hu/GII.4/Sakai2/2010/JP	RNA	linear	Norovirus Hu/GII.4/Sakai2/2010/JP genomic RNA, complete genome	ssRNA(+)	7509	yes
AB933671.1	Norovirus Hu/GII.4/Hiroshima3/2010/JP	RNA	linear	Norovirus Hu/GII.4/Hiroshima3/2010/JP genomic RNA, complete genome	ssRNA(+)	7509	yes
AB933672.1	Norovirus Hu/GII.4/Hiroshima4/2010/JP	RNA	linear	Norovirus Hu/GII.4/Hiroshima4/2010/JP genomic RNA, complete genome	ssRNA(+)	7509	yes
AB933673.1	Norovirus Hu/GII.4/Miyazaki2/2010/JP	RNA	linear	Norovirus Hu/GII.4/Miyazaki2/2010/JP genomic RNA, complete genome	ssRNA(+)	7509	yes
AB933674.1	Norovirus Hu/GII.4/Miyazaki3/2010/JP	RNA	linear	Norovirus Hu/GII.4/Miyazaki3/2010/JP genomic RNA, complete genome	ssRNA(+)	7509	yes
AB933675.1	Norovirus Hu/GII.4/Hokkaido4/2010/JP	RNA	linear	Norovirus Hu/GII.4/Hokkaido4/2010/JP genomic RNA, complete genome	ssRNA(+)	7509	yes
AB933676.1	Norovirus Hu/GII.4/Niigata2/2010/JP	RNA	linear	Norovirus Hu/GII.4/Niigata2/2010/JP genomic RNA, complete genome	ssRNA(+)	7506	yes
AB933677.1	Norovirus Hu/GII.4/Niigata3/2010/JP	RNA	linear	Norovirus Hu/GII.4/Niigata3/2010/JP genomic RNA, complete genome	ssRNA(+)	7509	yes
AB933678.1	Norovirus Hu/GII.4/Niigata4/2010/JP	RNA	linear	Norovirus Hu/GII.4/Niigata4/2010/JP genomic RNA, complete genome	ssRNA(+)	7509	yes
AB933679.1	Norovirus Hu/GII.4/Fukui2/2010/JP	RNA	linear	Norovirus Hu/GII.4/Fukui2/2010/JP genomic RNA, complete genome	ssRNA(+)	7509	yes
AB933680.1	Norovirus Hu/GII.4/Fukui3/2010/JP	RNA	linear	Norovirus Hu/GII.4/Fukui3/2010/JP genomic RNA, complete genome	ssRNA(+)	7509	yes
AB933681.1	Norovirus Hu/GII.4/Fukui4/2010/JP	RNA	linear	Norovirus Hu/GII.4/Fukui4/2010/JP genomic RNA, complete genome	ssRNA(+)	7509	no
AB933682.1	Norovirus Hu/GII.4/Nagano3/2010/JP	RNA	linear	Norovirus Hu/GII.4/Nagano3/2010/JP genomic RNA, complete genome	ssRNA(+)	7509	yes
AB933683.1	Norovirus Hu/GII.4/Sakai3/2010/JP	RNA	linear	Norovirus Hu/GII.4/Sakai3/2010/JP genomic RNA, complete genome	ssRNA(+)	7509	yes
AB933684.1	Norovirus Hu/GII.4/Sakai4/2010/JP	RNA	linear	Norovirus Hu/GII.4/Sakai4/2010/JP genomic RNA, complete genome	ssRNA(+)	7509	yes
AB933685.1	Norovirus Hu/GII.4/Ehime3/2010/JP	RNA	linear	Norovirus Hu/GII.4/Ehime3/2010/JP genomic RNA, complete genome	ssRNA(+)	7509	yes
AB933686.1	Norovirus Hu/GII.4/Ehime5/2010/JP	RNA	linear	Norovirus Hu/GII.4/Ehime5/2010/JP genomic RNA, complete genome	ssRNA(+)	7509	yes
AB933687.1	Norovirus Hu/GII.4/Shimane4/2010/JP	RNA	linear	Norovirus Hu/GII.4/Shimane4/2010/JP genomic RNA, complete genome	ssRNA(+)	7509	yes
AB933688.1	Norovirus Hu/GII.4/Shimane5/2010/JP	RNA	linear	Norovirus Hu/GII.4/Shimane5/2010/JP genomic RNA, complete genome	ssRNA(+)	7509	yes
AB933689.1	Norovirus Hu/GII.4/Saga5/2010/JP	RNA	linear	Norovirus Hu/GII.4/Saga5/2010/JP genomic RNA, complete genome	ssRNA(+)	7509	yes
AB933690.1	Norovirus Hu/GII.4/Miyazaki4/2010/JP	RNA	linear	Norovirus Hu/GII.4/Miyazaki4/2010/JP genomic RNA, complete genome	ssRNA(+)	7509	yes
AB933691.1	Norovirus Hu/GII.4/Miyazaki5/2010/JP	RNA	linear	Norovirus Hu/GII.4/Miyazaki5/2010/JP genomic RNA, complete genome	ssRNA(+)	7509	yes
AB933692.1	Norovirus Hu/GII.4/Nagano5/2011/JP	RNA	linear	Norovirus Hu/GII.4/Nagano5/2011/JP genomic RNA, complete genome	ssRNA(+)	7509	yes
AB933693.1	Norovirus Hu/GII.4/Sakai7/2011/JP	RNA	linear	Norovirus Hu/GII.4/Sakai7/2011/JP genomic RNA, complete genome	ssRNA(+)	7509	yes
AB933694.1	Norovirus Hu/GII.4/Sakai9/2011/JP	RNA	linear	Norovirus Hu/GII.4/Sakai9/2011/JP genomic RNA, complete genome	ssRNA(+)	7509	yes
AB933695.1	Norovirus Hu/GII.4/Sakai10/2011/JP	RNA	linear	Norovirus Hu/GII.4/Sakai10/2011/JP genomic RNA, complete genome	ssRNA(+)	7509	yes
AB933696.1	Norovirus Hu/GII.4/Shimane1/2011/JP	RNA	linear	Norovirus Hu/GII.4/Shimane1/2011/JP genomic RNA, complete genome	ssRNA(+)	7509	yes
AB933697.1	Norovirus Hu/GII.4/Shimane2/2011/JP	RNA	linear	Norovirus Hu/GII.4/Shimane2/2011/JP genomic RNA, complete genome	ssRNA(+)	7509	no
AB933698.1	Norovirus Hu/GII.4/Hiroshimacity2/2011/JP	RNA	linear	Norovirus Hu/GII.4/Hiroshimacity2/2011/JP genomic RNA, complete genome	ssRNA(+)	7509	yes
AB933699.1	Norovirus Hu/GII.4/Akita2/2011/JP	RNA	linear	Norovirus Hu/GII.4/Akita2/2011/JP genomic RNA, complete genome	ssRNA(+)	7509	yes
AB933700.1	Norovirus Hu/GII.4/Toyama2/2011/JP	RNA	linear	Norovirus Hu/GII.4/Toyama2/2011/JP genomic RNA, complete genome	ssRNA(+)	7509	yes
AB933701.1	Norovirus Hu/GII.4/Akita3/2011/JP	RNA	linear	Norovirus Hu/GII.4/Akita3/2011/JP genomic RNA, complete genome	ssRNA(+)	7509	yes
AB933702.1	Norovirus Hu/GII.4/Osaka3/2011/JP	RNA	linear	Norovirus Hu/GII.4/Osaka3/2011/JP genomic RNA, complete genome	ssRNA(+)	7509	yes
AB933703.1	Norovirus Hu/GII.4/Shimane4/2011/JP	RNA	linear	Norovirus Hu/GII.4/Shimane4/2011/JP genomic RNA, complete genome	ssRNA(+)	7509	yes
AB933704.1	Norovirus Hu/GII.4/Ehime1/2011/JP	RNA	linear	Norovirus Hu/GII.4/Ehime1/2011/JP genomic RNA, complete genome	ssRNA(+)	7509	yes
AB933705.1	Norovirus Hu/GII.4/Ehime2/2011/JP	RNA	linear	Norovirus Hu/GII.4/Ehime2/2011/JP genomic RNA, complete genome	ssRNA(+)	7509	yes
AB933706.1	Norovirus Hu/GII.4/Saga1/2011/JP	RNA	linear	Norovirus Hu/GII.4/Saga1/2011/JP genomic RNA, complete genome	ssRNA(+)	7509	no
AB933707.1	Norovirus Hu/GII.4/Saga2/2011/JP	RNA	linear	Norovirus Hu/GII.4/Saga2/2011/JP genomic RNA, complete genome	ssRNA(+)	7509	yes
AB933708.1	Norovirus Hu/GII.4/Hiroshimacity3/2011/JP	RNA	linear	Norovirus Hu/GII.4/Hiroshimacity3/2011/JP genomic RNA, complete genome	ssRNA(+)	7509	yes
AB933709.1	Norovirus Hu/GII.4/Hokkaido1/2011/JP	RNA	linear	Norovirus Hu/GII.4/Hokkaido1/2011/JP genomic RNA, complete genome	ssRNA(+)	7509	yes
AB933710.1	Norovirus Hu/GII.4/Aomori4/2011/JP	RNA	linear	Norovirus Hu/GII.4/Aomori4/2011/JP genomic RNA, complete genome	ssRNA(+)	7509	yes
AB933711.1	Norovirus Hu/GII.4/Aomori5/2011/JP	RNA	linear	Norovirus Hu/GII.4/Aomori5/2011/JP genomic RNA, complete genome	ssRNA(+)	7509	yes
AB933712.1	Norovirus Hu/GII.4/Aomori6/2011/JP	RNA	linear	Norovirus Hu/GII.4/Aomori6/2011/JP genomic RNA, complete genome	ssRNA(+)	7509	yes
AB933714.1	Norovirus Hu/GII.4/Iwate2/2011/JP	RNA	linear	Norovirus Hu/GII.4/Iwate2/2011/JP genomic RNA, complete genome	ssRNA(+)	7509	no
AB933715.1	Norovirus Hu/GII.4/Iwate4/2011/JP	RNA	linear	Norovirus Hu/GII.4/Iwate4/2011/JP genomic RNA, complete genome	ssRNA(+)	7509	yes
AB933716.1	Norovirus Hu/GII.4/Iwate5/2011/JP	RNA	linear	Norovirus Hu/GII.4/Iwate5/2011/JP genomic RNA, complete genome	ssRNA(+)	7509	yes
AB933717.1	Norovirus Hu/GII.4/Toyama5/2011/JP	RNA	linear	Norovirus Hu/GII.4/Toyama5/2011/JP genomic RNA, complete genome	ssRNA(+)	7509	yes
AB933718.1	Norovirus Hu/GII.4/Aichi1/2011/JP	RNA	linear	Norovirus Hu/GII.4/Aichi1/2011/JP genomic RNA, complete genome	ssRNA(+)	7509	yes
AB933719.1	Norovirus Hu/GII.4/Hiroshima1/2011/JP	RNA	linear	Norovirus Hu/GII.4/Hiroshima1/2011/JP genomic RNA, complete genome	ssRNA(+)	7509	yes
AB933720.1	Norovirus Hu/GII.4/Hiroshima2/2011/JP	RNA	linear	Norovirus Hu/GII.4/Hiroshima2/2011/JP genomic RNA, complete genome	ssRNA(+)	7509	yes
AB933721.1	Norovirus Hu/GII.4/Hiroshima4/2011/JP	RNA	linear	Norovirus Hu/GII.4/Hiroshima4/2011/JP genomic RNA, complete genome	ssRNA(+)	7509	yes
AB933722.1	Norovirus Hu/GII.4/Ehime3/2011/JP	RNA	linear	Norovirus Hu/GII.4/Ehime3/2011/JP genomic RNA, complete genome	ssRNA(+)	7509	yes
AB933723.1	Norovirus Hu/GII.4/Saga3/2011/JP	RNA	linear	Norovirus Hu/GII.4/Saga3/2011/JP genomic RNA, complete genome	ssRNA(+)	7509	yes
AB933724.1	Norovirus Hu/GII.4/Aichi3/2011/JP	RNA	linear	Norovirus Hu/GII.4/Aichi3/2011/JP genomic RNA, complete genome	ssRNA(+)	7509	yes
AB933725.1	Norovirus Hu/GII.4/Shimane6/2011/JP	RNA	linear	Norovirus Hu/GII.4/Shimane6/2011/JP genomic RNA, complete genome	ssRNA(+)	7509	yes
AB933726.1	Norovirus Hu/GII.4/Ehime4/2011/JP	RNA	linear	Norovirus Hu/GII.4/Ehime4/2011/JP genomic RNA, complete genome	ssRNA(+)	7509	yes
AB933727.1	Norovirus Hu/GII.4/Chiba10/2011/JP	RNA	linear	Norovirus Hu/GII.4/Chiba10/2011/JP genomic RNA, complete genome	ssRNA(+)	7509	yes
AB933728.1	Norovirus Hu/GII.4/Akita5/2009/JP	RNA	linear	Norovirus Hu/GII.4/Akita5/2009/JP genomic RNA, complete genome	ssRNA(+)	7467	no
AB933729.1	Norovirus Hu/GII.4/Fukui5/2009/JP	RNA	linear	Norovirus Hu/GII.4/Fukui5/2009/JP genomic RNA, complete genome	ssRNA(+)	7506	yes
AB933730.1	Norovirus Hu/GII.4/Ehime1/2009/JP	RNA	linear	Norovirus Hu/GII.4/Ehime1/2009/JP genomic RNA, complete genome	ssRNA(+)	7509	yes
AB933731.1	Norovirus Hu/GII.4/Hokkaido1/2009/JP	RNA	linear	Norovirus Hu/GII.4/Hokkaido1/2009/JP genomic RNA, complete genome	ssRNA(+)	7509	yes
AB933732.1	Norovirus Hu/GII.4/Hokkaido2/2009/JP	RNA	linear	Norovirus Hu/GII.4/Hokkaido2/2009/JP genomic RNA, complete genome	ssRNA(+)	7509	yes
AB933733.1	Norovirus Hu/GII.4/Hokkaido5/2009/JP	RNA	linear	Norovirus Hu/GII.4/Hokkaido5/2009/JP genomic RNA, complete genome	ssRNA(+)	7509	yes
AB933734.1	Norovirus Hu/GII.4/Aomori5/2009/JP	RNA	linear	Norovirus Hu/GII.4/Aomori5/2009/JP genomic RNA, complete genome	ssRNA(+)	7509	yes
AB933735.1	Norovirus Hu/GII.4/Iwate4/2009/JP	RNA	linear	Norovirus Hu/GII.4/Iwate4/2009/JP genomic RNA, complete genome	ssRNA(+)	7509	yes
AB933736.1	Norovirus Hu/GII.4/Aichi2/2009/JP	RNA	linear	Norovirus Hu/GII.4/Aichi2/2009/JP genomic RNA, complete genome	ssRNA(+)	7509	yes
AB933737.1	Norovirus Hu/GII.4/Aichi3/2009/JP	RNA	linear	Norovirus Hu/GII.4/Aichi3/2009/JP genomic RNA, complete genome	ssRNA(+)	7509	yes
AB933738.1	Norovirus Hu/GII.4/Niigata5/2009/JP	RNA	linear	Norovirus Hu/GII.4/Niigata5/2009/JP genomic RNA, complete genome	ssRNA(+)	7509	yes
AB933740.1	Norovirus Hu/GII.4/Chiba2/2009/JP	RNA	linear	Norovirus Hu/GII.4/Chiba2/2009/JP genomic RNA, complete genome	ssRNA(+)	7509	yes
AB933741.1	Norovirus Hu/GII.4/Chiba4/2009/JP	RNA	linear	Norovirus Hu/GII.4/Chiba4/2009/JP genomic RNA, complete genome	ssRNA(+)	7509	yes
AB933742.1	Norovirus Hu/GII.4/Nagano2/2009/JP	RNA	linear	Norovirus Hu/GII.4/Nagano2/2009/JP genomic RNA, complete genome	ssRNA(+)	7509	yes
AB933743.1	Norovirus Hu/GII.4/Nagano4/2009/JP	RNA	linear	Norovirus Hu/GII.4/Nagano4/2009/JP genomic RNA, complete genome	ssRNA(+)	7509	yes
AB933744.1	Norovirus Hu/GII.4/Nagano5/2009/JP	RNA	linear	Norovirus Hu/GII.4/Nagano5/2009/JP genomic RNA, complete genome	ssRNA(+)	7509	yes
AB933745.1	Norovirus Hu/GII.4/Aichi3/2010/JP	RNA	linear	Norovirus Hu/GII.4/Aichi3/2010/JP genomic RNA, complete genome	ssRNA(+)	7509	yes
AB933746.1	Norovirus Hu/GII.4/Osaka1/2009/JP	RNA	linear	Norovirus Hu/GII.4/Osaka1/2009/JP genomic RNA, complete genome	ssRNA(+)	7509	yes
AB933747.1	Norovirus Hu/GII.4/Osaka5/2009/JP	RNA	linear	Norovirus Hu/GII.4/Osaka5/2009/JP genomic RNA, complete genome	ssRNA(+)	7509	yes
AB933748.1	Norovirus Hu/GII.4/Ehime5/2011/JP	RNA	linear	Norovirus Hu/GII.4/Ehime5/2011/JP genomic RNA, complete genome	ssRNA(+)	7509	no
AB933749.1	Norovirus Hu/GII.4/Sakai5/2009/JP	RNA	linear	Norovirus Hu/GII.4/Sakai5/2009/JP genomic RNA, complete genome	ssRNA(+)	7512	yes
AB933750.1	Norovirus Hu/GII.4/Hiroshima1/2009/JP	RNA	linear	Norovirus Hu/GII.4/Hiroshima1/2009/JP genomic RNA, complete genome	ssRNA(+)	7509	yes
AB933751.1	Norovirus Hu/GII.4/Hiroshima5/2009/JP	RNA	linear	Norovirus Hu/GII.4/Hiroshima5/2009/JP genomic RNA, complete genome	ssRNA(+)	7509	yes
AB933752.1	Norovirus Hu/GII.4/Ehime2/2009/JP	RNA	linear	Norovirus Hu/GII.4/Ehime2/2009/JP genomic RNA, complete genome	ssRNA(+)	7509	yes
AB933754.1	Norovirus Hu/GII.4/Saga1/2009/JP	RNA	linear	Norovirus Hu/GII.4/Saga1/2009/JP genomic RNA, complete genome	ssRNA(+)	7509	yes
AB933755.1	Norovirus Hu/GII.4/Saga2/2009/JP	RNA	linear	Norovirus Hu/GII.4/Saga2/2009/JP genomic RNA, complete genome	ssRNA(+)	7509	yes
AB933756.1	Norovirus Hu/GII.4/Saga3/2009/JP	RNA	linear	Norovirus Hu/GII.4/Saga3/2009/JP genomic RNA, complete genome	ssRNA(+)	7509	yes
AB933757.1	Norovirus Hu/GII.4/Saga4/2009/JP	RNA	linear	Norovirus Hu/GII.4/Saga4/2009/JP genomic RNA, complete genome	ssRNA(+)	7509	yes
AB933758.1	Norovirus Hu/GII.4/Chiba6/2011/JP	RNA	linear	Norovirus Hu/GII.4/Chiba6/2011/JP genomic RNA, complete genome	ssRNA(+)	7509	yes
AB933759.1	Norovirus Hu/GII.4/Nagano26/2011/JP	RNA	linear	Norovirus Hu/GII.4/Nagano26/2011/JP genomic RNA, complete genome	ssRNA(+)	7509	yes
AB933760.1	Norovirus Hu/GII.4/Hiroshima5/2011/JP	RNA	linear	Norovirus Hu/GII.4/Hiroshima5/2011/JP genomic RNA, complete genome	ssRNA(+)	7509	yes
AB933761.1	Norovirus Hu/GII.4/Osaka4/2011/JP	RNA	linear	Norovirus Hu/GII.4/Osaka4/2011/JP genomic RNA, complete genome	ssRNA(+)	7512	yes
AB933762.1	Norovirus Hu/GII.4/Hokkaido4/2011/JP	RNA	linear	Norovirus Hu/GII.4/Hokkaido4/2011/JP genomic RNA, complete genome	ssRNA(+)	7509	yes
AB933763.1	Norovirus Hu/GII.4/Osaka2/2011/JP	RNA	linear	Norovirus Hu/GII.4/Osaka2/2011/JP genomic RNA, complete genome	ssRNA(+)	7512	yes
AB933764.1	Norovirus Hu/GII.4/Osaka1/2011/JP	RNA	linear	Norovirus Hu/GII.4/Osaka1/2011/JP genomic RNA, complete genome	ssRNA(+)	7509	yes
AB933765.1	Norovirus Hu/GII.4/Aichi5/2011/JP	RNA	linear	Norovirus Hu/GII.4/Aichi5/2011/JP genomic RNA, complete genome	ssRNA(+)	7509	yes
AB933766.1	Norovirus Hu/GII.4/Aichi4/2011/JP	RNA	linear	Norovirus Hu/GII.4/Aichi4/2011/JP genomic RNA, complete genome	ssRNA(+)	7509	yes
AB933767.1	Norovirus Hu/GII.4/Hokkaido3/2011/JP	RNA	linear	Norovirus Hu/GII.4/Hokkaido3/2011/JP genomic RNA, complete genome	ssRNA(+)	7509	yes
AB933768.1	Norovirus Hu/GII.4/Nagano7/2011/JP	RNA	linear	Norovirus Hu/GII.4/Nagano7/2011/JP genomic RNA, complete genome	ssRNA(+)	7509	yes
AB933769.1	Norovirus Hu/GII.4/Nagano4/2011/JP	RNA	linear	Norovirus Hu/GII.4/Nagano4/2011/JP genomic RNA, complete genome	ssRNA(+)	7509	yes
AB933770.1	Norovirus Hu/GII.4/Niigata3/2011/JP	RNA	linear	Norovirus Hu/GII.4/Niigata3/2011/JP genomic RNA, complete genome	ssRNA(+)	7509	yes
AB933771.1	Norovirus Hu/GII.4/Hiroshimacity1/2011/JP	RNA	linear	Norovirus Hu/GII.4/Hiroshimacity1/2011/JP genomic RNA, complete genome	ssRNA(+)	7509	yes
AB948222.1	Wheat yellow mosaic virus	RNA	linear	Wheat yellow mosaic virus Nagano-B genomic RNA, complete genome, segment: 1	ssRNA(+)	7635	no
KC894731.1	Norovirus Hu/GIV.1/CCDC GR1113-59/CHN/2011	RNA	linear	Norovirus Hu/GIV.1/CCDC GR1113-59/CHN/2011, complete genome	ssRNA(+)	7525	no
KF573582.1	Duck flavivirus KPS54A61/THA	ss-RNA	linear	Duck flavivirus KPS54A61/THA, complete genome	ssRNA(+)	10990	yes
KJ196298.1	Norovirus GI/Hu/JP/2007/GI.P8_GI.8/Nagoya/KY531	RNA	linear	Norovirus GI/Hu/JP/2007/GI.P8_GI.8/Nagoya/KY531, complete genome	ssRNA(+)	7745	no
LN610099.1	Guinea fowl coronavirus GfCoV/FR/2011	RNA	linear	Guinea fowl coronavirus GfCoV/FR/2011 complete genome	ssRNA(+)	27471	yes
KP886808.1	Bat SARS-like coronavirus YNLF_31C	RNA	linear	Bat SARS-like coronavirus YNLF_31C, complete genome	ssRNA(+)	29723	no
KP886809.1	Bat SARS-like coronavirus YNLF_34C	RNA	linear	Bat SARS-like coronavirus YNLF_34C, complete genome	ssRNA(+)	29723	yes
KM258128.1	Norovirus 12-BA-1/2012/GII.Pe/GII.4/Sydney	RNA	linear	Norovirus 12-BA-1/2012/GII.Pe/GII.4/Sydney, complete genome	ssRNA(+)	7560	yes
KM258129.1	Norovirus 12-CG-2-4/2012/GII.Pe/GII.4/Sydney	RNA	linear	Norovirus 12-CG-2-4/2012/GII.Pe/GII.4/Sydney, complete genome	ssRNA(+)	7560	yes
KM258130.1	Norovirus 12-AY-1/2012/GII.4/NewOrleans/2009	RNA	linear	Norovirus 12-AY-1/2012/GII.4/NewOrleans/2009, complete genome	ssRNA(+)	7559	yes
KM270559.1	Himetobi P virus	RNA	linear	Himetobi P virus, complete genome	ssRNA(+)	9293	no
KP298674.1	Sapovirus Hu/GI.1/Seoul/ROK62/2013/KOR	RNA	linear	Sapovirus Hu/GI.1/Seoul/ROK62/2013/KOR, complete genome	ssRNA(+)	7429	yes
KJ769231.1	Swine deltacoronavirus OhioCVM1/2014	RNA	linear	Swine deltacoronavirus OhioCVM1/2014, complete genome	ssRNA(+)	25433	yes
HE608963.1	Potato virus Y Wilga MV99	RNA	linear	Potato virus Y Wilga MV99, complete genome	ssRNA(+)	9699	yes
HE608964.1	Potato virus Y Wilga MV175	RNA	linear	Potato virus Y Wilga MV175, complete genome	ssRNA(+)	9699	yes
KJ955492.1	Norovirus JB031230054/Luohu/OB/12/2012/SZ/CHN	RNA	linear	Norovirus JB031230054/Luohu/OB/12/2012/SZ/CHN, complete genome	ssRNA(+)	7564	yes
KJ955493.1	Norovirus JB031230049/Nanshan/OB/12/2012/SZ/CHN	RNA	linear	Norovirus JB031230049/Nanshan/OB/12/2012/SZ/CHN, complete genome	ssRNA(+)	7564	yes
JQ717254.1	Hepatitis C virus subtype 3a	RNA	linear	Hepatitis C virus subtype 3a isolate RASILBS3, complete genome	ssRNA(+)	9425	no
KM454473.1	Duck coronavirus	RNA	linear	Duck coronavirus isolate DK/GD/27/2014, complete genome	ssRNA(+)	27754	no
LN854564.1	Norovirus GI/Hu/NL/2012/GI.6/Groningen	RNA	linear	Norovirus GI/Hu/NL/2012/GI.6/Groningen, complete genome	ssRNA(+)	7691	no
LN854565.1	Norovirus GII/Hu/NL/2012/GII.4/Groningen	RNA	linear	Norovirus GII/Hu/NL/2012/GII.4/Groningen, complete genome	ssRNA(+)	7511	no
LN854566.1	Norovirus GII/Hu/NL/2014/GII.4/Groningen01	RNA	linear	Norovirus GII/Hu/NL/2014/GII.4/Groningen01, complete genome	ssRNA(+)	7559	yes
LN854567.1	Norovirus GII/Hu/NL/2014/GII.4/Groningen02	RNA	linear	Norovirus GII/Hu/NL/2014/GII.4/Groningen02, complete genome	ssRNA(+)	7559	yes
LN854568.1	Norovirus GII/Hu/NL/2014/GII.6/Groningen	RNA	linear	Norovirus GII/Hu/NL/2014/GII.6/Groningen, complete genome	ssRNA(+)	7550	yes
LN854569.1	Norovirus GII/Hu/NL/2014/GII.21/Groningen	RNA	linear	Norovirus GII/Hu/NL/2014/GII.21/Groningen, complete genome	ssRNA(+)	7579	no
LN854570.1	Norovirus GII/Hu/NL/2014/GII.2/Groningen	RNA	linear	Norovirus GII/Hu/NL/2014/GII.2/Groningen, complete genome	ssRNA(+)	7516	no
LN854571.1	Norovirus GII/Hu/NL/2012/GII.4/Nijmegen01	RNA	linear	Norovirus GII/Hu/NL/2012/GII.4/Nijmegen01, complete genome	ssRNA(+)	7559	yes
LN854572.1	Norovirus GII/Hu/NL/2012/GII.4/Nijmegen02	RNA	linear	Norovirus GII/Hu/NL/2012/GII.4/Nijmegen02, complete genome	ssRNA(+)	7513	yes
KM102449.1	Murine norovirus GV/WU20/2005/USA	RNA	linear	Murine norovirus GV/WU20/2005/USA, complete genome	ssRNA(+)	7383	yes
KM102450.1	Murine norovirus 1	RNA	linear	Murine norovirus 1 strain SC/2014/USA, complete genome	ssRNA(+)	7382	yes
KF906260.1	Cotton atypical red leaf virus	RNA	linear	Cotton atypical red leaf virus isolate IAC25RMD, complete genome	ssRNA(+)	5865	yes
KP699763.1	Semliki Forest virus 4	RNA	linear	Semliki Forest virus 4, complete genome	ssRNA(+)	11445	yes
KP887098.1	Murine coronavirus	RNA	linear	UNVERIFIED: Murine coronavirus strain AM2, complete genome	ssRNA(+)	31409	no
KP974706.1	Cricket paralysis virus	RNA	linear	Cricket paralysis virus isolate CrPV-2, complete genome	ssRNA(+)	9381	no
KP144318.1	Porcine kobuvirus JS-01-CHN/2013/China	RNA	linear	Porcine kobuvirus JS-01-CHN/2013/China, complete genome	ssRNA(+)	8214	no
KP259281.1	Human pegivirus genotype 2	RNA	linear	Human pegivirus genotype 2 isolate H40048, complete genome	ssRNA(+)	9354	no
HF585099.1	Plum pox virus strain Marcus	RNA	linear	Plum pox virus strain Marcus complete genome, isolate SK-111pl	ssRNA(+)	9784	no
KF917537.1	Israel turkey meningoencephalomyelitis virus	RNA	linear	Israel turkey meningoencephalomyelitis virus strain ME 30502, complete genome	ssRNA(+)	10284	yes
KF917538.1	Naranjal virus	RNA	linear	Naranjal virus strain 25008, complete genome	ssRNA(+)	10290	no
KF917539.1	Ntaya virus	RNA	linear	Ntaya virus strain Original, complete genome	ssRNA(+)	10284	no
KF917540.1	Stratford virus	RNA	linear	Stratford virus strain C338, complete genome	ssRNA(+)	10245	no
KP296858.1	Simian pegivirus	ss-RNA	linear	Simian pegivirus isolate VGA00020, complete genome	ssRNA(+)	9146	no
KM272334.1	Norovirus Hu/GII.4/gg-12-08-04/2012/KR	RNA	linear	Norovirus Hu/GII.4/gg-12-08-04/2012/KR, complete genome	ssRNA(+)	7558	yes
KM820765.1	Porcine deltacoronavirus KNU14-04	RNA	linear	Porcine deltacoronavirus KNU14-04, complete genome	ssRNA(+)	25422	yes
KM822593.1	Yak astrovirus	RNA	linear	Yak astrovirus isolate S8, complete genome	ssRNA(+)	6243	no
KJ685403.1	Norovirus Hu/GII/BG1C0204/2011/BGD	ss-RNA	linear	Norovirus Hu/GII/BG1C0204/2011/BGD, complete genome	ssRNA(+)	7509	yes
KJ685405.1	Norovirus Hu/GII/BG1C0282/2011/BGD	ss-RNA	linear	Norovirus Hu/GII/BG1C0282/2011/BGD, complete genome	ssRNA(+)	7509	yes
KJ685408.1	Norovirus Hu/GII/BG1C0066/2011/BGD	ss-RNA	linear	Norovirus Hu/GII/BG1C0066/2011/BGD, complete genome	ssRNA(+)	7509	yes
KJ685412.1	Norovirus Hu/GII/BG1C0405/2012/BGD	ss-RNA	linear	Norovirus Hu/GII/BG1C0405/2012/BGD, complete genome	ssRNA(+)	7509	yes
KJ685413.1	Norovirus Hu/GII/BG1C0317/2011/BGD	ss-RNA	linear	Norovirus Hu/GII/BG1C0317/2011/BGD, complete genome	ssRNA(+)	7509	yes
KJ685414.1	Norovirus Hu/GII/BG1C0004/2010/BGD	ss-RNA	linear	Norovirus Hu/GII/BG1C0004/2010/BGD, complete genome	ssRNA(+)	7509	yes
KJ685415.1	Norovirus Hu/GII/BG1C0241-33/2011/BGD	ss-RNA	linear	Norovirus Hu/GII/BG1C0241-33/2011/BGD, complete genome	ssRNA(+)	7509	yes
KJ685417.1	Norovirus Hu/GII/BG1C0270/2011/BGD	ss-RNA	linear	Norovirus Hu/GII/BG1C0270/2011/BGD, complete genome	ssRNA(+)	7509	yes
KM408491.1	Pestivirus Burdur/05-TR	RNA	linear	Pestivirus Burdur/05-TR, complete genome	ssRNA(+)	12281	yes
LM645057.1	Porcine epidemic diarrhea virus L00721/GER/2014	RNA	linear	Porcine epidemic diarrhea virus L00721/GER/2014, complete genome	ssRNA(+)	28028	no
AB935553.1	Chinese wheat mosaic virus	RNA	linear	Chinese wheat mosaic virus genomic RNA, complete genome, isolate: Nagano-A, segment: 1	ssRNA(+)	7147	no
KC869678.4	Coronavirus Neoromicia/PML-PHE1/RSA/2011	RNA	linear	Coronavirus Neoromicia/PML-PHE1/RSA/2011, complete genome	ssRNA(+)	30111	no
KM225264.1	Bainyik virus	RNA	linear	Bainyik virus strain MK7979, complete genome	ssRNA(+)	10648	no
KM225265.1	Torres virus	RNA	linear	Torres virus strain TS5273, complete genome	ssRNA(+)	10735	no
KF874627.1	Enterovirus B75	RNA	linear	Enterovirus B75 isolate 102/SD/CHN/97, complete genome	ssRNA(+)	7426	no
HQ012372.1	Feline coronavirus UU34	ss-RNA	linear	Feline coronavirus UU34, complete genome	ssRNA(+)	29216	yes
HQ392469.1	Feline coronavirus UU40	ss-RNA	linear	Feline coronavirus UU40, complete genome	ssRNA(+)	29233	yes
HQ890526.1	SARS coronavirus MA15 ExoN1	ss-RNA	linear	SARS coronavirus MA15 ExoN1 isolate d2ym1, complete genome	ssRNA(+)	29646	yes
HQ890541.1	SARS coronavirus MA15	ss-RNA	linear	SARS coronavirus MA15 isolate d2ym1, complete genome	ssRNA(+)	29646	yes
JF292921.1	SARS coronavirus wtic-MB	ss-RNA	linear	SARS coronavirus wtic-MB isolate c1P1, complete genome	ssRNA(+)	29646	yes
JF292922.1	SARS coronavirus ExoN1	ss-RNA	linear	SARS coronavirus ExoN1 isolate c5P1, complete genome	ssRNA(+)	29647	yes
JN183882.1	Feline coronavirus UU47	ss-RNA	linear	Feline coronavirus UU47, complete genome	ssRNA(+)	29243	yes
JN183883.1	Feline coronavirus UU54	ss-RNA	linear	Feline coronavirus UU54, complete genome	ssRNA(+)	29222	yes
KF204570.1	Sapovirus pig/Gansu/CH430/2012/CHN	RNA	linear	Sapovirus pig/Gansu/CH430/2012/CHN, complete genome	ssRNA(+)	7371	no
KJ934637.1	Kobuvirus SZAL6-KoV/2011/HUN	RNA	linear	Kobuvirus SZAL6-KoV/2011/HUN, complete genome	ssRNA(+)	8251	no
KJ755189.1	Enterovirus B81	RNA	linear	Enterovirus B81 isolate 99279/XZ/CHN/1999, complete genome	ssRNA(+)	7417	no
EU155213.2	Hepatitis C virus subtype 1a	ss-RNA	linear	Hepatitis C virus subtype 1a isolate HCV-1a/US/BID-V101/2004, complete genome	ssRNA(+)	9392	yes
KJ196276.1	Norovirus GII/Hu/JP/2002/GII.P12_GII.13/Saitama/T80	RNA	linear	Norovirus GII/Hu/JP/2002/GII.P12_GII.13/Saitama/T80, complete genome	ssRNA(+)	7491	no
KJ196277.1	Norovirus GII/Hu/JP/2001/GII.P22_GII.5/Saitama/T49	RNA	linear	Norovirus GII/Hu/JP/2001/GII.P22_GII.5/Saitama/T49, complete genome	ssRNA(+)	7554	no
KJ196278.1	Norovirus GII/Hu/JP/2007/GII.P7_GII.14/Sendai/YG99	RNA	linear	Norovirus GII/Hu/JP/2007/GII.P7_GII.14/Sendai/YG99, complete genome	ssRNA(+)	7529	no
KJ196279.1	Norovirus GII/Hu/JP/2012/GII.Pe_GII.4_Sydney2012/Fukuyama/3	RNA	linear	Norovirus GII/Hu/JP/2012/GII.Pe_GII.4_Sydney2012/Fukuyama/3, complete genome	ssRNA(+)	7559	yes
KJ196280.1	Norovirus GII/Hu/JP/2012/GII.Pe_GII.4_Sydney2012/Fukuyama/2	RNA	linear	Norovirus GII/Hu/JP/2012/GII.Pe_GII.4_Sydney2012/Fukuyama/2, complete genome	ssRNA(+)	7559	yes
KJ196281.1	Norovirus GII/Hu/JP/2012/GII.Pe_GII.4_Sydney2012/Fukuyama/5	RNA	linear	Norovirus GII/Hu/JP/2012/GII.Pe_GII.4_Sydney2012/Fukuyama/5, complete genome	ssRNA(+)	7559	yes
KJ196282.1	Norovirus GII/Hu/JP/2001/GII.P12_GII.12/Saitama/T15	RNA	linear	Norovirus GII/Hu/JP/2001/GII.P12_GII.12/Saitama/T15, complete genome	ssRNA(+)	7517	no
KJ196284.1	Norovirus GII/Hu/JP/2007/GII.P21_GII.21/Kawasaki/YO284	RNA	linear	Norovirus GII/Hu/JP/2007/GII.P21_GII.21/Kawasaki/YO284, complete genome	ssRNA(+)	7491	yes
KJ196286.1	Norovirus GII/Hu/JP/2002/GII.P16_GII.17/Saitama/T87	RNA	linear	Norovirus GII/Hu/JP/2002/GII.P16_GII.17/Saitama/T87, complete genome	ssRNA(+)	7535	no
KJ196287.1	Norovirus GII/Hu/JP/2010/GII.P4_GII.4/Shimada/ASC96	RNA	linear	Norovirus GII/Hu/JP/2010/GII.P4_GII.4/Shimada/ASC96, complete genome	ssRNA(+)	7568	yes
KJ196288.1	Norovirus GII/Hu/JP/2002/GII.P5_GII.5/Saitama/T52	RNA	linear	Norovirus GII/Hu/JP/2002/GII.P5_GII.5/Saitama/T52, complete genome	ssRNA(+)	7512	no
KJ196293.1	Norovirus GII/Hu/JP/2012/GII.Pe_GII.4_Sydney2012/Fukuyama/1	RNA	linear	Norovirus GII/Hu/JP/2012/GII.Pe_GII.4_Sydney2012/Fukuyama/1, complete genome	ssRNA(+)	7559	yes
KJ196294.1	Norovirus GII/Hu/JP/2000/GII.P12_GII.12/Saitama/KU16	RNA	linear	Norovirus GII/Hu/JP/2000/GII.P12_GII.12/Saitama/KU16, complete genome	ssRNA(+)	7521	no
KJ196295.1	Norovirus GII/Hu/JP/2010/GII.P7_GII.7/Musashimurayama/TAKAsanKimchi	RNA	linear	Norovirus GII/Hu/JP/2010/GII.P7_GII.7/Musashimurayama/TAKAsanKimchi, complete genome	ssRNA(+)	7543	no
KJ196297.1	Norovirus GII/Hu/JP/2007/GII.P7_GII.14/Fukuoka/KK282	RNA	linear	Norovirus GII/Hu/JP/2007/GII.P7_GII.14/Fukuoka/KK282, complete genome	ssRNA(+)	7529	no
KJ196299.1	Norovirus GII/Hu/JP/2001/GII.P12_GII.12/Saitama/T18	RNA	linear	Norovirus GII/Hu/JP/2001/GII.P12_GII.12/Saitama/T18, complete genome	ssRNA(+)	7517	yes
KJ601777.1	Deltacoronavirus PDCoV/USA/Illinois133/2014	RNA	linear	Deltacoronavirus PDCoV/USA/Illinois133/2014 from USA, complete genome	ssRNA(+)	25408	yes
KJ601778.1	Deltacoronavirus PDCoV/USA/Illinois134/2014	RNA	linear	Deltacoronavirus PDCoV/USA/Illinois134/2014 from USA, complete genome	ssRNA(+)	25404	yes
KJ601779.1	Deltacoronavirus PDCoV/USA/Illinois136/2014	RNA	linear	Deltacoronavirus PDCoV/USA/Illinois136/2014 from USA, complete genome	ssRNA(+)	25404	yes
KJ601780.1	Deltacoronavirus PDCoV/USA/Ohio137/2014	RNA	linear	Deltacoronavirus PDCoV/USA/Ohio137/2014 from USA, complete genome	ssRNA(+)	25404	yes
HQ663846.1	Bovine enterovirus type 2	RNA	linear	Bovine enterovirus type 2 strain BJ001, complete genome	ssRNA(+)	7430	no
KJ649705.1	Norovirus GII/Hu/HKG/2013/GII.4/CUHK-NS-141	RNA	linear	Norovirus GII/Hu/HKG/2013/GII.4/CUHK-NS-141, complete genome	ssRNA(+)	7564	yes
LK021688.1	Enterovirus A120	RNA	linear	Enterovirus A120 complete genome, strain MAD-2741-11	ssRNA(+)	7407	no
KJ614529.1	Human betacoronavirus 2c Jordan-N3/2012	RNA	linear	Human betacoronavirus 2c Jordan-N3/2012 isolate MG167, complete genome	ssRNA(+)	30094	yes
KJ481931.1	Deltacoronavirus PDCoV/USA/Illinois121/2014	RNA	linear	Deltacoronavirus PDCoV/USA/Illinois121/2014 from USA, complete genome	ssRNA(+)	25406	yes
JX678288.1	Human enterovirus C118	RNA	linear	Human enterovirus C118 isolate CQ5185, complete genome	ssRNA(+)	7374	no
KF569996.1	Rhinolophus affinis coronavirus	RNA	linear	Rhinolophus affinis coronavirus isolate LYRa11, complete genome	ssRNA(+)	29805	no
KF985175.1	Porcine enterovirus G1	RNA	linear	Porcine enterovirus G1 isolate 13-03212, complete genome	ssRNA(+)	7390	no
KJ541743.1	Norovirus Hu/GII.4/SGU-110421/KOR/2011	RNA	linear	Norovirus Hu/GII.4/SGU-110421/KOR/2011, complete genome	ssRNA(+)	7559	yes
KF374704.1	Feline astrovirus Viseu	RNA	linear	Feline astrovirus Viseu, complete genome	ssRNA(+)	6780	yes
JX989073.1	Norovirus Hu/GII.4/GZ2010-L26/Guangzhou/CHN/2010	RNA	linear	Norovirus Hu/GII.4/GZ2010-L26/Guangzhou/CHN/2010, complete genome	ssRNA(+)	7557	yes
JX989074.1	Norovirus Hu/GII.4/GZ2010-L87/Guangzhou/CHN/2011	RNA	linear	Norovirus Hu/GII.4/GZ2010-L87/Guangzhou/CHN/2011, complete genome	ssRNA(+)	7559	yes
JX989075.1	Norovirus Hu/GII.6/GZ2010-L96/Guangzhou/CHN/2011	RNA	linear	Norovirus Hu/GII.6/GZ2010-L96/Guangzhou/CHN/2011, complete genome	ssRNA(+)	7550	no
JQ911763.1	Canine kobuvirus CH-1	ss-RNA	linear	Canine kobuvirus CH-1, complete genome	ssRNA(+)	8216	yes
JQ613552.2	Norovirus Hu/GII.4/NSW123B/2010/AU	RNA	linear	Norovirus Hu/GII.4/NSW123B/2010/AU, complete genome	ssRNA(+)	7559	yes
JQ613568.1	Norovirus Hu/GII.g-GII.12/Wahroonga/NSW004P/2009/AU	RNA	linear	Norovirus Hu/GII.g-GII.12/Wahroonga/NSW004P/2009/AU, complete genome	ssRNA(+)	7523	no
JQ613569.1	Norovirus Hu/GII.g-GII.12/Gunnedah/NSW895P/2010/AU	RNA	linear	Norovirus Hu/GII.g-GII.12/Gunnedah/NSW895P/2010/AU, complete genome	ssRNA(+)	7523	yes
KF306212.1	Norovirus Hu/GI.2/Jingzhou/2013401/CHN	RNA	linear	Norovirus Hu/GI.2/Jingzhou/2013401/CHN, complete genome	ssRNA(+)	7740	no
KF306213.1	Norovirus Hu/GII.3/Jingzhou/2013402/CHN	RNA	linear	Norovirus Hu/GII.3/Jingzhou/2013402/CHN, complete genome	ssRNA(+)	7578	yes
KF306214.1	Norovirus Hu/GII.4/Jingzhou/2013403/CHN	RNA	linear	Norovirus Hu/GII.4/Jingzhou/2013403/CHN, complete genome	ssRNA(+)	7605	no
KJ567050.1	Porcine deltacoronavirus 8734/USA-IA/2014	RNA	linear	Porcine deltacoronavirus 8734/USA-IA/2014, complete genome	ssRNA(+)	25422	yes
AB447456.2	Norovirus Hu/GII-4/Saga1/2006/JP	RNA	linear	Norovirus Hu/GII-4/Saga1/2006/JP genomic RNA, complete genome	ssRNA(+)	7559	yes
KF312882.1	Enterovirus B111	RNA	linear	Enterovirus B111 strain Q0011/XZ/CHN/2000, complete genome	ssRNA(+)	7428	no
KF676351.1	Hepatitis C virus subtype 2a	RNA	linear	Hepatitis C virus subtype 2a isolate PR63, complete genome	ssRNA(+)	9607	yes
KF793824.1	Bottlenose dolphin coronavirus HKU22	RNA	linear	Bottlenose dolphin coronavirus HKU22 isolate CF090325, complete genome	ssRNA(+)	31769	no
KF981618.1	Kyzylagach virus	RNA	linear	Kyzylagach virus strain LEIV-65A, complete genome	ssRNA(+)	11592	no
AY974192.2	Sapovirus Po/OH-JJ681/2000/US	RNA	linear	Sapovirus Po/OH-JJ681/2000/US, complete genome	ssRNA(+)	7198	no
HG917909.1	Cucumber mosaic virus	RNA	linear	Cucumber mosaic virus, segment RNA1, isolate Palampur, complete genome	ssRNA(+)	3389	no
JX846927.1	Norovirus Hu/GII.6/CHDC4073/1984/USA	ss-RNA	linear	Norovirus Hu/GII.6/CHDC4073/1984/USA, complete genome	ssRNA(+)	7534	yes
KF680264.1	Theiler's encephalomyelitis virus	RNA	linear	Mutant Theiler's encephalomyelitis virus isolate Da3d-e, complete genome	ssRNA(+)	8094	yes
JN400618.2	Norovirus Hu/GII-4/CGMH20/2009/TW	RNA	linear	Norovirus Hu/GII-4/CGMH20/2009/TW, complete genome	ssRNA(+)	7479	no
JN400619.2	Norovirus Hu/GII-4/CGMH21/2010/TW	RNA	linear	Norovirus Hu/GII-4/CGMH21/2010/TW, complete genome	ssRNA(+)	7509	yes
JN400599.1	Norovirus Hu/GII-4/CGMH01/2006/TW	RNA	linear	Norovirus Hu/GII-4/CGMH01/2006/TW, complete genome	ssRNA(+)	7509	yes
JN400600.1	Norovirus Hu/GII-4/CGMH02/2006/TW	RNA	linear	Norovirus Hu/GII-4/CGMH02/2006/TW, complete genome	ssRNA(+)	7509	yes
JN400601.1	Norovirus Hu/GII-4/CGMH03/2006/TW	RNA	linear	Norovirus Hu/GII-4/CGMH03/2006/TW, complete genome	ssRNA(+)	7509	yes
JN400602.1	Norovirus Hu/GII-4/CGMH04/2006/TW	RNA	linear	Norovirus Hu/GII-4/CGMH04/2006/TW, complete genome	ssRNA(+)	7509	yes
JN400603.1	Norovirus Hu/GII-4/CGMH05/2006/TW	RNA	linear	Norovirus Hu/GII-4/CGMH05/2006/TW, complete genome	ssRNA(+)	7509	yes
JN400604.1	Norovirus Hu/GII-4/CGMH06/2006/TW	RNA	linear	Norovirus Hu/GII-4/CGMH06/2006/TW, complete genome	ssRNA(+)	7509	yes
JN400605.1	Norovirus Hu/GII-4/CGMH07/2006/TW	RNA	linear	Norovirus Hu/GII-4/CGMH07/2006/TW, complete genome	ssRNA(+)	7509	yes
JN400606.1	Norovirus Hu/GII-4/CGMH08/2006/TW	RNA	linear	Norovirus Hu/GII-4/CGMH08/2006/TW, complete genome	ssRNA(+)	7509	yes
JN400607.1	Norovirus Hu/GII-4/CGMH09/2006/TW	RNA	linear	Norovirus Hu/GII-4/CGMH09/2006/TW, complete genome	ssRNA(+)	7509	yes
JN400608.1	Norovirus Hu/GII-4/CGMH10/2006/TW	RNA	linear	Norovirus Hu/GII-4/CGMH10/2006/TW, complete genome	ssRNA(+)	7509	yes
JN400609.1	Norovirus Hu/GII-4/CGMH11/2006/TW	RNA	linear	Norovirus Hu/GII-4/CGMH11/2006/TW, complete genome	ssRNA(+)	7509	yes
JN400610.1	Norovirus Hu/GII-4/CGMH12/2007/TW	RNA	linear	Norovirus Hu/GII-4/CGMH12/2007/TW, complete genome	ssRNA(+)	7509	yes
JN400611.1	Norovirus Hu/GII-4/CGMH13/2007/TW	RNA	linear	Norovirus Hu/GII-4/CGMH13/2007/TW, complete genome	ssRNA(+)	7509	yes
JN400612.1	Norovirus Hu/GII-4/CGMH14/2007/TW	RNA	linear	Norovirus Hu/GII-4/CGMH14/2007/TW, complete genome	ssRNA(+)	7509	yes
JN400613.1	Norovirus Hu/GII-4/CGMH15/2007/TW	RNA	linear	Norovirus Hu/GII-4/CGMH15/2007/TW, complete genome	ssRNA(+)	7509	yes
JN400614.1	Norovirus Hu/GII-4/CGMH16/2007/TW	RNA	linear	Norovirus Hu/GII-4/CGMH16/2007/TW, complete genome	ssRNA(+)	7509	yes
JN400615.1	Norovirus Hu/GII-4/CGMH17/2007/TW	RNA	linear	Norovirus Hu/GII-4/CGMH17/2007/TW, complete genome	ssRNA(+)	7509	yes
JN400616.1	Norovirus Hu/GII-4/CGMH18/2008/TW	RNA	linear	Norovirus Hu/GII-4/CGMH18/2008/TW, complete genome	ssRNA(+)	7509	yes
JN400617.1	Norovirus Hu/GII-4/CGMH19/2009/TW	RNA	linear	Norovirus Hu/GII-4/CGMH19/2009/TW, complete genome	ssRNA(+)	7509	yes
JN400620.1	Norovirus Hu/GII-4/CGMH22/2010/TW	RNA	linear	Norovirus Hu/GII-4/CGMH22/2010/TW, complete genome	ssRNA(+)	7509	yes
JN400621.1	Norovirus Hu/GII-4/CGMH23/2010/TW	RNA	linear	Norovirus Hu/GII-4/CGMH23/2010/TW, complete genome	ssRNA(+)	7509	yes
JN400622.1	Norovirus Hu/GII-4/CGMH24/2010/TW	RNA	linear	Norovirus Hu/GII-4/CGMH24/2010/TW, complete genome	ssRNA(+)	7509	yes
JN400623.1	Norovirus Hu/GII-4/CGMH25/2010/TW	RNA	linear	Norovirus Hu/GII-4/CGMH25/2010/TW, complete genome	ssRNA(+)	7509	yes
JN400624.1	Norovirus Hu/GII-4/CGMH26/2010/TW	RNA	linear	Norovirus Hu/GII-4/CGMH26/2010/TW, complete genome	ssRNA(+)	7509	yes
JN400625.1	Norovirus Hu/GII-4/CGMH27/2010/TW	RNA	linear	Norovirus Hu/GII-4/CGMH27/2010/TW, complete genome	ssRNA(+)	7509	yes
JN400626.1	Norovirus Hu/GII-4/CGMH28/2010/TW	RNA	linear	Norovirus Hu/GII-4/CGMH28/2010/TW, complete genome	ssRNA(+)	7509	yes
KC464496.1	Norovirus Hu/GII.12/CGMH38/2010/TW	RNA	linear	Norovirus Hu/GII.12/CGMH38/2010/TW, complete genome	ssRNA(+)	7519	yes
KC464497.1	Norovirus Hu/GII.12/CGMH39/2010/TW	RNA	linear	Norovirus Hu/GII.12/CGMH39/2010/TW, complete genome	ssRNA(+)	7505	yes
KC464498.1	Norovirus Hu/GII.12/CGMH40/2010/TW	RNA	linear	Norovirus Hu/GII.12/CGMH40/2010/TW, complete genome	ssRNA(+)	7522	yes
KC464499.1	Norovirus Hu/GII.12/CGMH41/2010/TW	RNA	linear	Norovirus Hu/GII.12/CGMH41/2010/TW, complete genome	ssRNA(+)	7514	yes
KC464500.1	Norovirus Hu/GII.12/CGMH42/2010/TW	RNA	linear	Norovirus Hu/GII.12/CGMH42/2010/TW, complete genome	ssRNA(+)	7519	yes
KC577174.1	Norovirus Hu/GII.4/Jiangsu1/2011/CHN	RNA	linear	Norovirus Hu/GII.4/Jiangsu1/2011/CHN, complete genome	ssRNA(+)	7548	yes
KC577175.1	Norovirus Hu/GII.4/Jiangsu2/2012/CHN	RNA	linear	Norovirus Hu/GII.4/Jiangsu2/2012/CHN, complete genome	ssRNA(+)	7547	yes
JX477686.1	Sitiawan virus	RNA	linear	Sitiawan virus, complete genome	ssRNA(+)	10278	no
KC881005.1	Bat SARS-like coronavirus RsSHC014	ss-RNA	linear	Bat SARS-like coronavirus RsSHC014, complete genome	ssRNA(+)	29787	yes
KC881006.1	Bat SARS-like coronavirus Rs3367	ss-RNA	linear	Bat SARS-like coronavirus Rs3367, complete genome	ssRNA(+)	29792	yes
KF439722.1	Peanut stripe virus	ds-RNA	linear	Bean common mosaic virus strain peanut stripe isolate Laixi, complete genome	ssRNA(+)	10056	no
KF367457.1	Bat SARS-like coronavirus WIV1	ss-RNA	linear	Bat SARS-like coronavirus WIV1, complete genome	ssRNA(+)	30309	no
KC409317.1	Norovirus Hu/GII/30257/2009/VNM	ss-RNA	linear	Norovirus Hu/GII/30257/2009/VNM, complete genome	ssRNA(+)	7511	yes
KF712491.1	Norovirus Hu/GII.4/NIHIC17.8/2013/USA	ss-RNA	linear	Norovirus Hu/GII.4/NIHIC17.8/2013/USA, complete genome	ssRNA(+)	7509	yes
KF712496.1	Norovirus Hu/GII.4/NIHIC2.3/2010/USA	ss-RNA	linear	Norovirus Hu/GII.4/NIHIC2.3/2010/USA, complete genome	ssRNA(+)	7509	yes
KF712497.1	Norovirus Hu/GII.4/NIHIC27.2/2012/USA	ss-RNA	linear	Norovirus Hu/GII.4/NIHIC27.2/2012/USA, complete genome	ssRNA(+)	7509	yes
KF712498.1	Norovirus Hu/GII.4/NIHIC17.9/2013/USA	ss-RNA	linear	Norovirus Hu/GII.4/NIHIC17.9/2013/USA, complete genome	ssRNA(+)	7509	yes
KF712499.1	Norovirus Hu/GII.4/NIHIC1.16/2012/USA	ss-RNA	linear	Norovirus Hu/GII.4/NIHIC1.16/2012/USA, complete genome	ssRNA(+)	7503	yes
KF712501.1	Norovirus Hu/GII.4/NIHIC17.6/2012/USA	ss-RNA	linear	Norovirus Hu/GII.4/NIHIC17.6/2012/USA, complete genome	ssRNA(+)	7509	yes
KF712502.1	Norovirus Hu/GII.4/NIHIC35/2013/USA	ss-RNA	linear	Norovirus Hu/GII.4/NIHIC35/2013/USA, complete genome	ssRNA(+)	7509	yes
KF712504.1	Norovirus Hu/GII.4/NIHIC11.3/2013/USA	ss-RNA	linear	Norovirus Hu/GII.4/NIHIC11.3/2013/USA, complete genome	ssRNA(+)	7509	yes
KF712510.1	Norovirus Hu/GII.4/NIHIC2.2/2010/USA	ss-RNA	linear	Norovirus Hu/GII.4/NIHIC2.2/2010/USA, complete genome	ssRNA(+)	7509	yes
JX846924.1	Norovirus Hu/GII.3/HK71/1978/CHN	ss-RNA	linear	Norovirus Hu/GII.3/HK71/1978/CHN, complete genome	ssRNA(+)	7527	no
JX846925.1	Norovirus Hu/GII.2/KL109/1978/MYS	ss-RNA	linear	Norovirus Hu/GII.2/KL109/1978/MYS, complete genome	ssRNA(+)	7492	no
KF039725.1	Norovirus Hu/GI.1/CHA7A009/2010/USA	ss-RNA	linear	Norovirus Hu/GI.1/CHA7A009/2010/USA, complete genome	ssRNA(+)	7600	no
KF039726.1	Norovirus Hu/GI.1/CHA6A003_20091031/2009/USA	ss-RNA	linear	Norovirus Hu/GI.1/CHA6A003_20091031/2009/USA, complete genome	ssRNA(+)	7600	yes
KF039728.1	Norovirus Hu/GI.1/CHA2A014/2008/USA	ss-RNA	linear	Norovirus Hu/GI.1/CHA2A014/2008/USA, complete genome	ssRNA(+)	7600	yes
KF039729.1	Norovirus Hu/GI.1/CHA6A007/2010/USA	ss-RNA	linear	Norovirus Hu/GI.1/CHA6A007/2010/USA, complete genome	ssRNA(+)	7600	yes
KF039730.1	Norovirus Hu/GI.1/CHA9A004_20110419/2011/USA	ss-RNA	linear	Norovirus Hu/GI.1/CHA9A004_20110419/2011/USA, complete genome	ssRNA(+)	7600	yes
KF039731.1	Norovirus Hu/GI.1/CH4XO533/2009/USA	ss-RNA	linear	Norovirus Hu/GI.1/CH4XO533/2009/USA, complete genome	ssRNA(+)	7600	yes
KF039732.1	Norovirus Hu/GI.1/CHA5A010/2009/USA	ss-RNA	linear	Norovirus Hu/GI.1/CHA5A010/2009/USA, complete genome	ssRNA(+)	7600	yes
KF039733.1	Norovirus Hu/GI.1/CHA9A004_20110426/2011/USA	ss-RNA	linear	Norovirus Hu/GI.1/CHA9A004_20110426/2011/USA, complete genome	ssRNA(+)	7600	yes
KF039734.1	Norovirus Hu/GI.1/CHA6A014/2009/USA	ss-RNA	linear	Norovirus Hu/GI.1/CHA6A014/2009/USA, complete genome	ssRNA(+)	7600	yes
KF039735.1	Norovirus Hu/GI.1/CHA3A007/2008/USA	ss-RNA	linear	Norovirus Hu/GI.1/CHA3A007/2008/USA, complete genome	ssRNA(+)	7600	yes
KF039737.1	Norovirus Hu/GI.1/CHA6A003_20091104/2009/USA	ss-RNA	linear	Norovirus Hu/GI.1/CHA6A003_20091104/2009/USA, complete genome	ssRNA(+)	7600	yes
KC576909.1	Norovirus Hu/GII.4/NIHIC4.2/2011/USA	ss-RNA	linear	Norovirus Hu/GII.4/NIHIC4.2/2011/USA, complete genome	ssRNA(+)	7509	yes
KC576912.1	Norovirus Hu/GII.4/NIHIC4.1/2011/USA	ss-RNA	linear	Norovirus Hu/GII.4/NIHIC4.1/2011/USA, complete genome	ssRNA(+)	7509	yes
KC792553.1	Murine norovirus 3	RNA	linear	Murine norovirus 3 clone P6, complete genome	ssRNA(+)	7383	yes
KC122918.1	Salmonid alphavirus subtype 3	RNA	linear	Salmonid alphavirus subtype 3 isolate SAV3-7-R/09, complete genome	ssRNA(+)	11886	no
KC292019.1	Enterovirus B87	RNA	linear	Enterovirus B87 isolate LY02/SD/CHN/2000, complete genome	ssRNA(+)	7423	no
KF429761.1	Norovirus Hu/GI.1/8MoIIIL/1972/USA	ss-RNA	linear	Norovirus Hu/GI.1/8MoIIIL/1972/USA, complete genome	ssRNA(+)	7623	no
KF429770.1	Norovirus Hu/GI.1/8McIII/1973/USA	ss-RNA	linear	Norovirus Hu/GI.1/8McIII/1973/USA, complete genome	ssRNA(+)	7626	no
KF429783.1	Norovirus Hu/GI.1/8K/1979/USA	ss-RNA	linear	Norovirus Hu/GI.1/8K/1979/USA, complete genome	ssRNA(+)	7617	yes
KC894942.1	Norovirus Hu/GII.4/Guangzhou/GZ2010-L88/CHN/2011	RNA	linear	Norovirus Hu/GII.4/Guangzhou/GZ2010-L88/CHN/2011, complete genome	ssRNA(+)	7556	yes
KC894943.1	Norovirus Hu/GII.4/Guangzhou/GZ2010-L91/CHN/2011	RNA	linear	Norovirus Hu/GII.4/Guangzhou/GZ2010-L91/CHN/2011, complete genome	ssRNA(+)	7556	yes
JX439815.1	Norovirus Hu/GII/Seoul1055/KOR/2010	RNA	linear	Norovirus Hu/GII/Seoul1055/KOR/2010, complete genome	ssRNA(+)	7538	yes
JX439816.1	Norovirus Hu/GII/Seoul1072/KOR/2010	RNA	linear	Norovirus Hu/GII/Seoul1072/KOR/2010, complete genome	ssRNA(+)	7537	yes
JX439817.1	Norovirus Hu/GII/Seoul1282/KOR/2010	RNA	linear	Norovirus Hu/GII/Seoul1282/KOR/2010, complete genome	ssRNA(+)	7538	yes
JX439818.1	Norovirus Hu/GII/Seoul1367/KOR/2010	RNA	linear	Norovirus Hu/GII/Seoul1367/KOR/2010, complete genome	ssRNA(+)	7537	yes
JX439819.1	Norovirus Hu/GII/Seoul1488/KOR/2011	RNA	linear	Norovirus Hu/GII/Seoul1488/KOR/2011, complete genome	ssRNA(+)	7538	yes
JX448566.1	Norovirus Hu/GII.4/Seoul/1071/2010/KOR	RNA	linear	Norovirus Hu/GII.4/Seoul/1071/2010/KOR, complete genome	ssRNA(+)	7538	yes
FN430415.1	Infectious bronchitis virus NGA/A116E7/2006	RNA	linear	Infectious bronchitis virus NGA/A116E7/2006, complete genome	ssRNA(+)	27593	no
HF952119.1	Norovirus Hu/GII.4/C00006631/2011/UK	RNA	linear	Norovirus Hu/GII.4/C00006631/2011/UK complete genome	ssRNA(+)	7559	yes
HF952120.1	Norovirus Hu/GII.4/C00007876/2011/UK	RNA	linear	Norovirus Hu/GII.4/C00007876/2011/UK complete genome	ssRNA(+)	7559	yes
HF952121.1	Norovirus Hu/GII.4/C00007879/2011/UK	RNA	linear	Norovirus Hu/GII.4/C00007879/2011/UK complete genome	ssRNA(+)	7559	yes
HF952122.1	Norovirus Hu/GII.4/C00007880/2011/UK	RNA	linear	Norovirus Hu/GII.4/C00007880/2011/UK complete genome	ssRNA(+)	7559	yes
HF952123.1	Norovirus Hu/GII.4/C00007881/2011/UK	RNA	linear	Norovirus Hu/GII.4/C00007881/2011/UK complete genome	ssRNA(+)	7559	yes
HF952125.1	Norovirus Hu/GII.4/C00007893/2011/UK	RNA	linear	Norovirus Hu/GII.4/C00007893/2011/UK complete genome	ssRNA(+)	7559	yes
HF952126.1	Norovirus Hu/GII.4/C00007904/2011/UK	RNA	linear	Norovirus Hu/GII.4/C00007904/2011/UK complete genome	ssRNA(+)	7559	yes
HF952127.1	Norovirus Hu/GII.4/C00007905/2011/UK	RNA	linear	Norovirus Hu/GII.4/C00007905/2011/UK complete genome	ssRNA(+)	7559	yes
HF952128.1	Norovirus Hu/GII.4/C00007915/2010/UK	RNA	linear	Norovirus Hu/GII.4/C00007915/2010/UK complete genome	ssRNA(+)	7559	yes
HF952129.1	Norovirus Hu/GII.4/C00007916/2011/UK	RNA	linear	Norovirus Hu/GII.4/C00007916/2011/UK complete genome	ssRNA(+)	7548	yes
HF952130.1	Norovirus Hu/GII.4/C00007918/2011/UK	RNA	linear	Norovirus Hu/GII.4/C00007918/2011/UK complete genome	ssRNA(+)	7559	yes
HF952131.1	Norovirus Hu/GII.4/C00007927/2010/UK	RNA	linear	Norovirus Hu/GII.4/C00007927/2010/UK complete genome	ssRNA(+)	7559	yes
HF952133.1	Norovirus Hu/GII.4/C00007934/2010/UK	RNA	linear	Norovirus Hu/GII.4/C00007934/2010/UK complete genome	ssRNA(+)	7559	yes
HF952134.1	Norovirus Hu/GII.4/C00007941/2011/UK	RNA	linear	Norovirus Hu/GII.4/C00007941/2011/UK complete genome	ssRNA(+)	7559	yes
HF952135.1	Norovirus Hu/GII.4/C00007952/2011/UK	RNA	linear	Norovirus Hu/GII.4/C00007952/2011/UK complete genome	ssRNA(+)	7559	yes
JX227951.1	Hepatitis C virus subtype 2c	RNA	linear	Hepatitis C virus subtype 2c isolate HCV-2c/GB/BID-G1240, complete genome	ssRNA(+)	9368	no
JX227952.1	Hepatitis C virus subtype 2k/1b	RNA	linear	Hepatitis C virus subtype 2k/1b isolate HCV-2k1b/GB/BID-G1241, complete genome	ssRNA(+)	9302	no
JX227953.1	Hepatitis C virus subtype 2k	RNA	linear	Hepatitis C virus subtype 2k isolate HCV-2k/GB/BID-G1242, complete genome	ssRNA(+)	9380	no
JX227954.1	Hepatitis C virus subtype 3g	RNA	linear	Hepatitis C virus subtype 3g isolate HCV-3g/GB/BID-G1243, complete genome	ssRNA(+)	9353	no
JX227955.1	Hepatitis C virus subtype 3i	RNA	linear	Hepatitis C virus subtype 3i isolate HCV-3i/GB/BID-G1244, complete genome	ssRNA(+)	9352	no
JX227957.1	Hepatitis C virus subtype 4L	RNA	linear	Hepatitis C virus subtype 4L isolate HCV-4l/GB/BID-G1246, complete genome	ssRNA(+)	9317	no
JX227959.1	Hepatitis C virus subtype 4v	RNA	linear	Hepatitis C virus subtype 4v isolate HCV-4v/GB/BID-G1248, complete genome	ssRNA(+)	9323	no
JX227961.1	Hepatitis C virus subtype 4m	RNA	linear	Hepatitis C virus subtype 4m isolate HCV-4m/GB/BID-G1250, complete genome	ssRNA(+)	9310	no
JX227962.1	Hepatitis C virus subtype 4r	RNA	linear	Hepatitis C virus subtype 4r isolate HCV-4r/GB/BID-G1251, complete genome	ssRNA(+)	9328	no
JX227963.1	Hepatitis C virus subtype 4g	RNA	linear	Hepatitis C virus subtype 4g isolate HCV-4g/GB/BID-G1252, complete genome	ssRNA(+)	9314	no
JX227964.1	Hepatitis C virus genotype 4	RNA	linear	Hepatitis C virus genotype 4 isolate HCV-unclassified4/GB/BID-G1253, complete genome	ssRNA(+)	9337	no
JX227967.1	Hepatitis C virus subtype 2m	RNA	linear	Hepatitis C virus subtype 2m isolate HCV-2m/CA/BID-G1314, complete genome	ssRNA(+)	9383	no
JX227970.1	Hepatitis C virus subtype 4n	RNA	linear	Hepatitis C virus subtype 4n isolate HCV-4n/GB/BID-G1655, complete genome	ssRNA(+)	9301	no
JX227977.1	Hepatitis C virus subtype 4o	RNA	linear	Hepatitis C virus subtype 4o isolate HCV-4o/GB/BID-G2037, complete genome	ssRNA(+)	9286	no
KC631827.1	Norovirus Hu/GII.4/Hong Kong/CUHK6080/2012/CHN	RNA	linear	Norovirus Hu/GII.4/Hong Kong/CUHK6080/2012/CHN, complete genome	ssRNA(+)	7559	yes
KC662537.1	Norovirus Hu/GII/Hy-718/KOR	RNA	linear	Norovirus Hu/GII/Hy-718/KOR, complete genome	ssRNA(+)	7492	no
HM748971.2	Norovirus Hu/GII.4/Beecroft/NSW305P/2009/AUS	RNA	linear	Norovirus Hu/GII.4/Beecroft/NSW305P/2009/AUS, complete genome	ssRNA(+)	7560	yes
HM748972.2	Norovirus Hu/GII.4/Teralba/NSW881Z/2009/AUS	RNA	linear	Norovirus Hu/GII.4/Teralba/NSW881Z/2009/AUS, complete genome	ssRNA(+)	7559	yes
HM748973.2	Norovirus Hu/GII.4/Turramurra/NSW892U/2009/AUS	RNA	linear	Norovirus Hu/GII.4/Turramurra/NSW892U/2009/AUS, complete genome	ssRNA(+)	7560	yes
JQ613570.1	Norovirus Hu/GII.4/Rockdale/NSW006D/2009/AU	RNA	linear	Norovirus Hu/GII.4/Rockdale/NSW006D/2009/AU, complete genome	ssRNA(+)	7559	yes
JX459900.1	Norovirus Hu/GII.4/Randwick/NSW882J/2011/AU	RNA	linear	Norovirus Hu/GII.4/Randwick/NSW882J/2011/AU, complete genome	ssRNA(+)	7558	yes
JX459901.1	Norovirus Hu/GII.4/Caringbah/NSW409G/2011/AU	RNA	linear	Norovirus Hu/GII.4/Caringbah/NSW409G/2011/AU, complete genome	ssRNA(+)	7559	yes
JX459902.1	Norovirus Hu/GII.4/Berowra/NSW767L/2012/AU	RNA	linear	Norovirus Hu/GII.4/Berowra/NSW767L/2012/AU, complete genome	ssRNA(+)	7559	yes
JX459903.1	Norovirus Hu/GII.4/Jannali/NSW774M/2011/AU	RNA	linear	Norovirus Hu/GII.4/Jannali/NSW774M/2011/AU, complete genome	ssRNA(+)	7559	yes
JX459904.1	Norovirus Hu/GII.4/Doonside/NSW536I/2011/AU	RNA	linear	Norovirus Hu/GII.4/Doonside/NSW536I/2011/AU, complete genome	ssRNA(+)	7559	yes
JX459905.1	Norovirus Hu/GII.4/Randwick/NSW938K/2011/AU	RNA	linear	Norovirus Hu/GII.4/Randwick/NSW938K/2011/AU, complete genome	ssRNA(+)	7560	no
JX459906.1	Norovirus Hu/GII.4/Miranda/NSW850K/2011/AU	RNA	linear	Norovirus Hu/GII.4/Miranda/NSW850K/2011/AU, complete genome	ssRNA(+)	7560	yes
JX459907.1	Norovirus Hu/GII.4/Woonona/NSW3309/2012/AU	RNA	linear	Norovirus Hu/GII.4/Woonona/NSW3309/2012/AU, complete genome	ssRNA(+)	7560	yes
JX459908.1	Norovirus Hu/GII.4/Sydney/NSW0514/2012/AU	RNA	linear	Norovirus Hu/GII.4/Sydney/NSW0514/2012/AU, complete genome	ssRNA(+)	7564	yes
KC757344.1	Porcine teschovirus 8	RNA	linear	Porcine teschovirus 8 isolate Fuyu/2009/2, complete genome	ssRNA(+)	7128	yes
AF326750.2	Baboon enterovirus	RNA	linear	Baboon enterovirus strain A13, complete genome	ssRNA(+)	7389	no
AF326751.2	Simian agent 5	RNA	linear	Simian agent 5 strain B165, complete genome	ssRNA(+)	7378	no
AF326754.2	Simian enterovirus 19	RNA	linear	Simian enterovirus SV19 strain M19s (P2), complete genome	ssRNA(+)	7373	no
AF326761.2	Simian enterovirus 43	RNA	linear	Simian enterovirus SV43 strain OM112t (P12), complete genome	ssRNA(+)	7348	no
AF326764.2	Simian enterovirus 46	RNA	linear	Simian enterovirus 46 strain OM22 (P15), complete genome	ssRNA(+)	7393	no
JN379039.1	Salivirus CH	RNA	linear	Salivirus CH, complete genome	ssRNA(+)	7798	yes
KC667074.1	Human betacoronavirus 2c England-Qatar/2012	RNA	linear	Human betacoronavirus 2c England-Qatar/2012, complete genome	ssRNA(+)	30112	no
KC960615.1	Norovirus Hu/GII.4/20199/2009/VNM	ss-RNA	linear	Norovirus Hu/GII.4/20199/2009/VNM, complete genome	ssRNA(+)	7511	yes
GU942820.1	Coxsackievirus A7	ss-RNA	linear	Human coxsackievirus A7 isolate 275/58, complete genome	ssRNA(+)	7405	no
KC463910.1	Norovirus Hu/GII.4/Ohio/684/USA	RNA	linear	Norovirus Hu/GII.4/Ohio/684/USA, complete genome	ssRNA(+)	7559	yes
JQ911595.1	Norovirus Hu/GII/10002/2009/VNM	ss-RNA	linear	Norovirus Hu/GII/10002/2009/VNM, complete genome	ssRNA(+)	7511	yes
JQ911596.1	Norovirus Hu/GII/10003/2009/VNM	ss-RNA	linear	Norovirus Hu/GII/10003/2009/VNM, complete genome	ssRNA(+)	7511	yes
JQ911597.1	Norovirus Hu/GII/10012/2009/VNM	ss-RNA	linear	Norovirus Hu/GII/10012/2009/VNM, complete genome	ssRNA(+)	7510	yes
JQ911598.1	Norovirus Hu/GII/10037/2009/VNM	ss-RNA	linear	Norovirus Hu/GII/10037/2009/VNM, complete genome	ssRNA(+)	7511	yes
KC175342.1	Norovirus Hu/Norwalk/10034/2009/VNM	ss-RNA	linear	Norovirus Hu/Norwalk/10034/2009/VNM, complete genome	ssRNA(+)	7511	yes
KC175343.1	Norovirus Hu/Norwalk/10051/2009/VNM	ss-RNA	linear	Norovirus Hu/Norwalk/10051/2009/VNM, complete genome	ssRNA(+)	7511	yes
KC175344.1	Norovirus Hu/Norwalk/10054/2009/VNM	ss-RNA	linear	Norovirus Hu/Norwalk/10054/2009/VNM, complete genome	ssRNA(+)	7511	yes
KC175345.1	Norovirus Hu/Norwalk/10062/2009/VNM	ss-RNA	linear	Norovirus Hu/Norwalk/10062/2009/VNM, complete genome	ssRNA(+)	7511	yes
KC175346.1	Norovirus Hu/Norwalk/10074/2009/VNM	ss-RNA	linear	Norovirus Hu/Norwalk/10074/2009/VNM, complete genome	ssRNA(+)	7511	yes
KC175347.1	Norovirus Hu/Norwalk/10075/2009/VNM	ss-RNA	linear	Norovirus Hu/Norwalk/10075/2009/VNM, complete genome	ssRNA(+)	7511	yes
KC175348.1	Norovirus Hu/Norwalk/10078/2009/VNM	ss-RNA	linear	Norovirus Hu/Norwalk/10078/2009/VNM, complete genome	ssRNA(+)	7511	yes
KC175349.1	Norovirus Hu/Norwalk/10079/2009/VNM	ss-RNA	linear	Norovirus Hu/Norwalk/10079/2009/VNM, complete genome	ssRNA(+)	7511	yes
KC175350.1	Norovirus Hu/Norwalk/10110/2009/VNM	ss-RNA	linear	Norovirus Hu/Norwalk/10110/2009/VNM, complete genome	ssRNA(+)	7511	yes
KC175351.1	Norovirus Hu/Norwalk/10114/2009/VNM	ss-RNA	linear	Norovirus Hu/Norwalk/10114/2009/VNM, complete genome	ssRNA(+)	7511	yes
KC175352.1	Norovirus Hu/Norwalk/10116/2009/VNM	ss-RNA	linear	Norovirus Hu/Norwalk/10116/2009/VNM, complete genome	ssRNA(+)	7511	yes
KC175353.1	Norovirus Hu/Norwalk/10129/2009/VNM	ss-RNA	linear	Norovirus Hu/Norwalk/10129/2009/VNM, complete genome	ssRNA(+)	7511	yes
KC175354.1	Norovirus Hu/Norwalk/10136/2009/VNM	ss-RNA	linear	Norovirus Hu/Norwalk/10136/2009/VNM, complete genome	ssRNA(+)	7511	yes
KC175355.1	Norovirus Hu/Norwalk/10137/2009/VNM	ss-RNA	linear	Norovirus Hu/Norwalk/10137/2009/VNM, complete genome	ssRNA(+)	7511	yes
KC175356.1	Norovirus Hu/Norwalk/10145/2009/VNM	ss-RNA	linear	Norovirus Hu/Norwalk/10145/2009/VNM, complete genome	ssRNA(+)	7511	yes
KC175357.1	Norovirus Hu/Norwalk/10148/2009/VNM	ss-RNA	linear	Norovirus Hu/Norwalk/10148/2009/VNM, complete genome	ssRNA(+)	7511	yes
[truncated: 16,791 more rows]
